# Supplementary material for: The genomic distribution of transposable elements is driven by spatially variable purifying selection
Source: Nucleic Acids Res. 2023 Aug 10;51(17):9203–13. doi: 10.1093/nar/gkad635 (PMC10516647; doi:10.1093/nar/gkad635)
Supplement: gkad635_Supplemental_Files [file gkad635_supplemental_files.zip]

Archive with 10 entries (10 files):
- PFlH_AML_MS_v20-Supp.pdf
- S1-Isofemale-CN.txt
- S2-PFlH_AML_20230203_res_Pele-jointCallNew-jointType-annotated.txt
- S3-PFlH_AML_20230316_res_Pele-ancestralJointCall-annotated.txt
- S4-PFlH_AML_20230203_res_Pele-repCall-repType-annotated.txt
- S5-annotationLength.txt
- S6-ORC.bed
- S7-sharedSites.bed
- S8-PI.bed
- S9-CONS.bed
