# Supplementary material for: The genomic distribution of transposable elements is driven by spatially variable purifying selection
Source: Nucleic Acids Res. 2023 Aug 10;51(17):9203–13. doi: 10.1093/nar/gkad635 (PMC10516647; doi:10.1093/nar/gkad635)
Supplement: gkad635_Supplemental_Files [file gkad635_supplemental_files.zip › S1-Isofemale-CN.txt]

line_ID	year	Pele_CN
IF116	2	5.50442931824578
IF174	2	1.98212325159947
IF211	2	8.87010970696633
IF116	6	11.8275803855539
IF174	6	10.794104492216
IF211	6	10.7226492763463
