# Supplementary material for: The genomic distribution of transposable elements is driven by spatially variable purifying selection
Source: Nucleic Acids Res. 2023 Aug 10;51(17):9203–13. doi: 10.1093/nar/gkad635 (PMC10516647; doi:10.1093/nar/gkad635)
Supplement: gkad635_Supplemental_Files [file gkad635_supplemental_files.zip › S2-PFlH_AML_20230203_res_Pele-jointCallNew-jointType-annotated.txt]

id	chr	pos	gen	rep	type	orc	shared	annotation
2L.1004335	2L	1004335	10	5	lost	FALSE	FALSE	intron
2L.1004335	2L	1004335	10	4	lost	FALSE	FALSE	intron
2L.1004335	2L	1004335	10	3	lost	FALSE	FALSE	intron
2L.10077208	2L	10077208	10	4	ev-new	FALSE	FALSE	CDS
2L.10127755	2L	10127755	10	5	seg	FALSE	TRUE	intergenic
2L.10127755	2L	10127755	0	5	seg	FALSE	TRUE	intergenic
2L.10127755	2L	10127755	10	4	seg	FALSE	TRUE	intergenic
2L.10127755	2L	10127755	0	4	seg	FALSE	TRUE	intergenic
2L.10127755	2L	10127755	10	3	lost	FALSE	TRUE	intergenic
2L.10254234	2L	10254234	10	4	lost	FALSE	FALSE	intergenic
2L.10254234	2L	10254234	10	3	lost	FALSE	FALSE	intergenic
2L.10254234	2L	10254234	10	5	lost	FALSE	FALSE	intergenic
2L.10259916	2L	10259916	10	3	lost	FALSE	FALSE	intergenic
2L.10259916	2L	10259916	10	4	lost	FALSE	FALSE	intergenic
2L.10259916	2L	10259916	10	5	lost	FALSE	FALSE	intergenic
2L.10610453	2L	10610453	10	4	lost	TRUE	FALSE	5UTR
2L.10610453	2L	10610453	10	5	lost	TRUE	FALSE	5UTR
2L.10610453	2L	10610453	10	3	lost	TRUE	FALSE	5UTR
2L.10757491	2L	10757491	10	4	lost	FALSE	FALSE	intergenic
2L.10757491	2L	10757491	10	3	lost	FALSE	FALSE	intergenic
2L.10757491	2L	10757491	10	5	lost	FALSE	FALSE	intergenic
2L.10787329	2L	10787329	10	3	ev-new	FALSE	FALSE	CDS
2L.10812405	2L	10812405	10	4	ev-new	FALSE	FALSE	intron
2L.10840578	2L	10840578	10	4	lost	FALSE	FALSE	intergenic
2L.10840578	2L	10840578	10	3	lost	FALSE	FALSE	intergenic
2L.10840578	2L	10840578	10	5	lost	FALSE	FALSE	intergenic
2L.10997114	2L	10997114	10	4	lost	TRUE	FALSE	intergenic
2L.10997114	2L	10997114	10	5	lost	TRUE	FALSE	intergenic
2L.10997114	2L	10997114	10	3	lost	TRUE	FALSE	intergenic
2L.11065754	2L	11065754	10	5	lost	FALSE	FALSE	intergenic
2L.11065754	2L	11065754	10	3	lost	FALSE	FALSE	intergenic
2L.11065754	2L	11065754	10	4	lost	FALSE	FALSE	intergenic
2L.11426713	2L	11426713	10	3	ev-new	TRUE	FALSE	intron
2L.11426983	2L	11426983	10	4	lost	FALSE	TRUE	intron
2L.11426983	2L	11426983	10	3	lost	FALSE	TRUE	intron
2L.11426983	2L	11426983	10	5	lost	FALSE	TRUE	intron
2L.11427862	2L	11427862	10	4	seg	TRUE	TRUE	intron
2L.11427862	2L	11427862	0	4	seg	TRUE	TRUE	intron
2L.11427862	2L	11427862	10	3	lost	TRUE	TRUE	intron
2L.11427862	2L	11427862	10	5	lost	TRUE	TRUE	intron
2L.11428496	2L	11428496	10	5	seg	TRUE	TRUE	intron
2L.11428496	2L	11428496	10	3	lost	TRUE	TRUE	intron
2L.11428496	2L	11428496	0	5	seg	TRUE	TRUE	intron
2L.11428496	2L	11428496	10	4	lost	TRUE	TRUE	intron
2L.11458630	2L	11458630	10	3	lost	FALSE	FALSE	intron
2L.11458630	2L	11458630	10	4	lost	FALSE	FALSE	intron
2L.11458630	2L	11458630	10	5	lost	FALSE	FALSE	intron
2L.1167386	2L	1167386	10	3	lost	FALSE	FALSE	intergenic
2L.1167386	2L	1167386	10	5	lost	FALSE	FALSE	intergenic
2L.1167386	2L	1167386	10	4	lost	FALSE	FALSE	intergenic
2L.12047784	2L	12047784	10	5	lost	FALSE	FALSE	5UTR
2L.12047784	2L	12047784	10	4	lost	FALSE	FALSE	5UTR
2L.12047784	2L	12047784	10	3	lost	FALSE	FALSE	5UTR
2L.12069327	2L	12069327	10	3	lost	FALSE	FALSE	intron
2L.12069327	2L	12069327	10	5	lost	FALSE	FALSE	intron
2L.12069327	2L	12069327	10	4	lost	FALSE	FALSE	intron
2L.12084740	2L	12084740	0	3	seg	FALSE	TRUE	5UTR
2L.12084740	2L	12084740	10	5	lost	FALSE	TRUE	5UTR
2L.12084740	2L	12084740	10	4	lost	FALSE	TRUE	5UTR
2L.12084740	2L	12084740	10	3	seg	FALSE	TRUE	5UTR
2L.12085826	2L	12085826	10	4	lost	FALSE	TRUE	intron
2L.12085826	2L	12085826	10	3	lost	FALSE	TRUE	intron
2L.12085826	2L	12085826	10	5	lost	FALSE	TRUE	intron
2L.12101415	2L	12101415	10	3	lost	FALSE	FALSE	intron
2L.12101415	2L	12101415	10	4	lost	FALSE	FALSE	intron
2L.12101415	2L	12101415	10	5	lost	FALSE	FALSE	intron
2L.12116008	2L	12116008	10	4	lost	FALSE	FALSE	intron
2L.12116008	2L	12116008	10	5	lost	FALSE	FALSE	intron
2L.12116008	2L	12116008	10	3	lost	FALSE	FALSE	intron
2L.12123130	2L	12123130	10	5	lost	FALSE	FALSE	intron
2L.12123130	2L	12123130	10	3	lost	FALSE	FALSE	intron
2L.12123130	2L	12123130	10	4	lost	FALSE	FALSE	intron
2L.12144883	2L	12144883	10	3	lost	TRUE	FALSE	intron
2L.12144883	2L	12144883	10	5	lost	TRUE	FALSE	intron
2L.12144883	2L	12144883	10	4	lost	TRUE	FALSE	intron
2L.12148318	2L	12148318	10	5	ev-new	FALSE	FALSE	intergenic
2L.12399524	2L	12399524	10	4	lost	FALSE	FALSE	intergenic
2L.12399524	2L	12399524	10	5	lost	FALSE	FALSE	intergenic
2L.12399524	2L	12399524	10	3	lost	FALSE	FALSE	intergenic
2L.12428978	2L	12428978	10	5	lost	FALSE	FALSE	intergenic
2L.12428978	2L	12428978	10	3	lost	FALSE	FALSE	intergenic
2L.12428978	2L	12428978	10	4	lost	FALSE	FALSE	intergenic
2L.12612109	2L	12612109	10	5	lost	FALSE	FALSE	intron
2L.12612109	2L	12612109	10	4	lost	FALSE	FALSE	intron
2L.12612109	2L	12612109	10	3	lost	FALSE	FALSE	intron
2L.12623131	2L	12623131	10	5	ev-new	FALSE	FALSE	5UTR
2L.12624272	2L	12624272	10	4	ev-new	TRUE	TRUE	intergenic
2L.12624272	2L	12624272	10	3	ev-new	TRUE	TRUE	intergenic
2L.12624272	2L	12624272	10	5	ev-new	TRUE	TRUE	intergenic
2L.12779612	2L	12779612	10	5	ev-new	FALSE	FALSE	intron
2L.12834290	2L	12834290	10	3	lost	FALSE	FALSE	intron
2L.12834290	2L	12834290	10	4	lost	FALSE	FALSE	intron
2L.12834290	2L	12834290	10	5	lost	FALSE	FALSE	intron
2L.12841565	2L	12841565	10	4	ev-new	FALSE	FALSE	CDS
2L.12842425	2L	12842425	10	4	lost	FALSE	FALSE	CDS
2L.12842425	2L	12842425	10	5	lost	FALSE	FALSE	CDS
2L.12842425	2L	12842425	10	3	lost	FALSE	FALSE	CDS
2L.12849878	2L	12849878	10	5	lost	FALSE	FALSE	CDS
2L.12849878	2L	12849878	10	3	lost	FALSE	FALSE	CDS
2L.12849878	2L	12849878	10	4	lost	FALSE	FALSE	CDS
2L.12861069	2L	12861069	10	5	lost	FALSE	FALSE	CDS
2L.12861069	2L	12861069	10	3	lost	FALSE	FALSE	CDS
2L.12861069	2L	12861069	10	4	lost	FALSE	FALSE	CDS
2L.12880720	2L	12880720	10	4	ev-new	FALSE	FALSE	intron
2L.12929503	2L	12929503	10	5	lost	FALSE	FALSE	CDS
2L.12929503	2L	12929503	10	4	lost	FALSE	FALSE	CDS
2L.12929503	2L	12929503	10	3	lost	FALSE	FALSE	CDS
2L.12969212	2L	12969212	10	3	lost	FALSE	FALSE	CDS
2L.12969212	2L	12969212	10	4	lost	FALSE	FALSE	CDS
2L.12969212	2L	12969212	10	5	lost	FALSE	FALSE	CDS
2L.1302255	2L	1302255	10	4	lost	FALSE	FALSE	CDS
2L.1302255	2L	1302255	10	5	lost	FALSE	FALSE	CDS
2L.1302255	2L	1302255	10	3	lost	FALSE	FALSE	CDS
2L.13064034	2L	13064034	10	4	lost	TRUE	TRUE	intron
2L.13064034	2L	13064034	10	3	lost	TRUE	TRUE	intron
2L.13064034	2L	13064034	10	5	lost	TRUE	TRUE	intron
2L.13064515	2L	13064515	10	3	lost	TRUE	TRUE	5UTR
2L.13064515	2L	13064515	10	5	seg	TRUE	TRUE	5UTR
2L.13064515	2L	13064515	10	4	lost	TRUE	TRUE	5UTR
2L.13064515	2L	13064515	0	5	seg	TRUE	TRUE	5UTR
2L.13065443	2L	13065443	10	3	ev-new	TRUE	TRUE	intron
2L.13065443	2L	13065443	10	5	ev-new	TRUE	TRUE	intron
2L.13309532	2L	13309532	10	5	ev-new	TRUE	FALSE	5UTR
2L.13330481	2L	13330481	10	4	lost	FALSE	FALSE	intergenic
2L.13330481	2L	13330481	10	5	lost	FALSE	FALSE	intergenic
2L.13330481	2L	13330481	10	3	lost	FALSE	FALSE	intergenic
2L.13534591	2L	13534591	10	3	lost	FALSE	FALSE	intergenic
2L.13534591	2L	13534591	10	4	lost	FALSE	FALSE	intergenic
2L.13534591	2L	13534591	10	5	lost	FALSE	FALSE	intergenic
2L.1354143	2L	1354143	10	3	lost	TRUE	FALSE	intergenic
2L.1354143	2L	1354143	10	4	lost	TRUE	FALSE	intergenic
2L.1354143	2L	1354143	10	5	lost	TRUE	FALSE	intergenic
2L.13929936	2L	13929936	10	4	ev-new	TRUE	FALSE	intergenic
2L.14007392	2L	14007392	10	5	seg	TRUE	TRUE	5UTR
2L.14007392	2L	14007392	0	5	seg	TRUE	TRUE	5UTR
2L.14007392	2L	14007392	10	4	seg	TRUE	TRUE	5UTR
2L.14007392	2L	14007392	0	4	seg	TRUE	TRUE	5UTR
2L.14007392	2L	14007392	10	3	lost	TRUE	TRUE	5UTR
2L.14050236	2L	14050236	10	3	lost	FALSE	FALSE	intergenic
2L.14050236	2L	14050236	10	4	lost	FALSE	FALSE	intergenic
2L.14050236	2L	14050236	10	5	lost	FALSE	FALSE	intergenic
2L.14101400	2L	14101400	10	3	lost	FALSE	FALSE	intergenic
2L.14101400	2L	14101400	10	4	lost	FALSE	FALSE	intergenic
2L.14101400	2L	14101400	10	5	lost	FALSE	FALSE	intergenic
2L.14189506	2L	14189506	10	4	ev-new	FALSE	FALSE	intron
2L.14195051	2L	14195051	10	4	lost	FALSE	FALSE	intron
2L.14195051	2L	14195051	10	5	lost	FALSE	FALSE	intron
2L.14195051	2L	14195051	10	3	lost	FALSE	FALSE	intron
2L.14555996	2L	14555996	10	5	ev-new	FALSE	FALSE	intron
2L.14667737	2L	14667737	10	4	lost	FALSE	FALSE	intron
2L.14667737	2L	14667737	10	3	lost	FALSE	FALSE	intron
2L.14667737	2L	14667737	10	5	lost	FALSE	FALSE	intron
2L.146877	2L	146877	10	3	lost	FALSE	FALSE	intergenic
2L.146877	2L	146877	10	4	lost	FALSE	FALSE	intergenic
2L.146877	2L	146877	10	5	lost	FALSE	FALSE	intergenic
2L.14749417	2L	14749417	10	4	lost	FALSE	FALSE	3UTR
2L.14749417	2L	14749417	10	5	lost	FALSE	FALSE	3UTR
2L.14749417	2L	14749417	10	3	lost	FALSE	FALSE	3UTR
2L.14827563	2L	14827563	0	5	seg	FALSE	TRUE	intergenic
2L.14827563	2L	14827563	0	4	seg	FALSE	TRUE	intergenic
2L.14827563	2L	14827563	0	3	seg	FALSE	TRUE	intergenic
2L.14827563	2L	14827563	10	4	seg	FALSE	TRUE	intergenic
2L.14827563	2L	14827563	10	5	seg	FALSE	TRUE	intergenic
2L.14827563	2L	14827563	10	3	seg	FALSE	TRUE	intergenic
2L.14846239	2L	14846239	10	3	lost	FALSE	FALSE	intergenic
2L.14846239	2L	14846239	10	5	lost	FALSE	FALSE	intergenic
2L.14846239	2L	14846239	10	4	lost	FALSE	FALSE	intergenic
2L.1527730	2L	1527730	10	4	ev-new	FALSE	FALSE	intron
2L.1537441	2L	1537441	10	3	lost	FALSE	FALSE	intron
2L.1537441	2L	1537441	10	5	lost	FALSE	FALSE	intron
2L.1537441	2L	1537441	10	4	lost	FALSE	FALSE	intron
2L.15431963	2L	15431963	10	5	lost	FALSE	FALSE	intron
2L.15431963	2L	15431963	10	4	lost	FALSE	FALSE	intron
2L.15431963	2L	15431963	10	3	lost	FALSE	FALSE	intron
2L.15564466	2L	15564466	10	4	ev-new	FALSE	FALSE	intergenic
2L.15610647	2L	15610647	10	4	ev-new	TRUE	FALSE	5UTR
2L.15625821	2L	15625821	10	4	lost	FALSE	FALSE	intron
2L.15625821	2L	15625821	10	3	lost	FALSE	FALSE	intron
2L.15625821	2L	15625821	10	5	lost	FALSE	FALSE	intron
2L.15644025	2L	15644025	10	4	lost	TRUE	FALSE	intron
2L.15644025	2L	15644025	10	3	lost	TRUE	FALSE	intron
2L.15644025	2L	15644025	10	5	lost	TRUE	FALSE	intron
2L.15682650	2L	15682650	10	3	lost	FALSE	TRUE	5UTR
2L.15682650	2L	15682650	10	4	lost	FALSE	TRUE	5UTR
2L.15682650	2L	15682650	10	5	lost	FALSE	TRUE	5UTR
2L.15682954	2L	15682954	10	3	ev-new	TRUE	TRUE	intergenic
2L.15935082	2L	15935082	10	3	lost	FALSE	FALSE	intron
2L.15935082	2L	15935082	10	5	lost	FALSE	FALSE	intron
2L.15935082	2L	15935082	10	4	lost	FALSE	FALSE	intron
2L.1597709	2L	1597709	10	5	lost	FALSE	FALSE	intron
2L.1597709	2L	1597709	10	3	lost	FALSE	FALSE	intron
2L.1597709	2L	1597709	10	4	lost	FALSE	FALSE	intron
2L.16028509	2L	16028509	10	3	lost	FALSE	FALSE	intergenic
2L.16028509	2L	16028509	10	5	lost	FALSE	FALSE	intergenic
2L.16028509	2L	16028509	10	4	lost	FALSE	FALSE	intergenic
2L.16035386	2L	16035386	10	3	ev-new	FALSE	FALSE	intron
2L.16035386	2L	16035386	10	4	ev-new	FALSE	FALSE	intron
2L.16037097	2L	16037097	10	3	lost	TRUE	TRUE	5UTR
2L.16037097	2L	16037097	10	5	lost	TRUE	TRUE	5UTR
2L.16037097	2L	16037097	10	4	lost	TRUE	TRUE	5UTR
2L.16067704	2L	16067704	10	5	ev-new	TRUE	FALSE	intergenic
2L.16067704	2L	16067704	10	4	ev-new	TRUE	FALSE	intergenic
2L.16067704	2L	16067704	10	3	ev-new	TRUE	FALSE	intergenic
2L.16072442	2L	16072442	10	3	lost	FALSE	FALSE	5UTR
2L.16072442	2L	16072442	10	4	lost	FALSE	FALSE	5UTR
2L.16072442	2L	16072442	10	5	lost	FALSE	FALSE	5UTR
2L.1608140	2L	1608140	10	4	lost	FALSE	FALSE	intron
2L.1608140	2L	1608140	10	5	lost	FALSE	FALSE	intron
2L.1608140	2L	1608140	10	3	lost	FALSE	FALSE	intron
2L.1695988	2L	1695988	10	3	lost	FALSE	FALSE	intergenic
2L.1695988	2L	1695988	10	5	lost	FALSE	FALSE	intergenic
2L.1695988	2L	1695988	10	4	lost	FALSE	FALSE	intergenic
2L.17289636	2L	17289636	10	3	lost	FALSE	FALSE	CDS
2L.17289636	2L	17289636	10	4	lost	FALSE	FALSE	CDS
2L.17289636	2L	17289636	10	5	lost	FALSE	FALSE	CDS
2L.17424688	2L	17424688	10	4	lost	FALSE	FALSE	intron
2L.17424688	2L	17424688	10	5	lost	FALSE	FALSE	intron
2L.17424688	2L	17424688	10	3	lost	FALSE	FALSE	intron
2L.17526257	2L	17526257	10	4	ev-new	FALSE	FALSE	intergenic
2L.17872389	2L	17872389	10	4	lost	TRUE	FALSE	5UTR
2L.17872389	2L	17872389	10	5	lost	TRUE	FALSE	5UTR
2L.17872389	2L	17872389	10	3	lost	TRUE	FALSE	5UTR
2L.1787955	2L	1787955	10	3	ev-new	TRUE	FALSE	intergenic
2L.1787955	2L	1787955	10	5	ev-new	TRUE	FALSE	intergenic
2L.17916545	2L	17916545	0	3	seg	TRUE	FALSE	intergenic
2L.17916545	2L	17916545	10	5	lost	TRUE	FALSE	intergenic
2L.17916545	2L	17916545	10	3	seg	TRUE	FALSE	intergenic
2L.17916545	2L	17916545	0	4	seg	TRUE	FALSE	intergenic
2L.17916545	2L	17916545	10	4	seg	TRUE	FALSE	intergenic
2L.18003902	2L	18003902	10	3	lost	FALSE	FALSE	CDS
2L.18003902	2L	18003902	0	4	seg	FALSE	FALSE	CDS
2L.18003902	2L	18003902	10	5	lost	FALSE	FALSE	CDS
2L.18003902	2L	18003902	10	4	seg	FALSE	FALSE	CDS
2L.18071711	2L	18071711	10	4	lost	FALSE	FALSE	intron
2L.18071711	2L	18071711	10	3	lost	FALSE	FALSE	intron
2L.18071711	2L	18071711	10	5	lost	FALSE	FALSE	intron
2L.18428674	2L	18428674	10	4	ev-new	FALSE	FALSE	intergenic
2L.18583519	2L	18583519	10	4	lost	FALSE	FALSE	intergenic
2L.18583519	2L	18583519	10	5	lost	FALSE	FALSE	intergenic
2L.18583519	2L	18583519	10	3	lost	FALSE	FALSE	intergenic
2L.18636455	2L	18636455	10	4	lost	TRUE	FALSE	intergenic
2L.18636455	2L	18636455	10	3	lost	TRUE	FALSE	intergenic
2L.18636455	2L	18636455	10	5	lost	TRUE	FALSE	intergenic
2L.18843991	2L	18843991	10	5	lost	TRUE	FALSE	intergenic
2L.18843991	2L	18843991	10	3	lost	TRUE	FALSE	intergenic
2L.18843991	2L	18843991	10	4	seg	TRUE	FALSE	intergenic
2L.18843991	2L	18843991	0	4	seg	TRUE	FALSE	intergenic
2L.18844227	2L	18844227	10	4	ev-new	TRUE	FALSE	intergenic
2L.18844811	2L	18844811	10	4	lost	TRUE	FALSE	intergenic
2L.18844811	2L	18844811	10	5	seg	TRUE	FALSE	intergenic
2L.18844811	2L	18844811	10	3	lost	TRUE	FALSE	intergenic
2L.18844811	2L	18844811	0	5	seg	TRUE	FALSE	intergenic
2L.18925173	2L	18925173	10	3	ev-new	FALSE	FALSE	intron
2L.18992677	2L	18992677	10	5	lost	FALSE	FALSE	3UTR
2L.18992677	2L	18992677	10	3	lost	FALSE	FALSE	3UTR
2L.18992677	2L	18992677	10	4	lost	FALSE	FALSE	3UTR
2L.19000124	2L	19000124	10	4	ev-new	FALSE	FALSE	intergenic
2L.19075615	2L	19075615	10	4	ev-new	FALSE	FALSE	intron
2L.19091229	2L	19091229	10	4	lost	FALSE	FALSE	intron
2L.19091229	2L	19091229	10	3	lost	FALSE	FALSE	intron
2L.19091229	2L	19091229	10	5	lost	FALSE	FALSE	intron
2L.19139163	2L	19139163	10	4	lost	FALSE	FALSE	intron
2L.19139163	2L	19139163	10	5	lost	FALSE	FALSE	intron
2L.19139163	2L	19139163	10	3	lost	FALSE	FALSE	intron
2L.19171243	2L	19171243	10	3	ev-new	TRUE	FALSE	intron
2L.19171243	2L	19171243	10	4	ev-new	TRUE	FALSE	intron
2L.192208	2L	192208	10	4	lost	FALSE	FALSE	5UTR
2L.192208	2L	192208	10	3	lost	FALSE	FALSE	5UTR
2L.192208	2L	192208	10	5	lost	FALSE	FALSE	5UTR
2L.19315547	2L	19315547	0	4	seg	TRUE	TRUE	5UTR
2L.19315547	2L	19315547	10	5	lost	TRUE	TRUE	5UTR
2L.19315547	2L	19315547	10	4	seg	TRUE	TRUE	5UTR
2L.19315547	2L	19315547	10	3	lost	TRUE	TRUE	5UTR
2L.19327789	2L	19327789	10	3	lost	FALSE	FALSE	5UTR
2L.19327789	2L	19327789	10	5	lost	FALSE	FALSE	5UTR
2L.19327789	2L	19327789	10	4	lost	FALSE	FALSE	5UTR
2L.19367027	2L	19367027	10	4	lost	FALSE	FALSE	intergenic
2L.19367027	2L	19367027	10	3	lost	FALSE	FALSE	intergenic
2L.19367027	2L	19367027	10	5	lost	FALSE	FALSE	intergenic
2L.19406840	2L	19406840	10	5	lost	FALSE	FALSE	intergenic
2L.19406840	2L	19406840	10	3	lost	FALSE	FALSE	intergenic
2L.19406840	2L	19406840	10	4	lost	FALSE	FALSE	intergenic
2L.19519057	2L	19519057	10	4	ev-new	FALSE	FALSE	intergenic
2L.1964321	2L	1964321	10	4	ev-new	FALSE	FALSE	intron
2L.19671665	2L	19671665	10	4	ev-new	FALSE	FALSE	intergenic
2L.19671665	2L	19671665	10	3	ev-new	FALSE	FALSE	intergenic
2L.19716390	2L	19716390	10	5	lost	FALSE	FALSE	intergenic
2L.19716390	2L	19716390	10	3	lost	FALSE	FALSE	intergenic
2L.19716390	2L	19716390	10	4	lost	FALSE	FALSE	intergenic
2L.19745936	2L	19745936	10	3	seg	FALSE	FALSE	intergenic
2L.19745936	2L	19745936	10	4	lost	FALSE	FALSE	intergenic
2L.19745936	2L	19745936	0	3	seg	FALSE	FALSE	intergenic
2L.19745936	2L	19745936	10	5	lost	FALSE	FALSE	intergenic
2L.19896819	2L	19896819	10	3	ev-new	FALSE	FALSE	5UTR
2L.19991329	2L	19991329	10	4	lost	FALSE	FALSE	intron
2L.19991329	2L	19991329	10	3	lost	FALSE	FALSE	intron
2L.19991329	2L	19991329	10	5	lost	FALSE	FALSE	intron
2L.20011938	2L	20011938	10	5	lost	FALSE	FALSE	5UTR
2L.20011938	2L	20011938	10	4	lost	FALSE	FALSE	5UTR
2L.20011938	2L	20011938	10	3	seg	FALSE	FALSE	5UTR
2L.20011938	2L	20011938	0	3	seg	FALSE	FALSE	5UTR
2L.20076618	2L	20076618	10	4	ev-new	FALSE	FALSE	intron
2L.20082265	2L	20082265	10	4	lost	FALSE	FALSE	intron
2L.20082265	2L	20082265	10	5	lost	FALSE	FALSE	intron
2L.20082265	2L	20082265	10	3	lost	FALSE	FALSE	intron
2L.20147521	2L	20147521	10	4	lost	FALSE	FALSE	5UTR
2L.20147521	2L	20147521	10	5	lost	FALSE	FALSE	5UTR
2L.20147521	2L	20147521	10	3	lost	FALSE	FALSE	5UTR
2L.20227526	2L	20227526	0	4	seg	FALSE	FALSE	5UTR
2L.20227526	2L	20227526	10	5	lost	FALSE	FALSE	5UTR
2L.20227526	2L	20227526	10	3	lost	FALSE	FALSE	5UTR
2L.20227526	2L	20227526	10	4	seg	FALSE	FALSE	5UTR
2L.20267174	2L	20267174	10	3	ev-new	FALSE	FALSE	intron
2L.20291497	2L	20291497	10	4	ev-new	TRUE	FALSE	intron
2L.20293450	2L	20293450	10	4	seg	FALSE	FALSE	CDS
2L.20293450	2L	20293450	10	5	lost	FALSE	FALSE	CDS
2L.20293450	2L	20293450	10	3	lost	FALSE	FALSE	CDS
2L.20293450	2L	20293450	0	4	seg	FALSE	FALSE	CDS
2L.2030501	2L	2030501	10	3	lost	FALSE	FALSE	CDS
2L.2030501	2L	2030501	10	5	lost	FALSE	FALSE	CDS
2L.2030501	2L	2030501	10	4	lost	FALSE	FALSE	CDS
2L.20317789	2L	20317789	10	3	lost	TRUE	FALSE	intron
2L.20317789	2L	20317789	10	4	lost	TRUE	FALSE	intron
2L.20317789	2L	20317789	10	5	lost	TRUE	FALSE	intron
2L.20348906	2L	20348906	10	3	ev-new	FALSE	FALSE	intergenic
2L.20371588	2L	20371588	10	4	ev-new	FALSE	FALSE	intron
2L.20388060	2L	20388060	10	4	ev-new	TRUE	FALSE	5UTR
2L.20388060	2L	20388060	10	5	ev-new	TRUE	FALSE	5UTR
2L.20478577	2L	20478577	10	3	lost	FALSE	FALSE	intergenic
2L.20478577	2L	20478577	10	4	lost	FALSE	FALSE	intergenic
2L.20478577	2L	20478577	10	5	lost	FALSE	FALSE	intergenic
2L.204797	2L	204797	10	4	lost	FALSE	FALSE	intron
2L.204797	2L	204797	10	3	lost	FALSE	FALSE	intron
2L.204797	2L	204797	10	5	lost	FALSE	FALSE	intron
2L.20498221	2L	20498221	0	3	seg	TRUE	FALSE	5UTR
2L.20498221	2L	20498221	10	3	seg	TRUE	FALSE	5UTR
2L.20498221	2L	20498221	10	4	lost	TRUE	FALSE	5UTR
2L.20498221	2L	20498221	10	5	lost	TRUE	FALSE	5UTR
2L.20588568	2L	20588568	10	3	lost	TRUE	FALSE	5UTR
2L.20588568	2L	20588568	10	5	lost	TRUE	FALSE	5UTR
2L.20588568	2L	20588568	10	4	lost	TRUE	FALSE	5UTR
2L.20637546	2L	20637546	10	4	lost	FALSE	FALSE	intergenic
2L.20637546	2L	20637546	10	5	lost	FALSE	FALSE	intergenic
2L.20637546	2L	20637546	10	3	seg	FALSE	FALSE	intergenic
2L.20637546	2L	20637546	0	3	seg	FALSE	FALSE	intergenic
2L.20667700	2L	20667700	10	5	lost	TRUE	FALSE	intergenic
2L.20667700	2L	20667700	10	4	lost	TRUE	FALSE	intergenic
2L.20667700	2L	20667700	10	3	lost	TRUE	FALSE	intergenic
2L.207080	2L	207080	0	3	seg	FALSE	TRUE	intron
2L.207080	2L	207080	10	3	seg	FALSE	TRUE	intron
2L.207080	2L	207080	10	5	lost	FALSE	TRUE	intron
2L.207080	2L	207080	10	4	lost	FALSE	TRUE	intron
2L.207306	2L	207306	0	4	seg	FALSE	TRUE	intron
2L.207306	2L	207306	10	4	seg	FALSE	TRUE	intron
2L.207306	2L	207306	10	5	lost	FALSE	TRUE	intron
2L.207306	2L	207306	10	3	lost	FALSE	TRUE	intron
2L.20796846	2L	20796846	10	5	ev-new	FALSE	FALSE	intergenic
2L.20952236	2L	20952236	0	5	seg	FALSE	TRUE	intergenic
2L.20952236	2L	20952236	0	4	seg	FALSE	TRUE	intergenic
2L.20952236	2L	20952236	10	5	seg	FALSE	TRUE	intergenic
2L.20952236	2L	20952236	10	4	seg	FALSE	TRUE	intergenic
2L.20952236	2L	20952236	10	3	lost	FALSE	TRUE	intergenic
2L.20966444	2L	20966444	10	5	lost	FALSE	FALSE	intron
2L.20966444	2L	20966444	10	3	lost	FALSE	FALSE	intron
2L.20966444	2L	20966444	10	4	lost	FALSE	FALSE	intron
2L.21041276	2L	21041276	10	4	ev-new	FALSE	FALSE	intergenic
2L.21046915	2L	21046915	10	5	ev-new	FALSE	FALSE	intergenic
2L.21082848	2L	21082848	10	5	lost	FALSE	FALSE	CDS
2L.21082848	2L	21082848	10	3	lost	FALSE	FALSE	CDS
2L.21082848	2L	21082848	10	4	lost	FALSE	FALSE	CDS
2L.2177646	2L	2177646	10	3	lost	FALSE	FALSE	intergenic
2L.2177646	2L	2177646	10	4	lost	FALSE	FALSE	intergenic
2L.2177646	2L	2177646	10	5	lost	FALSE	FALSE	intergenic
2L.235403	2L	235403	10	4	lost	FALSE	FALSE	intron
2L.235403	2L	235403	10	5	lost	FALSE	FALSE	intron
2L.235403	2L	235403	10	3	lost	FALSE	FALSE	intron
2L.252824	2L	252824	10	4	ev-new	FALSE	FALSE	intron
2L.2629259	2L	2629259	0	3	seg	TRUE	TRUE	5UTR
2L.2629259	2L	2629259	10	3	seg	TRUE	TRUE	5UTR
2L.2629259	2L	2629259	10	5	lost	TRUE	TRUE	5UTR
2L.2629259	2L	2629259	10	4	seg	TRUE	TRUE	5UTR
2L.2629259	2L	2629259	0	4	seg	TRUE	TRUE	5UTR
2L.2631593	2L	2631593	10	3	ev-new	TRUE	TRUE	intron
2L.2674189	2L	2674189	10	3	lost	FALSE	FALSE	intergenic
2L.2674189	2L	2674189	10	4	lost	FALSE	FALSE	intergenic
2L.2674189	2L	2674189	10	5	lost	FALSE	FALSE	intergenic
2L.2758029	2L	2758029	10	5	lost	FALSE	TRUE	intron
2L.2758029	2L	2758029	10	3	lost	FALSE	TRUE	intron
2L.2758029	2L	2758029	10	4	lost	FALSE	TRUE	intron
2L.2781677	2L	2781677	10	5	lost	FALSE	FALSE	intron
2L.2781677	2L	2781677	10	3	lost	FALSE	FALSE	intron
2L.2781677	2L	2781677	10	4	lost	FALSE	FALSE	intron
2L.2826252	2L	2826252	10	4	lost	FALSE	FALSE	intron
2L.2826252	2L	2826252	10	5	lost	FALSE	FALSE	intron
2L.2826252	2L	2826252	10	3	lost	FALSE	FALSE	intron
2L.2904523	2L	2904523	10	4	lost	FALSE	FALSE	CDS
2L.2904523	2L	2904523	10	3	lost	FALSE	FALSE	CDS
2L.2904523	2L	2904523	10	5	lost	FALSE	FALSE	CDS
2L.292155	2L	292155	10	4	ev-new	FALSE	FALSE	intron
2L.2924382	2L	2924382	10	4	lost	TRUE	FALSE	intergenic
2L.2924382	2L	2924382	10	3	lost	TRUE	FALSE	intergenic
2L.2924382	2L	2924382	10	5	lost	TRUE	FALSE	intergenic
2L.2930587	2L	2930587	10	4	lost	FALSE	FALSE	CDS
2L.2930587	2L	2930587	10	3	lost	FALSE	FALSE	CDS
2L.2930587	2L	2930587	10	5	lost	FALSE	FALSE	CDS
2L.295805	2L	295805	10	3	lost	FALSE	FALSE	intron
2L.295805	2L	295805	10	4	lost	FALSE	FALSE	intron
2L.295805	2L	295805	10	5	lost	FALSE	FALSE	intron
2L.3150974	2L	3150974	10	4	ev-new	FALSE	FALSE	intergenic
2L.3322698	2L	3322698	10	5	lost	FALSE	FALSE	3UTR
2L.3322698	2L	3322698	10	4	lost	FALSE	FALSE	3UTR
2L.3322698	2L	3322698	10	3	lost	FALSE	FALSE	3UTR
2L.3325890	2L	3325890	0	4	seg	TRUE	TRUE	5UTR
2L.3325890	2L	3325890	10	3	seg	TRUE	TRUE	5UTR
2L.3325890	2L	3325890	0	3	seg	TRUE	TRUE	5UTR
2L.3325890	2L	3325890	10	4	seg	TRUE	TRUE	5UTR
2L.3325890	2L	3325890	0	5	seg	TRUE	TRUE	5UTR
2L.3325890	2L	3325890	10	5	seg	TRUE	TRUE	5UTR
2L.3478296	2L	3478296	10	5	seg	TRUE	TRUE	intron
2L.3478296	2L	3478296	0	5	seg	TRUE	TRUE	intron
2L.3478296	2L	3478296	10	3	seg	TRUE	TRUE	intron
2L.3478296	2L	3478296	0	3	seg	TRUE	TRUE	intron
2L.3478296	2L	3478296	10	4	lost	TRUE	TRUE	intron
2L.3611603	2L	3611603	10	5	ev-new	FALSE	FALSE	intergenic
2L.3872767	2L	3872767	10	5	lost	FALSE	FALSE	intergenic
2L.3872767	2L	3872767	10	4	lost	FALSE	FALSE	intergenic
2L.3872767	2L	3872767	10	3	lost	FALSE	FALSE	intergenic
2L.3929832	2L	3929832	10	4	ev-new	FALSE	FALSE	intergenic
2L.4039247	2L	4039247	10	3	lost	FALSE	FALSE	intergenic
2L.4039247	2L	4039247	10	5	lost	FALSE	FALSE	intergenic
2L.4039247	2L	4039247	10	4	lost	FALSE	FALSE	intergenic
2L.4068110	2L	4068110	10	4	lost	FALSE	FALSE	5UTR
2L.4068110	2L	4068110	10	5	lost	FALSE	FALSE	5UTR
2L.4068110	2L	4068110	10	3	lost	FALSE	FALSE	5UTR
2L.429874	2L	429874	10	5	ev-new	FALSE	FALSE	CDS
2L.4299458	2L	4299458	10	3	lost	FALSE	FALSE	intergenic
2L.4299458	2L	4299458	10	5	lost	FALSE	FALSE	intergenic
2L.4299458	2L	4299458	10	4	lost	FALSE	FALSE	intergenic
2L.439363	2L	439363	10	3	lost	FALSE	FALSE	intergenic
2L.439363	2L	439363	10	5	lost	FALSE	FALSE	intergenic
2L.439363	2L	439363	10	4	lost	FALSE	FALSE	intergenic
2L.4443616	2L	4443616	10	3	seg	FALSE	FALSE	intergenic
2L.4443616	2L	4443616	10	5	lost	FALSE	FALSE	intergenic
2L.4443616	2L	4443616	0	3	seg	FALSE	FALSE	intergenic
2L.4443616	2L	4443616	10	4	lost	FALSE	FALSE	intergenic
2L.4498248	2L	4498248	10	3	lost	FALSE	FALSE	intergenic
2L.4498248	2L	4498248	10	4	lost	FALSE	FALSE	intergenic
2L.4498248	2L	4498248	10	5	lost	FALSE	FALSE	intergenic
2L.4605284	2L	4605284	10	4	ev-new	FALSE	FALSE	intergenic
2L.463801	2L	463801	10	4	lost	TRUE	FALSE	intron
2L.463801	2L	463801	10	3	lost	TRUE	FALSE	intron
2L.463801	2L	463801	10	5	lost	TRUE	FALSE	intron
2L.4649242	2L	4649242	10	5	lost	FALSE	FALSE	intergenic
2L.4649242	2L	4649242	10	4	lost	FALSE	FALSE	intergenic
2L.4649242	2L	4649242	10	3	lost	FALSE	FALSE	intergenic
2L.4721447	2L	4721447	10	3	lost	TRUE	FALSE	5UTR
2L.4721447	2L	4721447	10	5	lost	TRUE	FALSE	5UTR
2L.4721447	2L	4721447	10	4	lost	TRUE	FALSE	5UTR
2L.4792463	2L	4792463	10	3	ev-new	FALSE	FALSE	CDS
2L.4821573	2L	4821573	10	4	ev-new	FALSE	FALSE	intron
2L.4848667	2L	4848667	0	3	seg	TRUE	FALSE	intergenic
2L.4848667	2L	4848667	10	5	lost	TRUE	FALSE	intergenic
2L.4848667	2L	4848667	10	3	seg	TRUE	FALSE	intergenic
2L.4848667	2L	4848667	10	4	lost	TRUE	FALSE	intergenic
2L.4850749	2L	4850749	10	4	ev-new	TRUE	FALSE	5UTR
2L.4929746	2L	4929746	0	5	seg	FALSE	TRUE	intron
2L.4929746	2L	4929746	10	3	lost	FALSE	TRUE	intron
2L.4929746	2L	4929746	10	5	seg	FALSE	TRUE	intron
2L.4929746	2L	4929746	0	4	seg	FALSE	TRUE	intron
2L.4929746	2L	4929746	10	4	seg	FALSE	TRUE	intron
2L.4967817	2L	4967817	10	4	lost	FALSE	FALSE	intron
2L.4967817	2L	4967817	10	5	lost	FALSE	FALSE	intron
2L.4967817	2L	4967817	10	3	lost	FALSE	FALSE	intron
2L.4969236	2L	4969236	10	4	lost	FALSE	FALSE	intron
2L.4969236	2L	4969236	10	5	lost	FALSE	FALSE	intron
2L.4969236	2L	4969236	10	3	lost	FALSE	FALSE	intron
2L.4979286	2L	4979286	10	5	lost	FALSE	FALSE	3UTR
2L.4979286	2L	4979286	10	4	lost	FALSE	FALSE	3UTR
2L.4979286	2L	4979286	10	3	lost	FALSE	FALSE	3UTR
2L.5223444	2L	5223444	10	5	lost	FALSE	FALSE	intron
2L.5223444	2L	5223444	10	3	lost	FALSE	FALSE	intron
2L.5223444	2L	5223444	10	4	lost	FALSE	FALSE	intron
2L.5247533	2L	5247533	10	5	lost	FALSE	FALSE	intergenic
2L.5247533	2L	5247533	10	4	lost	FALSE	FALSE	intergenic
2L.5247533	2L	5247533	10	3	lost	FALSE	FALSE	intergenic
2L.5351605	2L	5351605	10	3	lost	FALSE	FALSE	CDS
2L.5351605	2L	5351605	10	4	lost	FALSE	FALSE	CDS
2L.5351605	2L	5351605	10	5	lost	FALSE	FALSE	CDS
2L.5467755	2L	5467755	0	4	seg	FALSE	TRUE	intergenic
2L.5467755	2L	5467755	10	5	lost	FALSE	TRUE	intergenic
2L.5467755	2L	5467755	10	4	seg	FALSE	TRUE	intergenic
2L.5467755	2L	5467755	10	3	lost	FALSE	TRUE	intergenic
2L.5677324	2L	5677324	10	4	ev-new	FALSE	FALSE	intron
2L.5743201	2L	5743201	10	3	seg	TRUE	TRUE	5UTR
2L.5743201	2L	5743201	10	4	lost	TRUE	TRUE	5UTR
2L.5743201	2L	5743201	0	3	seg	TRUE	TRUE	5UTR
2L.5743201	2L	5743201	10	5	lost	TRUE	TRUE	5UTR
2L.5780161	2L	5780161	10	4	lost	TRUE	TRUE	intron
2L.5780161	2L	5780161	10	5	lost	TRUE	TRUE	intron
2L.5780161	2L	5780161	10	3	seg	TRUE	TRUE	intron
2L.5780161	2L	5780161	0	3	seg	TRUE	TRUE	intron
2L.5780802	2L	5780802	10	4	lost	TRUE	TRUE	intergenic
2L.5780802	2L	5780802	10	3	lost	TRUE	TRUE	intergenic
2L.5780802	2L	5780802	10	5	lost	TRUE	TRUE	intergenic
2L.5782203	2L	5782203	10	4	ev-new	TRUE	FALSE	5UTR
2L.5782203	2L	5782203	10	5	ev-new	TRUE	FALSE	5UTR
2L.5838364	2L	5838364	10	5	lost	FALSE	FALSE	CDS
2L.5838364	2L	5838364	10	4	lost	FALSE	FALSE	CDS
2L.5838364	2L	5838364	10	3	lost	FALSE	FALSE	CDS
2L.5844270	2L	5844270	10	5	lost	FALSE	FALSE	CDS
2L.5844270	2L	5844270	10	4	lost	FALSE	FALSE	CDS
2L.5844270	2L	5844270	10	3	lost	FALSE	FALSE	CDS
2L.5882915	2L	5882915	10	3	seg	TRUE	FALSE	5UTR
2L.5882915	2L	5882915	10	5	seg	TRUE	FALSE	5UTR
2L.5882915	2L	5882915	10	4	lost	TRUE	FALSE	5UTR
2L.5882915	2L	5882915	0	3	seg	TRUE	FALSE	5UTR
2L.5882915	2L	5882915	0	5	seg	TRUE	FALSE	5UTR
2L.5948912	2L	5948912	10	3	lost	FALSE	FALSE	intergenic
2L.5948912	2L	5948912	10	5	lost	FALSE	FALSE	intergenic
2L.5948912	2L	5948912	10	4	lost	FALSE	FALSE	intergenic
2L.5953100	2L	5953100	10	5	lost	FALSE	FALSE	CDS
2L.5953100	2L	5953100	10	4	lost	FALSE	FALSE	CDS
2L.5953100	2L	5953100	10	3	lost	FALSE	FALSE	CDS
2L.6110343	2L	6110343	10	5	lost	FALSE	FALSE	intron
2L.6110343	2L	6110343	10	3	lost	FALSE	FALSE	intron
2L.6110343	2L	6110343	10	4	lost	FALSE	FALSE	intron
2L.6167617	2L	6167617	10	5	lost	FALSE	FALSE	intergenic
2L.6167617	2L	6167617	10	4	lost	FALSE	FALSE	intergenic
2L.6167617	2L	6167617	10	3	lost	FALSE	FALSE	intergenic
2L.6187452	2L	6187452	10	4	ev-new	FALSE	FALSE	intron
2L.6207816	2L	6207816	10	4	seg	TRUE	TRUE	intergenic
2L.6207816	2L	6207816	0	4	seg	TRUE	TRUE	intergenic
2L.6207816	2L	6207816	10	5	lost	TRUE	TRUE	intergenic
2L.6207816	2L	6207816	10	3	lost	TRUE	TRUE	intergenic
2L.6243638	2L	6243638	10	4	ev-new	TRUE	FALSE	intergenic
2L.6257509	2L	6257509	10	5	lost	FALSE	FALSE	intron
2L.6257509	2L	6257509	10	3	lost	FALSE	FALSE	intron
2L.6257509	2L	6257509	10	4	lost	FALSE	FALSE	intron
2L.6258550	2L	6258550	10	4	ev-new	TRUE	TRUE	5UTR
2L.6258550	2L	6258550	10	3	ev-new	TRUE	TRUE	5UTR
2L.6573339	2L	6573339	10	3	lost	FALSE	FALSE	intron
2L.6573339	2L	6573339	10	5	lost	FALSE	FALSE	intron
2L.6573339	2L	6573339	10	4	lost	FALSE	FALSE	intron
2L.6578640	2L	6578640	10	3	ev-new	FALSE	FALSE	intron
2L.6582618	2L	6582618	10	4	ev-new	FALSE	FALSE	CDS
2L.6680268	2L	6680268	10	4	seg	FALSE	FALSE	intergenic
2L.6680268	2L	6680268	10	3	lost	FALSE	FALSE	intergenic
2L.6680268	2L	6680268	10	5	lost	FALSE	FALSE	intergenic
2L.6680268	2L	6680268	0	4	seg	FALSE	FALSE	intergenic
2L.6722388	2L	6722388	10	4	ev-new	FALSE	FALSE	CDS
2L.6774933	2L	6774933	10	4	lost	FALSE	FALSE	intergenic
2L.6774933	2L	6774933	0	3	seg	FALSE	FALSE	intergenic
2L.6774933	2L	6774933	10	5	lost	FALSE	FALSE	intergenic
2L.6774933	2L	6774933	10	3	seg	FALSE	FALSE	intergenic
2L.7002147	2L	7002147	10	4	seg	TRUE	FALSE	5UTR
2L.7002147	2L	7002147	0	4	seg	TRUE	FALSE	5UTR
2L.7002147	2L	7002147	10	5	lost	TRUE	FALSE	5UTR
2L.7002147	2L	7002147	10	3	lost	TRUE	FALSE	5UTR
2L.7056380	2L	7056380	10	4	lost	FALSE	FALSE	intergenic
2L.7056380	2L	7056380	10	5	lost	FALSE	FALSE	intergenic
2L.7056380	2L	7056380	10	3	lost	FALSE	FALSE	intergenic
2L.7148455	2L	7148455	10	4	lost	FALSE	FALSE	intron
2L.7148455	2L	7148455	10	5	lost	FALSE	FALSE	intron
2L.7148455	2L	7148455	10	3	lost	FALSE	FALSE	intron
2L.7179173	2L	7179173	10	5	lost	TRUE	FALSE	intergenic
2L.7179173	2L	7179173	0	3	seg	TRUE	FALSE	intergenic
2L.7179173	2L	7179173	10	3	seg	TRUE	FALSE	intergenic
2L.7179173	2L	7179173	10	4	lost	TRUE	FALSE	intergenic
2L.7180121	2L	7180121	10	4	ev-new	TRUE	FALSE	intergenic
2L.7326678	2L	7326678	10	3	seg	TRUE	FALSE	intron
2L.7326678	2L	7326678	10	5	lost	TRUE	FALSE	intron
2L.7326678	2L	7326678	0	3	seg	TRUE	FALSE	intron
2L.7326678	2L	7326678	10	4	lost	TRUE	FALSE	intron
2L.7329658	2L	7329658	10	3	seg	TRUE	TRUE	intron
2L.7329658	2L	7329658	10	4	lost	TRUE	TRUE	intron
2L.7329658	2L	7329658	0	3	seg	TRUE	TRUE	intron
2L.7329658	2L	7329658	0	5	seg	TRUE	TRUE	intron
2L.7329658	2L	7329658	10	5	seg	TRUE	TRUE	intron
2L.7399598	2L	7399598	10	5	lost	FALSE	FALSE	intron
2L.7399598	2L	7399598	10	3	lost	FALSE	FALSE	intron
2L.7399598	2L	7399598	10	4	lost	FALSE	FALSE	intron
2L.7430471	2L	7430471	10	3	lost	FALSE	FALSE	intron
2L.7430471	2L	7430471	10	4	lost	FALSE	FALSE	intron
2L.7430471	2L	7430471	10	5	lost	FALSE	FALSE	intron
2L.7455503	2L	7455503	10	4	ev-new	FALSE	FALSE	intergenic
2L.7456536	2L	7456536	10	3	ev-new	FALSE	FALSE	5UTR
2L.7478490	2L	7478490	10	4	lost	FALSE	FALSE	CDS
2L.7478490	2L	7478490	10	3	lost	FALSE	FALSE	CDS
2L.7478490	2L	7478490	10	5	lost	FALSE	FALSE	CDS
2L.7557636	2L	7557636	10	3	ev-new	FALSE	FALSE	intron
2L.7603681	2L	7603681	10	5	lost	FALSE	FALSE	intergenic
2L.7603681	2L	7603681	10	4	lost	FALSE	FALSE	intergenic
2L.7603681	2L	7603681	10	3	lost	FALSE	FALSE	intergenic
2L.7739245	2L	7739245	10	4	ev-new	TRUE	FALSE	5UTR
2L.7739245	2L	7739245	10	5	ev-new	TRUE	FALSE	5UTR
2L.7739245	2L	7739245	10	3	ev-new	TRUE	FALSE	5UTR
2L.7741492	2L	7741492	10	5	lost	FALSE	TRUE	intron
2L.7741492	2L	7741492	10	4	lost	FALSE	TRUE	intron
2L.7741492	2L	7741492	10	3	lost	FALSE	TRUE	intron
2L.7742255	2L	7742255	10	4	ev-new	FALSE	TRUE	intergenic
2L.7763888	2L	7763888	10	5	ev-new	FALSE	FALSE	CDS
2L.781511	2L	781511	10	4	lost	TRUE	FALSE	5UTR
2L.781511	2L	781511	10	3	lost	TRUE	FALSE	5UTR
2L.781511	2L	781511	10	5	lost	TRUE	FALSE	5UTR
2L.7821376	2L	7821376	10	3	lost	TRUE	FALSE	5UTR
2L.7821376	2L	7821376	10	4	lost	TRUE	FALSE	5UTR
2L.7821376	2L	7821376	10	5	lost	TRUE	FALSE	5UTR
2L.7821649	2L	7821649	10	3	lost	TRUE	FALSE	intron
2L.7821649	2L	7821649	10	4	lost	TRUE	FALSE	intron
2L.7821649	2L	7821649	10	5	lost	TRUE	FALSE	intron
2L.786074	2L	786074	10	3	ev-new	TRUE	FALSE	5UTR
2L.7944076	2L	7944076	10	4	lost	FALSE	FALSE	intergenic
2L.7944076	2L	7944076	10	3	lost	FALSE	FALSE	intergenic
2L.7944076	2L	7944076	10	5	seg	FALSE	FALSE	intergenic
2L.7944076	2L	7944076	0	5	seg	FALSE	FALSE	intergenic
2L.7978158	2L	7978158	10	4	ev-new	FALSE	FALSE	intron
2L.8101612	2L	8101612	10	5	lost	FALSE	FALSE	intergenic
2L.8101612	2L	8101612	10	3	lost	FALSE	FALSE	intergenic
2L.8101612	2L	8101612	10	4	lost	FALSE	FALSE	intergenic
2L.812445	2L	812445	10	3	lost	TRUE	FALSE	5UTR
2L.812445	2L	812445	10	5	lost	TRUE	FALSE	5UTR
2L.812445	2L	812445	10	4	lost	TRUE	FALSE	5UTR
2L.8129212	2L	8129212	10	4	ev-new	FALSE	FALSE	CDS
2L.8171766	2L	8171766	10	3	lost	FALSE	FALSE	intergenic
2L.8171766	2L	8171766	10	5	lost	FALSE	FALSE	intergenic
2L.8171766	2L	8171766	10	4	lost	FALSE	FALSE	intergenic
2L.8193052	2L	8193052	10	3	lost	FALSE	FALSE	5UTR
2L.8193052	2L	8193052	10	5	lost	FALSE	FALSE	5UTR
2L.8193052	2L	8193052	10	4	lost	FALSE	FALSE	5UTR
2L.8250543	2L	8250543	10	3	lost	FALSE	FALSE	5UTR
2L.8250543	2L	8250543	10	5	lost	FALSE	FALSE	5UTR
2L.8250543	2L	8250543	0	4	seg	FALSE	FALSE	5UTR
2L.8250543	2L	8250543	10	4	seg	FALSE	FALSE	5UTR
2L.8271036	2L	8271036	10	5	lost	FALSE	FALSE	intron
2L.8271036	2L	8271036	10	3	lost	FALSE	FALSE	intron
2L.8271036	2L	8271036	10	4	lost	FALSE	FALSE	intron
2L.8272962	2L	8272962	10	4	lost	TRUE	FALSE	intron
2L.8272962	2L	8272962	10	5	lost	TRUE	FALSE	intron
2L.8272962	2L	8272962	10	3	lost	TRUE	FALSE	intron
2L.860749	2L	860749	10	3	ev-new	FALSE	FALSE	CDS
2L.8704602	2L	8704602	10	3	lost	FALSE	FALSE	5UTR
2L.8704602	2L	8704602	10	5	seg	FALSE	FALSE	5UTR
2L.8704602	2L	8704602	0	5	seg	FALSE	FALSE	5UTR
2L.8704602	2L	8704602	10	4	lost	FALSE	FALSE	5UTR
2L.8863889	2L	8863889	10	4	ev-new	FALSE	FALSE	intron
2L.9036614	2L	9036614	10	4	lost	FALSE	FALSE	5UTR
2L.9036614	2L	9036614	10	3	lost	FALSE	FALSE	5UTR
2L.9036614	2L	9036614	10	5	lost	FALSE	FALSE	5UTR
2L.9137996	2L	9137996	10	3	ev-new	TRUE	TRUE	intergenic
2L.9137996	2L	9137996	10	4	ev-new	TRUE	TRUE	intergenic
2L.9190889	2L	9190889	10	4	lost	FALSE	FALSE	intron
2L.9190889	2L	9190889	10	5	lost	FALSE	FALSE	intron
2L.9190889	2L	9190889	10	3	lost	FALSE	FALSE	intron
2L.9214707	2L	9214707	10	4	lost	FALSE	FALSE	5UTR
2L.9214707	2L	9214707	10	5	lost	FALSE	FALSE	5UTR
2L.9214707	2L	9214707	10	3	lost	FALSE	FALSE	5UTR
2L.9221416	2L	9221416	10	4	ev-new	FALSE	FALSE	intron
2L.9390378	2L	9390378	10	4	ev-new	FALSE	FALSE	CDS
2L.9459541	2L	9459541	10	4	ev-new	FALSE	FALSE	intergenic
2L.9475030	2L	9475030	10	4	lost	TRUE	TRUE	5UTR
2L.9475030	2L	9475030	10	3	seg	TRUE	TRUE	5UTR
2L.9475030	2L	9475030	0	3	seg	TRUE	TRUE	5UTR
2L.9475030	2L	9475030	10	5	lost	TRUE	TRUE	5UTR
2L.9739025	2L	9739025	10	4	ev-new	TRUE	FALSE	5UTR
2L.9739025	2L	9739025	10	3	ev-new	TRUE	FALSE	5UTR
2L.983588	2L	983588	10	4	lost	FALSE	FALSE	intron
2L.983588	2L	983588	10	5	lost	FALSE	FALSE	intron
2L.983588	2L	983588	10	3	lost	FALSE	FALSE	intron
2R.1006976	2R	1006976	10	5	lost	TRUE	FALSE	5UTR
2R.1006976	2R	1006976	10	4	seg	TRUE	FALSE	5UTR
2R.1006976	2R	1006976	0	4	seg	TRUE	FALSE	5UTR
2R.1006976	2R	1006976	10	3	lost	TRUE	FALSE	5UTR
2R.1007478	2R	1007478	10	4	lost	TRUE	FALSE	5UTR
2R.1007478	2R	1007478	10	3	seg	TRUE	FALSE	5UTR
2R.1007478	2R	1007478	0	3	seg	TRUE	FALSE	5UTR
2R.1007478	2R	1007478	10	5	lost	TRUE	FALSE	5UTR
2R.10133301	2R	10133301	10	4	ev-new	TRUE	FALSE	5UTR
2R.10173550	2R	10173550	10	5	lost	FALSE	FALSE	CDS
2R.10173550	2R	10173550	10	4	lost	FALSE	FALSE	CDS
2R.10173550	2R	10173550	10	3	lost	FALSE	FALSE	CDS
2R.10198192	2R	10198192	10	3	lost	FALSE	FALSE	CDS
2R.10198192	2R	10198192	10	5	lost	FALSE	FALSE	CDS
2R.10198192	2R	10198192	10	4	lost	FALSE	FALSE	CDS
2R.10217785	2R	10217785	10	5	lost	TRUE	TRUE	intron
2R.10217785	2R	10217785	10	4	lost	TRUE	TRUE	intron
2R.10217785	2R	10217785	10	3	lost	TRUE	TRUE	intron
2R.10240308	2R	10240308	10	4	lost	FALSE	FALSE	intron
2R.10240308	2R	10240308	10	3	lost	FALSE	FALSE	intron
2R.10240308	2R	10240308	10	5	lost	FALSE	FALSE	intron
2R.10319082	2R	10319082	10	4	lost	FALSE	FALSE	intergenic
2R.10319082	2R	10319082	0	3	seg	FALSE	FALSE	intergenic
2R.10319082	2R	10319082	10	5	lost	FALSE	FALSE	intergenic
2R.10319082	2R	10319082	10	3	seg	FALSE	FALSE	intergenic
2R.10416237	2R	10416237	0	5	seg	TRUE	TRUE	intron
2R.10416237	2R	10416237	10	4	seg	TRUE	TRUE	intron
2R.10416237	2R	10416237	10	5	seg	TRUE	TRUE	intron
2R.10416237	2R	10416237	0	4	seg	TRUE	TRUE	intron
2R.10416237	2R	10416237	10	3	lost	TRUE	TRUE	intron
2R.10507094	2R	10507094	10	4	ev-new	FALSE	FALSE	intergenic
2R.10615229	2R	10615229	10	4	ev-new	FALSE	FALSE	CDS
2R.10630224	2R	10630224	0	4	seg	FALSE	FALSE	intron
2R.10630224	2R	10630224	10	3	lost	FALSE	FALSE	intron
2R.10630224	2R	10630224	10	5	lost	FALSE	FALSE	intron
2R.10630224	2R	10630224	10	4	seg	FALSE	FALSE	intron
2R.10854045	2R	10854045	10	3	ev-new	TRUE	TRUE	intergenic
2R.10858550	2R	10858550	10	3	ev-new	FALSE	FALSE	intergenic
2R.10881951	2R	10881951	10	5	lost	TRUE	TRUE	intron
2R.10881951	2R	10881951	10	3	lost	TRUE	TRUE	intron
2R.10881951	2R	10881951	0	4	seg	TRUE	TRUE	intron
2R.10881951	2R	10881951	10	4	seg	TRUE	TRUE	intron
2R.10894086	2R	10894086	10	3	ev-new	FALSE	FALSE	intergenic
2R.11046088	2R	11046088	10	3	lost	FALSE	FALSE	CDS
2R.11046088	2R	11046088	10	4	lost	FALSE	FALSE	CDS
2R.11046088	2R	11046088	10	5	lost	FALSE	FALSE	CDS
2R.11052944	2R	11052944	10	3	lost	TRUE	FALSE	intergenic
2R.11052944	2R	11052944	10	5	lost	TRUE	FALSE	intergenic
2R.11052944	2R	11052944	10	4	lost	TRUE	FALSE	intergenic
2R.11121803	2R	11121803	10	5	lost	TRUE	TRUE	5UTR
2R.11121803	2R	11121803	10	4	seg	TRUE	TRUE	5UTR
2R.11121803	2R	11121803	0	4	seg	TRUE	TRUE	5UTR
2R.11121803	2R	11121803	10	3	seg	TRUE	TRUE	5UTR
2R.11121803	2R	11121803	0	3	seg	TRUE	TRUE	5UTR
2R.11124314	2R	11124314	10	4	ev-new	FALSE	FALSE	intergenic
2R.1114425	2R	1114425	10	5	lost	FALSE	FALSE	intergenic
2R.1114425	2R	1114425	0	3	seg	FALSE	FALSE	intergenic
2R.1114425	2R	1114425	10	4	lost	FALSE	FALSE	intergenic
2R.1114425	2R	1114425	10	3	seg	FALSE	FALSE	intergenic
2R.1123056	2R	1123056	10	4	lost	FALSE	FALSE	intron
2R.1123056	2R	1123056	10	5	lost	FALSE	FALSE	intron
2R.1123056	2R	1123056	10	3	lost	FALSE	FALSE	intron
2R.11270357	2R	11270357	10	4	ev-new	FALSE	FALSE	intergenic
2R.11270357	2R	11270357	10	5	ev-new	FALSE	FALSE	intergenic
2R.11270357	2R	11270357	10	3	ev-new	FALSE	FALSE	intergenic
2R.11399042	2R	11399042	10	5	lost	FALSE	FALSE	intergenic
2R.11399042	2R	11399042	10	4	lost	FALSE	FALSE	intergenic
2R.11399042	2R	11399042	10	3	lost	FALSE	FALSE	intergenic
2R.11414648	2R	11414648	10	3	ev-new	FALSE	FALSE	5UTR
2R.11462611	2R	11462611	10	3	lost	FALSE	FALSE	intergenic
2R.11462611	2R	11462611	10	4	lost	FALSE	FALSE	intergenic
2R.11462611	2R	11462611	10	5	lost	FALSE	FALSE	intergenic
2R.11473911	2R	11473911	10	3	lost	FALSE	FALSE	5UTR
2R.11473911	2R	11473911	10	4	lost	FALSE	FALSE	5UTR
2R.11473911	2R	11473911	10	5	lost	FALSE	FALSE	5UTR
2R.11548529	2R	11548529	0	4	seg	TRUE	FALSE	5UTR
2R.11548529	2R	11548529	0	3	seg	TRUE	FALSE	5UTR
2R.11548529	2R	11548529	10	3	seg	TRUE	FALSE	5UTR
2R.11548529	2R	11548529	10	4	seg	TRUE	FALSE	5UTR
2R.11548529	2R	11548529	0	5	seg	TRUE	FALSE	5UTR
2R.11548529	2R	11548529	10	5	seg	TRUE	FALSE	5UTR
2R.11555390	2R	11555390	10	4	ev-new	FALSE	FALSE	CDS
2R.11623285	2R	11623285	10	5	ev-new	FALSE	FALSE	intron
2R.11716447	2R	11716447	10	3	lost	TRUE	FALSE	5UTR
2R.11716447	2R	11716447	10	5	lost	TRUE	FALSE	5UTR
2R.11716447	2R	11716447	0	4	seg	TRUE	FALSE	5UTR
2R.11716447	2R	11716447	10	4	seg	TRUE	FALSE	5UTR
2R.11719285	2R	11719285	0	5	seg	FALSE	TRUE	intergenic
2R.11719285	2R	11719285	10	3	seg	FALSE	TRUE	intergenic
2R.11719285	2R	11719285	0	4	seg	FALSE	TRUE	intergenic
2R.11719285	2R	11719285	0	3	seg	FALSE	TRUE	intergenic
2R.11719285	2R	11719285	10	4	seg	FALSE	TRUE	intergenic
2R.11719285	2R	11719285	10	5	seg	FALSE	TRUE	intergenic
2R.11784510	2R	11784510	10	4	ev-new	FALSE	FALSE	5UTR
2R.11799180	2R	11799180	10	5	lost	FALSE	FALSE	intergenic
2R.11799180	2R	11799180	10	4	lost	FALSE	FALSE	intergenic
2R.11799180	2R	11799180	10	3	lost	FALSE	FALSE	intergenic
2R.11852058	2R	11852058	10	4	lost	FALSE	FALSE	intron
2R.11852058	2R	11852058	10	5	lost	FALSE	FALSE	intron
2R.11852058	2R	11852058	10	3	lost	FALSE	FALSE	intron
2R.1187675	2R	1187675	10	4	lost	FALSE	FALSE	intron
2R.1187675	2R	1187675	10	3	lost	FALSE	FALSE	intron
2R.1187675	2R	1187675	10	5	lost	FALSE	FALSE	intron
2R.11925435	2R	11925435	10	4	lost	FALSE	FALSE	intergenic
2R.11925435	2R	11925435	10	3	lost	FALSE	FALSE	intergenic
2R.11925435	2R	11925435	10	5	lost	FALSE	FALSE	intergenic
2R.12127749	2R	12127749	10	3	ev-new	FALSE	FALSE	3UTR
2R.12159522	2R	12159522	10	5	lost	TRUE	FALSE	5UTR
2R.12159522	2R	12159522	10	4	lost	TRUE	FALSE	5UTR
2R.12159522	2R	12159522	10	3	lost	TRUE	FALSE	5UTR
2R.12244446	2R	12244446	10	3	ev-new	FALSE	FALSE	intergenic
2R.12277555	2R	12277555	10	4	seg	FALSE	TRUE	5UTR
2R.12277555	2R	12277555	10	5	lost	FALSE	TRUE	5UTR
2R.12277555	2R	12277555	0	4	seg	FALSE	TRUE	5UTR
2R.12277555	2R	12277555	10	3	lost	FALSE	TRUE	5UTR
2R.12344757	2R	12344757	10	3	lost	TRUE	FALSE	intron
2R.12344757	2R	12344757	10	5	lost	TRUE	FALSE	intron
2R.12344757	2R	12344757	10	4	lost	TRUE	FALSE	intron
2R.12389456	2R	12389456	10	4	lost	TRUE	FALSE	5UTR
2R.12389456	2R	12389456	10	5	lost	TRUE	FALSE	5UTR
2R.12389456	2R	12389456	10	3	lost	TRUE	FALSE	5UTR
2R.12390849	2R	12390849	10	4	ev-new	FALSE	FALSE	intron
2R.12390849	2R	12390849	10	5	ev-new	FALSE	FALSE	intron
2R.12558214	2R	12558214	10	5	lost	FALSE	FALSE	intron
2R.12558214	2R	12558214	10	3	lost	FALSE	FALSE	intron
2R.12558214	2R	12558214	10	4	lost	FALSE	FALSE	intron
2R.12644906	2R	12644906	10	4	ev-new	FALSE	FALSE	intergenic
2R.12644906	2R	12644906	10	5	ev-new	FALSE	FALSE	intergenic
2R.12672013	2R	12672013	10	4	ev-new	FALSE	FALSE	intergenic
2R.12714858	2R	12714858	10	3	ev-new	FALSE	FALSE	intron
2R.12760389	2R	12760389	10	5	ev-new	TRUE	FALSE	intergenic
2R.12789134	2R	12789134	10	4	lost	TRUE	FALSE	intergenic
2R.12789134	2R	12789134	10	3	lost	TRUE	FALSE	intergenic
2R.12789134	2R	12789134	10	5	lost	TRUE	FALSE	intergenic
2R.12811537	2R	12811537	10	5	lost	FALSE	FALSE	5UTR
2R.12811537	2R	12811537	0	3	seg	FALSE	FALSE	5UTR
2R.12811537	2R	12811537	10	4	lost	FALSE	FALSE	5UTR
2R.12811537	2R	12811537	10	3	seg	FALSE	FALSE	5UTR
2R.12814561	2R	12814561	10	5	ev-new	FALSE	FALSE	intergenic
2R.12832800	2R	12832800	0	4	seg	FALSE	FALSE	intergenic
2R.12832800	2R	12832800	10	4	seg	FALSE	FALSE	intergenic
2R.12832800	2R	12832800	10	3	lost	FALSE	FALSE	intergenic
2R.12832800	2R	12832800	10	5	lost	FALSE	FALSE	intergenic
2R.12927831	2R	12927831	10	4	lost	FALSE	FALSE	5UTR
2R.12927831	2R	12927831	10	3	lost	FALSE	FALSE	5UTR
2R.12927831	2R	12927831	10	5	lost	FALSE	FALSE	5UTR
2R.1294995	2R	1294995	10	4	ev-new	FALSE	FALSE	intron
2R.1307976	2R	1307976	10	4	lost	FALSE	FALSE	intron
2R.1307976	2R	1307976	10	3	lost	FALSE	FALSE	intron
2R.1307976	2R	1307976	10	5	lost	FALSE	FALSE	intron
2R.13098522	2R	13098522	10	4	lost	FALSE	FALSE	intron
2R.13098522	2R	13098522	10	3	lost	FALSE	FALSE	intron
2R.13098522	2R	13098522	10	5	lost	FALSE	FALSE	intron
2R.13098866	2R	13098866	10	4	ev-new	FALSE	FALSE	intron
2R.13119939	2R	13119939	10	5	lost	FALSE	FALSE	5UTR
2R.13119939	2R	13119939	10	3	lost	FALSE	FALSE	5UTR
2R.13119939	2R	13119939	10	4	lost	FALSE	FALSE	5UTR
2R.13186474	2R	13186474	10	4	lost	TRUE	FALSE	5UTR
2R.13186474	2R	13186474	10	3	lost	TRUE	FALSE	5UTR
2R.13186474	2R	13186474	10	5	lost	TRUE	FALSE	5UTR
2R.13227551	2R	13227551	10	5	lost	FALSE	FALSE	intergenic
2R.13227551	2R	13227551	10	4	lost	FALSE	FALSE	intergenic
2R.13227551	2R	13227551	10	3	lost	FALSE	FALSE	intergenic
2R.13316555	2R	13316555	10	4	lost	FALSE	FALSE	CDS
2R.13316555	2R	13316555	10	5	lost	FALSE	FALSE	CDS
2R.13316555	2R	13316555	10	3	lost	FALSE	FALSE	CDS
2R.13352561	2R	13352561	10	3	lost	FALSE	FALSE	intron
2R.13352561	2R	13352561	10	5	lost	FALSE	FALSE	intron
2R.13352561	2R	13352561	10	4	lost	FALSE	FALSE	intron
2R.13371618	2R	13371618	10	5	lost	TRUE	FALSE	intron
2R.13371618	2R	13371618	10	3	lost	TRUE	FALSE	intron
2R.13371618	2R	13371618	10	4	lost	TRUE	FALSE	intron
2R.13381335	2R	13381335	10	5	lost	TRUE	TRUE	intron
2R.13381335	2R	13381335	10	4	lost	TRUE	TRUE	intron
2R.13381335	2R	13381335	10	3	lost	TRUE	TRUE	intron
2R.13413956	2R	13413956	10	5	seg	TRUE	TRUE	intron
2R.13413956	2R	13413956	10	4	lost	TRUE	TRUE	intron
2R.13413956	2R	13413956	0	5	seg	TRUE	TRUE	intron
2R.13413956	2R	13413956	10	3	lost	TRUE	TRUE	intron
2R.13424914	2R	13424914	10	4	ev-new	FALSE	FALSE	intron
2R.13446251	2R	13446251	10	4	ev-new	FALSE	FALSE	CDS
2R.1352468	2R	1352468	10	3	seg	TRUE	FALSE	5UTR
2R.1352468	2R	1352468	0	3	seg	TRUE	FALSE	5UTR
2R.1352468	2R	1352468	10	5	seg	TRUE	FALSE	5UTR
2R.1352468	2R	1352468	10	4	lost	TRUE	FALSE	5UTR
2R.1352468	2R	1352468	0	5	seg	TRUE	FALSE	5UTR
2R.13572724	2R	13572724	10	4	ev-new	FALSE	FALSE	intron
2R.13584417	2R	13584417	10	4	lost	TRUE	FALSE	intergenic
2R.13584417	2R	13584417	10	3	lost	TRUE	FALSE	intergenic
2R.13584417	2R	13584417	10	5	lost	TRUE	FALSE	intergenic
2R.13672202	2R	13672202	10	3	ev-new	TRUE	FALSE	5UTR
2R.13696696	2R	13696696	10	4	ev-new	FALSE	FALSE	intergenic
2R.13716928	2R	13716928	10	4	ev-new	FALSE	FALSE	intergenic
2R.1383639	2R	1383639	10	5	ev-new	FALSE	FALSE	5UTR
2R.1383639	2R	1383639	10	3	ev-new	FALSE	FALSE	5UTR
2R.13892937	2R	13892937	10	3	ev-new	FALSE	FALSE	intergenic
2R.13913328	2R	13913328	10	3	lost	FALSE	FALSE	intergenic
2R.13913328	2R	13913328	10	4	lost	FALSE	FALSE	intergenic
2R.13913328	2R	13913328	10	5	lost	FALSE	FALSE	intergenic
2R.13968831	2R	13968831	10	4	lost	FALSE	FALSE	intergenic
2R.13968831	2R	13968831	10	3	lost	FALSE	FALSE	intergenic
2R.13968831	2R	13968831	10	5	lost	FALSE	FALSE	intergenic
2R.1424224	2R	1424224	10	4	ev-new	FALSE	FALSE	intergenic
2R.14460895	2R	14460895	0	3	seg	FALSE	TRUE	intergenic
2R.14460895	2R	14460895	10	3	seg	FALSE	TRUE	intergenic
2R.14460895	2R	14460895	10	5	lost	FALSE	TRUE	intergenic
2R.14460895	2R	14460895	10	4	lost	FALSE	TRUE	intergenic
2R.14462485	2R	14462485	0	5	seg	FALSE	TRUE	intergenic
2R.14462485	2R	14462485	10	4	seg	FALSE	TRUE	intergenic
2R.14462485	2R	14462485	0	4	seg	FALSE	TRUE	intergenic
2R.14462485	2R	14462485	10	3	seg	FALSE	TRUE	intergenic
2R.14462485	2R	14462485	10	5	seg	FALSE	TRUE	intergenic
2R.14462485	2R	14462485	0	3	seg	FALSE	TRUE	intergenic
2R.14480984	2R	14480984	10	5	lost	FALSE	FALSE	intron
2R.14480984	2R	14480984	10	3	lost	FALSE	FALSE	intron
2R.14480984	2R	14480984	10	4	lost	FALSE	FALSE	intron
2R.14495777	2R	14495777	10	5	lost	TRUE	FALSE	intron
2R.14495777	2R	14495777	10	4	lost	TRUE	FALSE	intron
2R.14495777	2R	14495777	10	3	lost	TRUE	FALSE	intron
2R.14496146	2R	14496146	10	3	lost	TRUE	FALSE	5UTR
2R.14496146	2R	14496146	10	4	lost	TRUE	FALSE	5UTR
2R.14496146	2R	14496146	10	5	lost	TRUE	FALSE	5UTR
2R.14643556	2R	14643556	10	4	lost	FALSE	FALSE	intergenic
2R.14643556	2R	14643556	10	3	lost	FALSE	FALSE	intergenic
2R.14643556	2R	14643556	10	5	lost	FALSE	FALSE	intergenic
2R.14685136	2R	14685136	10	4	lost	FALSE	FALSE	intergenic
2R.14685136	2R	14685136	10	5	lost	FALSE	FALSE	intergenic
2R.14685136	2R	14685136	10	3	lost	FALSE	FALSE	intergenic
2R.14701760	2R	14701760	10	4	lost	FALSE	TRUE	intergenic
2R.14701760	2R	14701760	0	3	seg	FALSE	TRUE	intergenic
2R.14701760	2R	14701760	10	5	lost	FALSE	TRUE	intergenic
2R.14701760	2R	14701760	10	3	seg	FALSE	TRUE	intergenic
2R.14745553	2R	14745553	10	3	ev-new	FALSE	FALSE	CDS
2R.14944854	2R	14944854	10	3	ev-new	FALSE	FALSE	5UTR
2R.15036750	2R	15036750	10	5	lost	FALSE	FALSE	5UTR
2R.15036750	2R	15036750	10	3	lost	FALSE	FALSE	5UTR
2R.15036750	2R	15036750	10	4	lost	FALSE	FALSE	5UTR
2R.15040453	2R	15040453	10	5	lost	TRUE	FALSE	intron
2R.15040453	2R	15040453	10	3	lost	TRUE	FALSE	intron
2R.15040453	2R	15040453	10	4	lost	TRUE	FALSE	intron
2R.15111711	2R	15111711	10	4	ev-new	FALSE	FALSE	5UTR
2R.15128447	2R	15128447	10	3	lost	FALSE	FALSE	intron
2R.15128447	2R	15128447	10	5	lost	FALSE	FALSE	intron
2R.15128447	2R	15128447	10	4	lost	FALSE	FALSE	intron
2R.15143693	2R	15143693	10	4	ev-new	FALSE	FALSE	CDS
2R.15172048	2R	15172048	10	3	lost	FALSE	FALSE	CDS
2R.15172048	2R	15172048	10	5	lost	FALSE	FALSE	CDS
2R.15172048	2R	15172048	10	4	lost	FALSE	FALSE	CDS
2R.15274660	2R	15274660	10	3	ev-new	FALSE	FALSE	intron
2R.15319976	2R	15319976	10	5	lost	FALSE	FALSE	intron
2R.15319976	2R	15319976	10	4	lost	FALSE	FALSE	intron
2R.15319976	2R	15319976	10	3	lost	FALSE	FALSE	intron
2R.15338150	2R	15338150	10	5	lost	FALSE	FALSE	intron
2R.15338150	2R	15338150	10	3	lost	FALSE	FALSE	intron
2R.15338150	2R	15338150	10	4	lost	FALSE	FALSE	intron
2R.15359119	2R	15359119	10	5	lost	FALSE	FALSE	intergenic
2R.15359119	2R	15359119	10	4	lost	FALSE	FALSE	intergenic
2R.15359119	2R	15359119	10	3	lost	FALSE	FALSE	intergenic
2R.15443677	2R	15443677	10	5	lost	FALSE	FALSE	intergenic
2R.15443677	2R	15443677	10	4	lost	FALSE	FALSE	intergenic
2R.15443677	2R	15443677	10	3	lost	FALSE	FALSE	intergenic
2R.15508015	2R	15508015	10	3	seg	TRUE	TRUE	intron
2R.15508015	2R	15508015	0	3	seg	TRUE	TRUE	intron
2R.15508015	2R	15508015	10	4	lost	TRUE	TRUE	intron
2R.15508015	2R	15508015	10	5	lost	TRUE	TRUE	intron
2R.15562108	2R	15562108	10	4	lost	TRUE	FALSE	intron
2R.15562108	2R	15562108	10	5	lost	TRUE	FALSE	intron
2R.15562108	2R	15562108	10	3	lost	TRUE	FALSE	intron
2R.15574500	2R	15574500	10	4	lost	FALSE	TRUE	intergenic
2R.15574500	2R	15574500	10	3	lost	FALSE	TRUE	intergenic
2R.15574500	2R	15574500	10	5	lost	FALSE	TRUE	intergenic
2R.15575618	2R	15575618	10	4	lost	FALSE	TRUE	5UTR
2R.15575618	2R	15575618	10	5	lost	FALSE	TRUE	5UTR
2R.15575618	2R	15575618	0	3	seg	FALSE	TRUE	5UTR
2R.15575618	2R	15575618	10	3	seg	FALSE	TRUE	5UTR
2R.15576486	2R	15576486	10	5	lost	FALSE	FALSE	intron
2R.15576486	2R	15576486	10	3	lost	FALSE	FALSE	intron
2R.15576486	2R	15576486	10	4	lost	FALSE	FALSE	intron
2R.15675646	2R	15675646	10	4	lost	FALSE	FALSE	intron
2R.15675646	2R	15675646	10	3	lost	FALSE	FALSE	intron
2R.15675646	2R	15675646	10	5	lost	FALSE	FALSE	intron
2R.15717338	2R	15717338	10	3	ev-new	FALSE	FALSE	intergenic
2R.15724935	2R	15724935	10	5	lost	FALSE	FALSE	intron
2R.15724935	2R	15724935	10	3	lost	FALSE	FALSE	intron
2R.15724935	2R	15724935	10	4	lost	FALSE	FALSE	intron
2R.15906673	2R	15906673	10	5	lost	TRUE	FALSE	5UTR
2R.15906673	2R	15906673	10	4	lost	TRUE	FALSE	5UTR
2R.15906673	2R	15906673	10	3	lost	TRUE	FALSE	5UTR
2R.15982303	2R	15982303	10	4	ev-new	FALSE	TRUE	intron
2R.16038128	2R	16038128	10	4	ev-new	FALSE	FALSE	intergenic
2R.16041948	2R	16041948	10	5	lost	FALSE	FALSE	intergenic
2R.16041948	2R	16041948	10	3	lost	FALSE	FALSE	intergenic
2R.16041948	2R	16041948	10	4	lost	FALSE	FALSE	intergenic
2R.16116002	2R	16116002	10	4	ev-new	TRUE	FALSE	intron
2R.16122712	2R	16122712	10	4	ev-new	FALSE	FALSE	intron
2R.16162238	2R	16162238	10	4	ev-new	FALSE	FALSE	5UTR
2R.16182281	2R	16182281	10	3	ev-new	FALSE	FALSE	CDS
2R.16215331	2R	16215331	10	5	lost	FALSE	FALSE	intergenic
2R.16215331	2R	16215331	10	4	lost	FALSE	FALSE	intergenic
2R.16215331	2R	16215331	10	3	lost	FALSE	FALSE	intergenic
2R.16269158	2R	16269158	10	3	ev-new	FALSE	FALSE	CDS
2R.16402722	2R	16402722	10	3	lost	FALSE	FALSE	intergenic
2R.16402722	2R	16402722	10	4	lost	FALSE	FALSE	intergenic
2R.16402722	2R	16402722	10	5	lost	FALSE	FALSE	intergenic
2R.16409573	2R	16409573	10	4	lost	FALSE	FALSE	intron
2R.16409573	2R	16409573	10	3	lost	FALSE	FALSE	intron
2R.16409573	2R	16409573	10	5	lost	FALSE	FALSE	intron
2R.16494809	2R	16494809	10	4	lost	FALSE	FALSE	5UTR
2R.16494809	2R	16494809	10	3	lost	FALSE	FALSE	5UTR
2R.16494809	2R	16494809	10	5	lost	FALSE	FALSE	5UTR
2R.16632083	2R	16632083	10	4	ev-new	FALSE	FALSE	intergenic
2R.16637295	2R	16637295	10	3	lost	FALSE	FALSE	intergenic
2R.16637295	2R	16637295	10	5	lost	FALSE	FALSE	intergenic
2R.16637295	2R	16637295	10	4	lost	FALSE	FALSE	intergenic
2R.16757543	2R	16757543	10	3	lost	FALSE	FALSE	5UTR
2R.16757543	2R	16757543	10	4	lost	FALSE	FALSE	5UTR
2R.16757543	2R	16757543	10	5	lost	FALSE	FALSE	5UTR
2R.16773553	2R	16773553	0	5	seg	TRUE	FALSE	5UTR
2R.16773553	2R	16773553	10	4	lost	TRUE	FALSE	5UTR
2R.16773553	2R	16773553	10	5	seg	TRUE	FALSE	5UTR
2R.16773553	2R	16773553	10	3	seg	TRUE	FALSE	5UTR
2R.16773553	2R	16773553	0	3	seg	TRUE	FALSE	5UTR
2R.16863319	2R	16863319	10	3	lost	FALSE	FALSE	intron
2R.16863319	2R	16863319	10	5	lost	FALSE	FALSE	intron
2R.16863319	2R	16863319	10	4	lost	FALSE	FALSE	intron
2R.16893048	2R	16893048	10	3	ev-new	FALSE	FALSE	CDS
2R.17061908	2R	17061908	10	3	lost	FALSE	FALSE	5UTR
2R.17061908	2R	17061908	10	4	lost	FALSE	FALSE	5UTR
2R.17061908	2R	17061908	10	5	lost	FALSE	FALSE	5UTR
2R.1706738	2R	1706738	10	5	lost	FALSE	FALSE	intron
2R.1706738	2R	1706738	10	4	lost	FALSE	FALSE	intron
2R.1706738	2R	1706738	10	3	lost	FALSE	FALSE	intron
2R.17086680	2R	17086680	10	5	ev-new	FALSE	FALSE	intergenic
2R.17270822	2R	17270822	10	3	ev-new	FALSE	FALSE	intergenic
2R.17270822	2R	17270822	10	5	ev-new	FALSE	FALSE	intergenic
2R.17270822	2R	17270822	10	4	ev-new	FALSE	FALSE	intergenic
2R.1733432	2R	1733432	10	4	lost	FALSE	FALSE	CDS
2R.1733432	2R	1733432	10	5	lost	FALSE	FALSE	CDS
2R.1733432	2R	1733432	10	3	lost	FALSE	FALSE	CDS
2R.17371164	2R	17371164	10	4	ev-new	FALSE	TRUE	CDS
2R.17371164	2R	17371164	10	3	ev-new	FALSE	TRUE	CDS
2R.17400197	2R	17400197	0	3	seg	TRUE	TRUE	intron
2R.17400197	2R	17400197	0	4	seg	TRUE	TRUE	intron
2R.17400197	2R	17400197	10	3	seg	TRUE	TRUE	intron
2R.17400197	2R	17400197	10	4	seg	TRUE	TRUE	intron
2R.17400197	2R	17400197	10	5	lost	TRUE	TRUE	intron
2R.17450762	2R	17450762	10	4	ev-new	FALSE	FALSE	5UTR
2R.17499236	2R	17499236	10	3	lost	FALSE	FALSE	5UTR
2R.17499236	2R	17499236	10	4	lost	FALSE	FALSE	5UTR
2R.17499236	2R	17499236	10	5	lost	FALSE	FALSE	5UTR
2R.17563913	2R	17563913	10	5	lost	TRUE	FALSE	5UTR
2R.17563913	2R	17563913	10	4	lost	TRUE	FALSE	5UTR
2R.17563913	2R	17563913	10	3	lost	TRUE	FALSE	5UTR
2R.17590700	2R	17590700	10	3	lost	FALSE	FALSE	intron
2R.17590700	2R	17590700	10	5	lost	FALSE	FALSE	intron
2R.17590700	2R	17590700	10	4	lost	FALSE	FALSE	intron
2R.17685680	2R	17685680	10	5	lost	TRUE	FALSE	intron
2R.17685680	2R	17685680	10	3	lost	TRUE	FALSE	intron
2R.17685680	2R	17685680	10	4	lost	TRUE	FALSE	intron
2R.17685898	2R	17685898	10	4	lost	FALSE	FALSE	5UTR
2R.17685898	2R	17685898	10	5	lost	FALSE	FALSE	5UTR
2R.17685898	2R	17685898	10	3	lost	FALSE	FALSE	5UTR
2R.17722867	2R	17722867	10	4	ev-new	TRUE	FALSE	5UTR
2R.17764477	2R	17764477	10	3	lost	FALSE	FALSE	CDS
2R.17764477	2R	17764477	10	4	lost	FALSE	FALSE	CDS
2R.17764477	2R	17764477	10	5	lost	FALSE	FALSE	CDS
2R.17780503	2R	17780503	10	4	ev-new	FALSE	FALSE	CDS
2R.17809539	2R	17809539	10	5	lost	FALSE	FALSE	CDS
2R.17809539	2R	17809539	10	3	lost	FALSE	FALSE	CDS
2R.17809539	2R	17809539	10	4	lost	FALSE	FALSE	CDS
2R.1783619	2R	1783619	10	4	ev-new	FALSE	FALSE	CDS
2R.18083828	2R	18083828	10	5	lost	TRUE	TRUE	5UTR
2R.18083828	2R	18083828	10	4	lost	TRUE	TRUE	5UTR
2R.18083828	2R	18083828	10	3	lost	TRUE	TRUE	5UTR
2R.1818696	2R	1818696	10	3	ev-new	TRUE	TRUE	5UTR
2R.1821221	2R	1821221	10	4	ev-new	FALSE	FALSE	5UTR
2R.1825100	2R	1825100	10	4	ev-new	TRUE	FALSE	5UTR
2R.18388147	2R	18388147	10	4	ev-new	FALSE	FALSE	CDS
2R.184796	2R	184796	10	3	lost	FALSE	FALSE	intergenic
2R.184796	2R	184796	10	5	lost	FALSE	FALSE	intergenic
2R.184796	2R	184796	10	4	lost	FALSE	FALSE	intergenic
2R.18505188	2R	18505188	10	3	ev-new	FALSE	FALSE	intron
2R.18505548	2R	18505548	10	4	lost	FALSE	FALSE	intergenic
2R.18505548	2R	18505548	10	3	lost	FALSE	FALSE	intergenic
2R.18505548	2R	18505548	10	5	lost	FALSE	FALSE	intergenic
2R.18534906	2R	18534906	10	5	lost	TRUE	TRUE	3UTR
2R.18534906	2R	18534906	0	4	seg	TRUE	TRUE	3UTR
2R.18534906	2R	18534906	10	4	seg	TRUE	TRUE	3UTR
2R.18534906	2R	18534906	10	3	lost	TRUE	TRUE	3UTR
2R.18581251	2R	18581251	10	4	lost	FALSE	FALSE	intergenic
2R.18581251	2R	18581251	10	5	lost	FALSE	FALSE	intergenic
2R.18581251	2R	18581251	10	3	lost	FALSE	FALSE	intergenic
2R.1873932	2R	1873932	10	4	ev-new	FALSE	FALSE	intergenic
2R.18783143	2R	18783143	10	3	lost	FALSE	FALSE	intron
2R.18783143	2R	18783143	10	4	lost	FALSE	FALSE	intron
2R.18783143	2R	18783143	10	5	lost	FALSE	FALSE	intron
2R.18977681	2R	18977681	10	5	ev-new	FALSE	FALSE	intergenic
2R.18995723	2R	18995723	10	5	lost	FALSE	FALSE	intergenic
2R.18995723	2R	18995723	10	4	lost	FALSE	FALSE	intergenic
2R.18995723	2R	18995723	10	3	lost	FALSE	FALSE	intergenic
2R.1947567	2R	1947567	10	3	ev-new	TRUE	TRUE	5UTR
2R.1947567	2R	1947567	10	4	ev-new	TRUE	TRUE	5UTR
2R.2032390	2R	2032390	10	4	lost	FALSE	FALSE	intergenic
2R.2032390	2R	2032390	10	3	lost	FALSE	FALSE	intergenic
2R.2032390	2R	2032390	10	5	lost	FALSE	FALSE	intergenic
2R.2039047	2R	2039047	10	3	ev-new	FALSE	FALSE	CDS
2R.2057672	2R	2057672	10	4	ev-new	FALSE	FALSE	intron
2R.2149193	2R	2149193	10	3	ev-new	FALSE	FALSE	CDS
2R.2287258	2R	2287258	10	3	ev-new	FALSE	FALSE	CDS
2R.2444779	2R	2444779	10	5	lost	FALSE	FALSE	intergenic
2R.2444779	2R	2444779	10	4	lost	FALSE	FALSE	intergenic
2R.2444779	2R	2444779	10	3	lost	FALSE	FALSE	intergenic
2R.2473068	2R	2473068	10	4	ev-new	FALSE	TRUE	intron
2R.2476136	2R	2476136	10	4	ev-new	FALSE	FALSE	intron
2R.2536897	2R	2536897	10	4	ev-new	TRUE	FALSE	5UTR
2R.2536897	2R	2536897	10	3	ev-new	TRUE	FALSE	5UTR
2R.2538782	2R	2538782	10	3	lost	FALSE	FALSE	3UTR
2R.2538782	2R	2538782	10	4	lost	FALSE	FALSE	3UTR
2R.2538782	2R	2538782	10	5	lost	FALSE	FALSE	3UTR
2R.2850110	2R	2850110	10	3	ev-new	FALSE	FALSE	intergenic
2R.2892306	2R	2892306	10	4	lost	TRUE	FALSE	5UTR
2R.2892306	2R	2892306	0	5	seg	TRUE	FALSE	5UTR
2R.2892306	2R	2892306	10	3	lost	TRUE	FALSE	5UTR
2R.2892306	2R	2892306	10	5	seg	TRUE	FALSE	5UTR
2R.2905034	2R	2905034	10	3	lost	FALSE	FALSE	CDS
2R.2905034	2R	2905034	10	5	lost	FALSE	FALSE	CDS
2R.2905034	2R	2905034	10	4	lost	FALSE	FALSE	CDS
2R.2959729	2R	2959729	10	3	lost	FALSE	FALSE	intron
2R.2959729	2R	2959729	10	5	lost	FALSE	FALSE	intron
2R.2959729	2R	2959729	10	4	lost	FALSE	FALSE	intron
2R.3310313	2R	3310313	10	4	ev-new	FALSE	FALSE	intron
2R.3323390	2R	3323390	10	4	lost	FALSE	FALSE	CDS
2R.3323390	2R	3323390	10	3	lost	FALSE	FALSE	CDS
2R.3323390	2R	3323390	10	5	lost	FALSE	FALSE	CDS
2R.3384665	2R	3384665	10	3	ev-new	FALSE	FALSE	CDS
2R.3394715	2R	3394715	10	4	ev-new	FALSE	FALSE	CDS
2R.3585044	2R	3585044	10	5	ev-new	TRUE	FALSE	5UTR
2R.3585044	2R	3585044	10	3	ev-new	TRUE	FALSE	5UTR
2R.3588327	2R	3588327	10	4	lost	FALSE	FALSE	intergenic
2R.3588327	2R	3588327	10	3	lost	FALSE	FALSE	intergenic
2R.3588327	2R	3588327	10	5	lost	FALSE	FALSE	intergenic
2R.363898	2R	363898	10	4	ev-new	TRUE	FALSE	CDS
2R.3677194	2R	3677194	10	4	lost	FALSE	TRUE	intron
2R.3677194	2R	3677194	10	5	lost	FALSE	TRUE	intron
2R.3677194	2R	3677194	10	3	lost	FALSE	TRUE	intron
2R.3680914	2R	3680914	10	3	ev-new	FALSE	FALSE	intergenic
2R.3693815	2R	3693815	10	3	seg	FALSE	FALSE	5UTR
2R.3693815	2R	3693815	0	4	seg	FALSE	FALSE	5UTR
2R.3693815	2R	3693815	0	3	seg	FALSE	FALSE	5UTR
2R.3693815	2R	3693815	10	4	seg	FALSE	FALSE	5UTR
2R.3693815	2R	3693815	10	5	lost	FALSE	FALSE	5UTR
2R.3810251	2R	3810251	0	4	seg	TRUE	TRUE	5UTR
2R.3810251	2R	3810251	10	4	seg	TRUE	TRUE	5UTR
2R.3810251	2R	3810251	10	5	lost	TRUE	TRUE	5UTR
2R.3810251	2R	3810251	10	3	lost	TRUE	TRUE	5UTR
2R.3810838	2R	3810838	10	3	lost	TRUE	TRUE	CDS
2R.3810838	2R	3810838	10	4	seg	TRUE	TRUE	CDS
2R.3810838	2R	3810838	10	5	lost	TRUE	TRUE	CDS
2R.3810838	2R	3810838	0	4	seg	TRUE	TRUE	CDS
2R.3811431	2R	3811431	10	5	lost	TRUE	TRUE	3UTR
2R.3811431	2R	3811431	10	3	lost	TRUE	TRUE	3UTR
2R.3811431	2R	3811431	10	4	lost	TRUE	TRUE	3UTR
2R.3825605	2R	3825605	10	4	ev-new	FALSE	FALSE	3UTR
2R.3942251	2R	3942251	10	4	lost	FALSE	FALSE	intergenic
2R.3942251	2R	3942251	10	3	lost	FALSE	FALSE	intergenic
2R.3942251	2R	3942251	10	5	lost	FALSE	FALSE	intergenic
2R.3969325	2R	3969325	10	5	ev-new	FALSE	FALSE	intergenic
2R.4122666	2R	4122666	10	3	lost	FALSE	FALSE	intron
2R.4122666	2R	4122666	10	5	lost	FALSE	FALSE	intron
2R.4122666	2R	4122666	10	4	lost	FALSE	FALSE	intron
2R.4123162	2R	4123162	10	4	ev-new	FALSE	FALSE	intron
2R.4202975	2R	4202975	10	3	ev-new	FALSE	FALSE	intron
2R.4203180	2R	4203180	10	5	lost	FALSE	FALSE	intron
2R.4203180	2R	4203180	0	4	seg	FALSE	FALSE	intron
2R.4203180	2R	4203180	0	3	seg	FALSE	FALSE	intron
2R.4203180	2R	4203180	10	4	seg	FALSE	FALSE	intron
2R.4203180	2R	4203180	10	3	seg	FALSE	FALSE	intron
2R.4206586	2R	4206586	10	5	lost	TRUE	FALSE	5UTR
2R.4206586	2R	4206586	10	4	lost	TRUE	FALSE	5UTR
2R.4206586	2R	4206586	10	3	lost	TRUE	FALSE	5UTR
2R.4269788	2R	4269788	10	3	ev-new	FALSE	FALSE	intron
2R.4273182	2R	4273182	10	4	ev-new	FALSE	FALSE	5UTR
2R.4325032	2R	4325032	10	3	lost	TRUE	TRUE	intergenic
2R.4325032	2R	4325032	10	4	seg	TRUE	TRUE	intergenic
2R.4325032	2R	4325032	0	4	seg	TRUE	TRUE	intergenic
2R.4325032	2R	4325032	10	5	lost	TRUE	TRUE	intergenic
2R.4335761	2R	4335761	10	3	lost	FALSE	FALSE	intron
2R.4335761	2R	4335761	10	5	lost	FALSE	FALSE	intron
2R.4335761	2R	4335761	10	4	lost	FALSE	FALSE	intron
2R.4343810	2R	4343810	10	3	lost	FALSE	FALSE	intergenic
2R.4343810	2R	4343810	10	5	lost	FALSE	FALSE	intergenic
2R.4343810	2R	4343810	10	4	seg	FALSE	FALSE	intergenic
2R.4343810	2R	4343810	0	4	seg	FALSE	FALSE	intergenic
2R.4347392	2R	4347392	10	3	lost	FALSE	FALSE	intergenic
2R.4347392	2R	4347392	10	5	lost	FALSE	FALSE	intergenic
2R.4347392	2R	4347392	10	4	seg	FALSE	FALSE	intergenic
2R.4347392	2R	4347392	0	4	seg	FALSE	FALSE	intergenic
2R.4364289	2R	4364289	10	3	lost	FALSE	FALSE	intergenic
2R.4364289	2R	4364289	10	4	lost	FALSE	FALSE	intergenic
2R.4364289	2R	4364289	10	5	lost	FALSE	FALSE	intergenic
2R.4405740	2R	4405740	10	4	ev-new	TRUE	FALSE	5UTR
2R.4468648	2R	4468648	10	5	lost	FALSE	FALSE	intron
2R.4468648	2R	4468648	10	3	lost	FALSE	FALSE	intron
2R.4468648	2R	4468648	10	4	lost	FALSE	FALSE	intron
2R.4516827	2R	4516827	10	4	lost	FALSE	FALSE	intron
2R.4516827	2R	4516827	10	3	lost	FALSE	FALSE	intron
2R.4516827	2R	4516827	10	5	lost	FALSE	FALSE	intron
2R.463697	2R	463697	10	3	ev-new	FALSE	FALSE	3UTR
2R.4667520	2R	4667520	10	3	lost	FALSE	FALSE	5UTR
2R.4667520	2R	4667520	10	4	lost	FALSE	FALSE	5UTR
2R.4667520	2R	4667520	10	5	lost	FALSE	FALSE	5UTR
2R.4716172	2R	4716172	10	4	lost	TRUE	FALSE	intergenic
2R.4716172	2R	4716172	10	3	lost	TRUE	FALSE	intergenic
2R.4716172	2R	4716172	10	5	lost	TRUE	FALSE	intergenic
2R.4771934	2R	4771934	10	4	lost	FALSE	TRUE	intron
2R.4771934	2R	4771934	10	3	seg	FALSE	TRUE	intron
2R.4771934	2R	4771934	10	5	lost	FALSE	TRUE	intron
2R.4771934	2R	4771934	0	3	seg	FALSE	TRUE	intron
2R.4772471	2R	4772471	10	5	seg	TRUE	TRUE	intron
2R.4772471	2R	4772471	10	3	seg	TRUE	TRUE	intron
2R.4772471	2R	4772471	0	3	seg	TRUE	TRUE	intron
2R.4772471	2R	4772471	0	5	seg	TRUE	TRUE	intron
2R.4772471	2R	4772471	10	4	seg	TRUE	TRUE	intron
2R.4772471	2R	4772471	0	4	seg	TRUE	TRUE	intron
2R.4772999	2R	4772999	10	4	lost	FALSE	TRUE	intron
2R.4772999	2R	4772999	0	3	seg	FALSE	TRUE	intron
2R.4772999	2R	4772999	10	5	seg	FALSE	TRUE	intron
2R.4772999	2R	4772999	10	3	seg	FALSE	TRUE	intron
2R.4772999	2R	4772999	0	5	seg	FALSE	TRUE	intron
2R.4773485	2R	4773485	10	5	lost	FALSE	TRUE	intron
2R.4773485	2R	4773485	10	4	lost	FALSE	TRUE	intron
2R.4773485	2R	4773485	10	3	lost	FALSE	TRUE	intron
2R.4779087	2R	4779087	10	3	lost	TRUE	TRUE	intron
2R.4779087	2R	4779087	0	5	seg	TRUE	TRUE	intron
2R.4779087	2R	4779087	10	4	seg	TRUE	TRUE	intron
2R.4779087	2R	4779087	10	5	seg	TRUE	TRUE	intron
2R.4779087	2R	4779087	0	4	seg	TRUE	TRUE	intron
2R.4779939	2R	4779939	10	5	ev-new	TRUE	FALSE	intron
2R.4779939	2R	4779939	10	4	ev-new	TRUE	FALSE	intron
2R.4780706	2R	4780706	10	4	ev-new	TRUE	FALSE	intergenic
2R.4789830	2R	4789830	10	3	lost	FALSE	FALSE	intergenic
2R.4789830	2R	4789830	10	5	lost	FALSE	FALSE	intergenic
2R.4789830	2R	4789830	10	4	lost	FALSE	FALSE	intergenic
2R.4797486	2R	4797486	10	3	seg	FALSE	FALSE	intron
2R.4797486	2R	4797486	10	4	lost	FALSE	FALSE	intron
2R.4797486	2R	4797486	0	3	seg	FALSE	FALSE	intron
2R.4797486	2R	4797486	10	5	lost	FALSE	FALSE	intron
2R.5015459	2R	5015459	10	4	lost	FALSE	FALSE	intron
2R.5015459	2R	5015459	10	3	lost	FALSE	FALSE	intron
2R.5015459	2R	5015459	10	5	lost	FALSE	FALSE	intron
2R.5016772	2R	5016772	10	4	lost	FALSE	FALSE	5UTR
2R.5016772	2R	5016772	10	3	lost	FALSE	FALSE	5UTR
2R.5016772	2R	5016772	10	5	lost	FALSE	FALSE	5UTR
2R.5069458	2R	5069458	10	3	lost	FALSE	FALSE	intron
2R.5069458	2R	5069458	10	5	lost	FALSE	FALSE	intron
2R.5069458	2R	5069458	10	4	lost	FALSE	FALSE	intron
2R.5081945	2R	5081945	10	3	seg	TRUE	FALSE	intergenic
2R.5081945	2R	5081945	10	4	lost	TRUE	FALSE	intergenic
2R.5081945	2R	5081945	0	3	seg	TRUE	FALSE	intergenic
2R.5081945	2R	5081945	10	5	lost	TRUE	FALSE	intergenic
2R.511353	2R	511353	10	4	lost	FALSE	FALSE	intergenic
2R.511353	2R	511353	10	3	lost	FALSE	FALSE	intergenic
2R.511353	2R	511353	10	5	lost	FALSE	FALSE	intergenic
2R.5156393	2R	5156393	10	3	lost	FALSE	FALSE	intergenic
2R.5156393	2R	5156393	10	5	lost	FALSE	FALSE	intergenic
2R.5156393	2R	5156393	10	4	lost	FALSE	FALSE	intergenic
2R.5296500	2R	5296500	10	3	lost	FALSE	FALSE	intergenic
2R.5296500	2R	5296500	10	4	lost	FALSE	FALSE	intergenic
2R.5296500	2R	5296500	10	5	lost	FALSE	FALSE	intergenic
2R.5381501	2R	5381501	10	4	ev-new	FALSE	FALSE	intron
2R.5382036	2R	5382036	10	4	lost	TRUE	FALSE	5UTR
2R.5382036	2R	5382036	10	3	seg	TRUE	FALSE	5UTR
2R.5382036	2R	5382036	10	5	lost	TRUE	FALSE	5UTR
2R.5382036	2R	5382036	0	3	seg	TRUE	FALSE	5UTR
2R.5387410	2R	5387410	10	4	ev-new	FALSE	FALSE	intron
2R.5466797	2R	5466797	10	4	ev-new	TRUE	FALSE	5UTR
2R.5466797	2R	5466797	10	3	ev-new	TRUE	FALSE	5UTR
2R.5466797	2R	5466797	10	5	ev-new	TRUE	FALSE	5UTR
2R.5569697	2R	5569697	10	4	seg	FALSE	TRUE	intergenic
2R.5569697	2R	5569697	10	5	seg	FALSE	TRUE	intergenic
2R.5569697	2R	5569697	10	3	lost	FALSE	TRUE	intergenic
2R.5569697	2R	5569697	0	4	seg	FALSE	TRUE	intergenic
2R.5569697	2R	5569697	0	5	seg	FALSE	TRUE	intergenic
2R.5621308	2R	5621308	10	4	lost	TRUE	FALSE	intron
2R.5621308	2R	5621308	10	3	lost	TRUE	FALSE	intron
2R.5621308	2R	5621308	10	5	lost	TRUE	FALSE	intron
2R.5660919	2R	5660919	10	5	ev-new	FALSE	FALSE	intron
2R.5759649	2R	5759649	10	3	seg	FALSE	FALSE	intron
2R.5759649	2R	5759649	0	3	seg	FALSE	FALSE	intron
2R.5759649	2R	5759649	10	5	lost	FALSE	FALSE	intron
2R.5759649	2R	5759649	10	4	seg	FALSE	FALSE	intron
2R.5759649	2R	5759649	0	4	seg	FALSE	FALSE	intron
2R.5772648	2R	5772648	10	5	ev-new	TRUE	FALSE	intron
2R.5772648	2R	5772648	10	4	ev-new	TRUE	FALSE	intron
2R.5787490	2R	5787490	10	4	lost	FALSE	FALSE	3UTR
2R.5787490	2R	5787490	10	5	lost	FALSE	FALSE	3UTR
2R.5787490	2R	5787490	10	3	lost	FALSE	FALSE	3UTR
2R.5801371	2R	5801371	10	5	lost	TRUE	FALSE	intron
2R.5801371	2R	5801371	10	4	lost	TRUE	FALSE	intron
2R.5801371	2R	5801371	10	3	lost	TRUE	FALSE	intron
2R.5816086	2R	5816086	10	5	seg	FALSE	FALSE	intron
2R.5816086	2R	5816086	10	3	seg	FALSE	FALSE	intron
2R.5816086	2R	5816086	0	5	seg	FALSE	FALSE	intron
2R.5816086	2R	5816086	10	4	lost	FALSE	FALSE	intron
2R.5816086	2R	5816086	0	3	seg	FALSE	FALSE	intron
2R.5858055	2R	5858055	10	5	lost	FALSE	FALSE	5UTR
2R.5858055	2R	5858055	10	4	lost	FALSE	FALSE	5UTR
2R.5858055	2R	5858055	10	3	lost	FALSE	FALSE	5UTR
2R.6249500	2R	6249500	10	5	ev-new	FALSE	FALSE	intergenic
2R.630756	2R	630756	10	4	ev-new	TRUE	FALSE	5UTR
2R.6311336	2R	6311336	10	3	lost	FALSE	FALSE	3UTR
2R.6311336	2R	6311336	10	4	lost	FALSE	FALSE	3UTR
2R.6311336	2R	6311336	10	5	lost	FALSE	FALSE	3UTR
2R.6423833	2R	6423833	10	5	ev-new	TRUE	FALSE	intergenic
2R.6426061	2R	6426061	10	3	seg	TRUE	FALSE	intron
2R.6426061	2R	6426061	10	4	lost	TRUE	FALSE	intron
2R.6426061	2R	6426061	0	3	seg	TRUE	FALSE	intron
2R.6426061	2R	6426061	10	5	seg	TRUE	FALSE	intron
2R.6426061	2R	6426061	0	5	seg	TRUE	FALSE	intron
2R.6471138	2R	6471138	10	4	ev-new	FALSE	FALSE	intergenic
2R.653738	2R	653738	10	3	lost	FALSE	FALSE	CDS
2R.653738	2R	653738	10	5	lost	FALSE	FALSE	CDS
2R.653738	2R	653738	10	4	lost	FALSE	FALSE	CDS
2R.6619180	2R	6619180	10	3	ev-new	TRUE	FALSE	intron
2R.6625891	2R	6625891	10	3	lost	FALSE	FALSE	intron
2R.6625891	2R	6625891	10	5	lost	FALSE	FALSE	intron
2R.6625891	2R	6625891	10	4	lost	FALSE	FALSE	intron
2R.6749923	2R	6749923	10	5	lost	FALSE	FALSE	intron
2R.6749923	2R	6749923	10	3	lost	FALSE	FALSE	intron
2R.6749923	2R	6749923	10	4	lost	FALSE	FALSE	intron
2R.6751863	2R	6751863	10	5	lost	TRUE	TRUE	intron
2R.6751863	2R	6751863	10	4	lost	TRUE	TRUE	intron
2R.6751863	2R	6751863	10	3	lost	TRUE	TRUE	intron
2R.6752200	2R	6752200	10	4	ev-new	FALSE	TRUE	intron
2R.6849820	2R	6849820	10	4	lost	FALSE	FALSE	CDS
2R.6849820	2R	6849820	10	5	lost	FALSE	FALSE	CDS
2R.6849820	2R	6849820	10	3	lost	FALSE	FALSE	CDS
2R.6868608	2R	6868608	10	5	lost	TRUE	FALSE	intergenic
2R.6868608	2R	6868608	10	4	lost	TRUE	FALSE	intergenic
2R.6868608	2R	6868608	10	3	seg	TRUE	FALSE	intergenic
2R.6868608	2R	6868608	0	3	seg	TRUE	FALSE	intergenic
2R.7035406	2R	7035406	10	5	lost	FALSE	FALSE	intergenic
2R.7035406	2R	7035406	10	4	lost	FALSE	FALSE	intergenic
2R.7035406	2R	7035406	10	3	lost	FALSE	FALSE	intergenic
2R.7047208	2R	7047208	10	4	ev-new	TRUE	FALSE	intron
2R.7111141	2R	7111141	0	5	seg	TRUE	FALSE	intergenic
2R.7111141	2R	7111141	10	3	lost	TRUE	FALSE	intergenic
2R.7111141	2R	7111141	10	5	seg	TRUE	FALSE	intergenic
2R.7111141	2R	7111141	10	4	lost	TRUE	FALSE	intergenic
2R.7127347	2R	7127347	10	5	seg	TRUE	FALSE	intergenic
2R.7127347	2R	7127347	10	4	seg	TRUE	FALSE	intergenic
2R.7127347	2R	7127347	10	3	lost	TRUE	FALSE	intergenic
2R.7127347	2R	7127347	0	5	seg	TRUE	FALSE	intergenic
2R.7127347	2R	7127347	0	4	seg	TRUE	FALSE	intergenic
2R.7288880	2R	7288880	10	5	lost	TRUE	FALSE	intergenic
2R.7288880	2R	7288880	10	3	lost	TRUE	FALSE	intergenic
2R.7288880	2R	7288880	10	4	lost	TRUE	FALSE	intergenic
2R.754933	2R	754933	10	3	lost	FALSE	FALSE	intron
2R.754933	2R	754933	10	5	lost	FALSE	FALSE	intron
2R.754933	2R	754933	10	4	lost	FALSE	FALSE	intron
2R.7598986	2R	7598986	10	3	ev-new	FALSE	FALSE	intron
2R.7655711	2R	7655711	10	4	lost	TRUE	FALSE	intron
2R.7655711	2R	7655711	10	5	lost	TRUE	FALSE	intron
2R.7655711	2R	7655711	10	3	lost	TRUE	FALSE	intron
2R.7693916	2R	7693916	10	4	ev-new	FALSE	FALSE	intergenic
2R.7738957	2R	7738957	10	3	lost	FALSE	FALSE	intergenic
2R.7738957	2R	7738957	10	5	lost	FALSE	FALSE	intergenic
2R.7738957	2R	7738957	10	4	lost	FALSE	FALSE	intergenic
2R.784578	2R	784578	10	3	lost	FALSE	FALSE	5UTR
2R.784578	2R	784578	10	5	lost	FALSE	FALSE	5UTR
2R.784578	2R	784578	10	4	seg	FALSE	FALSE	5UTR
2R.784578	2R	784578	0	4	seg	FALSE	FALSE	5UTR
2R.7882953	2R	7882953	10	3	lost	FALSE	FALSE	CDS
2R.7882953	2R	7882953	10	4	lost	FALSE	FALSE	CDS
2R.7882953	2R	7882953	10	5	lost	FALSE	FALSE	CDS
2R.7920357	2R	7920357	10	4	ev-new	FALSE	FALSE	intron
2R.7974026	2R	7974026	10	5	lost	FALSE	FALSE	intron
2R.7974026	2R	7974026	10	3	lost	FALSE	FALSE	intron
2R.7974026	2R	7974026	10	4	lost	FALSE	FALSE	intron
2R.8044687	2R	8044687	10	4	ev-new	FALSE	FALSE	intron
2R.8058859	2R	8058859	10	5	seg	TRUE	FALSE	5UTR
2R.8058859	2R	8058859	10	4	seg	TRUE	FALSE	5UTR
2R.8058859	2R	8058859	0	4	seg	TRUE	FALSE	5UTR
2R.8058859	2R	8058859	10	3	lost	TRUE	FALSE	5UTR
2R.8058859	2R	8058859	0	5	seg	TRUE	FALSE	5UTR
2R.8062216	2R	8062216	10	4	lost	TRUE	FALSE	intron
2R.8062216	2R	8062216	10	3	lost	TRUE	FALSE	intron
2R.8062216	2R	8062216	10	5	lost	TRUE	FALSE	intron
2R.8062475	2R	8062475	10	5	lost	TRUE	FALSE	intron
2R.8062475	2R	8062475	10	3	lost	TRUE	FALSE	intron
2R.8062475	2R	8062475	10	4	lost	TRUE	FALSE	intron
2R.809635	2R	809635	10	5	lost	FALSE	FALSE	intron
2R.809635	2R	809635	10	3	lost	FALSE	FALSE	intron
2R.809635	2R	809635	10	4	seg	FALSE	FALSE	intron
2R.809635	2R	809635	0	4	seg	FALSE	FALSE	intron
2R.8098369	2R	8098369	10	4	seg	FALSE	FALSE	intergenic
2R.8098369	2R	8098369	10	5	lost	FALSE	FALSE	intergenic
2R.8098369	2R	8098369	10	3	lost	FALSE	FALSE	intergenic
2R.8098369	2R	8098369	0	4	seg	FALSE	FALSE	intergenic
2R.8114006	2R	8114006	10	4	lost	TRUE	FALSE	intergenic
2R.8114006	2R	8114006	0	3	seg	TRUE	FALSE	intergenic
2R.8114006	2R	8114006	10	5	lost	TRUE	FALSE	intergenic
2R.8114006	2R	8114006	10	3	seg	TRUE	FALSE	intergenic
2R.8252201	2R	8252201	10	3	lost	FALSE	FALSE	CDS
2R.8252201	2R	8252201	10	4	lost	FALSE	FALSE	CDS
2R.8252201	2R	8252201	10	5	lost	FALSE	FALSE	CDS
2R.8443631	2R	8443631	10	4	ev-new	FALSE	FALSE	intergenic
2R.8443631	2R	8443631	10	3	ev-new	FALSE	FALSE	intergenic
2R.8538657	2R	8538657	10	3	lost	TRUE	FALSE	intron
2R.8538657	2R	8538657	10	5	lost	TRUE	FALSE	intron
2R.8538657	2R	8538657	10	4	seg	TRUE	FALSE	intron
2R.8538657	2R	8538657	0	4	seg	TRUE	FALSE	intron
2R.8552541	2R	8552541	10	5	lost	TRUE	FALSE	5UTR
2R.8552541	2R	8552541	10	3	lost	TRUE	FALSE	5UTR
2R.8552541	2R	8552541	10	4	lost	TRUE	FALSE	5UTR
2R.8671458	2R	8671458	10	4	ev-new	FALSE	FALSE	CDS
2R.8692434	2R	8692434	10	3	lost	FALSE	FALSE	intergenic
2R.8692434	2R	8692434	10	4	lost	FALSE	FALSE	intergenic
2R.8692434	2R	8692434	10	5	lost	FALSE	FALSE	intergenic
2R.8746964	2R	8746964	10	4	lost	FALSE	FALSE	CDS
2R.8746964	2R	8746964	10	5	lost	FALSE	FALSE	CDS
2R.8746964	2R	8746964	10	3	lost	FALSE	FALSE	CDS
2R.8785766	2R	8785766	10	4	ev-new	FALSE	FALSE	intergenic
2R.8817672	2R	8817672	10	3	lost	FALSE	FALSE	5UTR
2R.8817672	2R	8817672	10	4	lost	FALSE	FALSE	5UTR
2R.8817672	2R	8817672	10	5	lost	FALSE	FALSE	5UTR
2R.881829	2R	881829	10	5	seg	TRUE	TRUE	intergenic
2R.881829	2R	881829	10	3	lost	TRUE	TRUE	intergenic
2R.881829	2R	881829	10	4	lost	TRUE	TRUE	intergenic
2R.881829	2R	881829	0	5	seg	TRUE	TRUE	intergenic
2R.8919998	2R	8919998	10	5	lost	TRUE	FALSE	intergenic
2R.8919998	2R	8919998	10	3	lost	TRUE	FALSE	intergenic
2R.8919998	2R	8919998	10	4	lost	TRUE	FALSE	intergenic
2R.8953927	2R	8953927	10	3	ev-new	FALSE	TRUE	intergenic
2R.9169498	2R	9169498	0	5	seg	TRUE	FALSE	intron
2R.9169498	2R	9169498	10	3	lost	TRUE	FALSE	intron
2R.9169498	2R	9169498	10	4	lost	TRUE	FALSE	intron
2R.9169498	2R	9169498	10	5	seg	TRUE	FALSE	intron
2R.9265338	2R	9265338	10	5	lost	FALSE	FALSE	intron
2R.9265338	2R	9265338	10	3	lost	FALSE	FALSE	intron
2R.9265338	2R	9265338	10	4	lost	FALSE	FALSE	intron
2R.9349049	2R	9349049	10	4	lost	TRUE	FALSE	5UTR
2R.9349049	2R	9349049	10	5	lost	TRUE	FALSE	5UTR
2R.9349049	2R	9349049	10	3	lost	TRUE	FALSE	5UTR
2R.9351191	2R	9351191	10	4	lost	FALSE	FALSE	5UTR
2R.9351191	2R	9351191	10	5	lost	FALSE	FALSE	5UTR
2R.9351191	2R	9351191	10	3	lost	FALSE	FALSE	5UTR
2R.9383073	2R	9383073	10	3	ev-new	FALSE	FALSE	intron
2R.9396850	2R	9396850	10	4	lost	FALSE	FALSE	intron
2R.9396850	2R	9396850	10	5	lost	FALSE	FALSE	intron
2R.9396850	2R	9396850	10	3	lost	FALSE	FALSE	intron
2R.9575869	2R	9575869	10	5	lost	FALSE	FALSE	CDS
2R.9575869	2R	9575869	10	4	lost	FALSE	FALSE	CDS
2R.9575869	2R	9575869	10	3	lost	FALSE	FALSE	CDS
2R.9592619	2R	9592619	10	4	lost	FALSE	FALSE	intron
2R.9592619	2R	9592619	10	3	lost	FALSE	FALSE	intron
2R.9592619	2R	9592619	10	5	lost	FALSE	FALSE	intron
2R.9645817	2R	9645817	10	3	ev-new	FALSE	TRUE	intergenic
2R.9648167	2R	9648167	10	3	seg	FALSE	TRUE	intergenic
2R.9648167	2R	9648167	10	4	lost	FALSE	TRUE	intergenic
2R.9648167	2R	9648167	0	3	seg	FALSE	TRUE	intergenic
2R.9648167	2R	9648167	10	5	lost	FALSE	TRUE	intergenic
2R.985128	2R	985128	10	3	seg	FALSE	FALSE	intergenic
2R.985128	2R	985128	0	3	seg	FALSE	FALSE	intergenic
2R.985128	2R	985128	10	4	lost	FALSE	FALSE	intergenic
2R.985128	2R	985128	10	5	lost	FALSE	FALSE	intergenic
2R.9899339	2R	9899339	10	3	lost	FALSE	FALSE	intron
2R.9899339	2R	9899339	10	5	lost	FALSE	FALSE	intron
2R.9899339	2R	9899339	10	4	lost	FALSE	FALSE	intron
3L.10131044	3L	10131044	10	5	lost	FALSE	FALSE	intergenic
3L.10131044	3L	10131044	10	3	lost	FALSE	FALSE	intergenic
3L.10131044	3L	10131044	10	4	lost	FALSE	FALSE	intergenic
3L.10132188	3L	10132188	10	4	lost	TRUE	TRUE	intergenic
3L.10132188	3L	10132188	10	5	lost	TRUE	TRUE	intergenic
3L.10132188	3L	10132188	10	3	lost	TRUE	TRUE	intergenic
3L.10228158	3L	10228158	10	4	lost	FALSE	FALSE	CDS
3L.10228158	3L	10228158	10	5	lost	FALSE	FALSE	CDS
3L.10228158	3L	10228158	10	3	lost	FALSE	FALSE	CDS
3L.10283308	3L	10283308	10	3	ev-new	TRUE	FALSE	intron
3L.10310846	3L	10310846	10	3	ev-new	FALSE	FALSE	intron
3L.10433574	3L	10433574	10	3	ev-new	FALSE	FALSE	intron
3L.10623840	3L	10623840	10	5	lost	TRUE	FALSE	intergenic
3L.10623840	3L	10623840	10	4	lost	TRUE	FALSE	intergenic
3L.10623840	3L	10623840	10	3	lost	TRUE	FALSE	intergenic
3L.10835935	3L	10835935	0	5	seg	TRUE	FALSE	5UTR
3L.10835935	3L	10835935	10	5	seg	TRUE	FALSE	5UTR
3L.10835935	3L	10835935	10	4	lost	TRUE	FALSE	5UTR
3L.10835935	3L	10835935	10	3	lost	TRUE	FALSE	5UTR
3L.10856013	3L	10856013	10	5	lost	FALSE	FALSE	5UTR
3L.10856013	3L	10856013	10	3	lost	FALSE	FALSE	5UTR
3L.10856013	3L	10856013	10	4	lost	FALSE	FALSE	5UTR
3L.10925022	3L	10925022	10	5	lost	FALSE	FALSE	5UTR
3L.10925022	3L	10925022	10	4	lost	FALSE	FALSE	5UTR
3L.10925022	3L	10925022	10	3	lost	FALSE	FALSE	5UTR
3L.10950543	3L	10950543	10	5	lost	FALSE	FALSE	intron
3L.10950543	3L	10950543	10	4	lost	FALSE	FALSE	intron
3L.10950543	3L	10950543	10	3	lost	FALSE	FALSE	intron
3L.10975333	3L	10975333	10	5	lost	FALSE	TRUE	intron
3L.10975333	3L	10975333	10	3	lost	FALSE	TRUE	intron
3L.10975333	3L	10975333	10	4	lost	FALSE	TRUE	intron
3L.11038111	3L	11038111	10	5	lost	FALSE	FALSE	intergenic
3L.11038111	3L	11038111	10	4	lost	FALSE	FALSE	intergenic
3L.11038111	3L	11038111	10	3	lost	FALSE	FALSE	intergenic
3L.11046342	3L	11046342	10	4	lost	FALSE	FALSE	5UTR
3L.11046342	3L	11046342	10	3	lost	FALSE	FALSE	5UTR
3L.11046342	3L	11046342	10	5	lost	FALSE	FALSE	5UTR
3L.11047286	3L	11047286	10	3	ev-new	TRUE	FALSE	5UTR
3L.11059177	3L	11059177	10	4	ev-new	FALSE	FALSE	intergenic
3L.1124625	3L	1124625	10	3	lost	FALSE	TRUE	intron
3L.1124625	3L	1124625	10	4	lost	FALSE	TRUE	intron
3L.1124625	3L	1124625	0	5	seg	FALSE	TRUE	intron
3L.1124625	3L	1124625	10	5	seg	FALSE	TRUE	intron
3L.11289675	3L	11289675	0	5	seg	TRUE	TRUE	5UTR
3L.11289675	3L	11289675	10	4	lost	TRUE	TRUE	5UTR
3L.11289675	3L	11289675	10	5	seg	TRUE	TRUE	5UTR
3L.11289675	3L	11289675	10	3	lost	TRUE	TRUE	5UTR
3L.11317233	3L	11317233	0	4	seg	FALSE	FALSE	5UTR
3L.11317233	3L	11317233	10	5	lost	FALSE	FALSE	5UTR
3L.11317233	3L	11317233	10	3	lost	FALSE	FALSE	5UTR
3L.11317233	3L	11317233	10	4	seg	FALSE	FALSE	5UTR
3L.11338897	3L	11338897	10	4	lost	FALSE	FALSE	intron
3L.11338897	3L	11338897	10	5	lost	FALSE	FALSE	intron
3L.11338897	3L	11338897	10	3	lost	FALSE	FALSE	intron
3L.11425057	3L	11425057	10	4	lost	FALSE	FALSE	intron
3L.11425057	3L	11425057	10	3	lost	FALSE	FALSE	intron
3L.11425057	3L	11425057	10	5	lost	FALSE	FALSE	intron
3L.1143584	3L	1143584	10	4	ev-new	FALSE	FALSE	intergenic
3L.11480413	3L	11480413	10	4	lost	FALSE	FALSE	intron
3L.11480413	3L	11480413	10	5	lost	FALSE	FALSE	intron
3L.11480413	3L	11480413	10	3	lost	FALSE	FALSE	intron
3L.11560256	3L	11560256	10	4	ev-new	FALSE	FALSE	intergenic
3L.11677206	3L	11677206	10	4	lost	FALSE	FALSE	intergenic
3L.11677206	3L	11677206	10	5	lost	FALSE	FALSE	intergenic
3L.11677206	3L	11677206	10	3	lost	FALSE	FALSE	intergenic
3L.11789672	3L	11789672	0	3	seg	TRUE	FALSE	5UTR
3L.11789672	3L	11789672	10	5	lost	TRUE	FALSE	5UTR
3L.11789672	3L	11789672	10	3	seg	TRUE	FALSE	5UTR
3L.11789672	3L	11789672	10	4	seg	TRUE	FALSE	5UTR
3L.11789672	3L	11789672	0	4	seg	TRUE	FALSE	5UTR
3L.11799321	3L	11799321	10	5	lost	FALSE	FALSE	intergenic
3L.11799321	3L	11799321	10	3	lost	FALSE	FALSE	intergenic
3L.11799321	3L	11799321	10	4	lost	FALSE	FALSE	intergenic
3L.11919788	3L	11919788	10	4	lost	FALSE	FALSE	CDS
3L.11919788	3L	11919788	10	3	lost	FALSE	FALSE	CDS
3L.11919788	3L	11919788	10	5	lost	FALSE	FALSE	CDS
3L.12029775	3L	12029775	10	3	lost	FALSE	FALSE	intergenic
3L.12029775	3L	12029775	10	5	lost	FALSE	FALSE	intergenic
3L.12029775	3L	12029775	10	4	lost	FALSE	FALSE	intergenic
3L.12064973	3L	12064973	10	3	ev-new	FALSE	FALSE	intergenic
3L.1208710	3L	1208710	10	4	lost	TRUE	FALSE	5UTR
3L.1208710	3L	1208710	10	5	lost	TRUE	FALSE	5UTR
3L.1208710	3L	1208710	10	3	lost	TRUE	FALSE	5UTR
3L.12192714	3L	12192714	10	5	lost	FALSE	FALSE	intron
3L.12192714	3L	12192714	10	3	lost	FALSE	FALSE	intron
3L.12192714	3L	12192714	10	4	lost	FALSE	FALSE	intron
3L.12202049	3L	12202049	10	4	ev-new	FALSE	FALSE	CDS
3L.1240343	3L	1240343	10	4	ev-new	FALSE	FALSE	CDS
3L.1245120	3L	1245120	10	5	lost	TRUE	FALSE	5UTR
3L.1245120	3L	1245120	10	3	seg	TRUE	FALSE	5UTR
3L.1245120	3L	1245120	10	4	lost	TRUE	FALSE	5UTR
3L.1245120	3L	1245120	0	3	seg	TRUE	FALSE	5UTR
3L.12498344	3L	12498344	10	4	lost	FALSE	FALSE	intron
3L.12498344	3L	12498344	10	5	lost	FALSE	FALSE	intron
3L.12498344	3L	12498344	10	3	lost	FALSE	FALSE	intron
3L.12513712	3L	12513712	10	4	lost	FALSE	FALSE	5UTR
3L.12513712	3L	12513712	0	5	seg	FALSE	FALSE	5UTR
3L.12513712	3L	12513712	10	3	lost	FALSE	FALSE	5UTR
3L.12513712	3L	12513712	10	5	seg	FALSE	FALSE	5UTR
3L.12524268	3L	12524268	0	3	seg	FALSE	FALSE	intergenic
3L.12524268	3L	12524268	10	5	lost	FALSE	FALSE	intergenic
3L.12524268	3L	12524268	10	4	seg	FALSE	FALSE	intergenic
3L.12524268	3L	12524268	10	3	seg	FALSE	FALSE	intergenic
3L.12524268	3L	12524268	0	4	seg	FALSE	FALSE	intergenic
3L.12925380	3L	12925380	10	5	ev-new	FALSE	TRUE	intergenic
3L.12925380	3L	12925380	10	4	ev-new	FALSE	TRUE	intergenic
3L.12926144	3L	12926144	10	4	lost	TRUE	TRUE	intergenic
3L.12926144	3L	12926144	10	3	lost	TRUE	TRUE	intergenic
3L.12926144	3L	12926144	10	5	lost	TRUE	TRUE	intergenic
3L.13176622	3L	13176622	10	3	seg	FALSE	TRUE	5UTR
3L.13176622	3L	13176622	0	5	seg	FALSE	TRUE	5UTR
3L.13176622	3L	13176622	10	4	lost	FALSE	TRUE	5UTR
3L.13176622	3L	13176622	0	3	seg	FALSE	TRUE	5UTR
3L.13176622	3L	13176622	10	5	seg	FALSE	TRUE	5UTR
3L.13190330	3L	13190330	10	3	ev-new	FALSE	FALSE	intron
3L.13353071	3L	13353071	10	3	lost	FALSE	FALSE	intergenic
3L.13353071	3L	13353071	10	4	lost	FALSE	FALSE	intergenic
3L.13353071	3L	13353071	10	5	lost	FALSE	FALSE	intergenic
3L.1336421	3L	1336421	10	4	lost	FALSE	FALSE	intergenic
3L.1336421	3L	1336421	10	5	lost	FALSE	FALSE	intergenic
3L.1336421	3L	1336421	10	3	lost	FALSE	FALSE	intergenic
3L.13366074	3L	13366074	10	4	lost	FALSE	FALSE	intergenic
3L.13366074	3L	13366074	10	5	lost	FALSE	FALSE	intergenic
3L.13366074	3L	13366074	10	3	lost	FALSE	FALSE	intergenic
3L.13389635	3L	13389635	10	5	lost	FALSE	FALSE	intergenic
3L.13389635	3L	13389635	10	3	lost	FALSE	FALSE	intergenic
3L.13389635	3L	13389635	10	4	lost	FALSE	FALSE	intergenic
3L.13586854	3L	13586854	10	4	seg	TRUE	FALSE	intron
3L.13586854	3L	13586854	0	4	seg	TRUE	FALSE	intron
3L.13586854	3L	13586854	10	5	seg	TRUE	FALSE	intron
3L.13586854	3L	13586854	0	5	seg	TRUE	FALSE	intron
3L.13586854	3L	13586854	10	3	lost	TRUE	FALSE	intron
3L.13605403	3L	13605403	10	4	lost	FALSE	FALSE	5UTR
3L.13605403	3L	13605403	10	5	lost	FALSE	FALSE	5UTR
3L.13605403	3L	13605403	10	3	lost	FALSE	FALSE	5UTR
3L.13704415	3L	13704415	10	4	lost	TRUE	FALSE	intron
3L.13704415	3L	13704415	10	3	lost	TRUE	FALSE	intron
3L.13704415	3L	13704415	10	5	lost	TRUE	FALSE	intron
3L.1382710	3L	1382710	10	4	lost	FALSE	FALSE	intron
3L.1382710	3L	1382710	10	3	lost	FALSE	FALSE	intron
3L.1382710	3L	1382710	10	5	lost	FALSE	FALSE	intron
3L.13845213	3L	13845213	10	4	lost	TRUE	FALSE	intergenic
3L.13845213	3L	13845213	10	5	lost	TRUE	FALSE	intergenic
3L.13845213	3L	13845213	10	3	seg	TRUE	FALSE	intergenic
3L.13845213	3L	13845213	0	3	seg	TRUE	FALSE	intergenic
3L.13858578	3L	13858578	10	4	ev-new	FALSE	FALSE	intergenic
3L.13885303	3L	13885303	10	3	lost	FALSE	FALSE	intron
3L.13885303	3L	13885303	10	5	lost	FALSE	FALSE	intron
3L.13885303	3L	13885303	10	4	lost	FALSE	FALSE	intron
3L.13936011	3L	13936011	0	3	seg	TRUE	TRUE	intergenic
3L.13936011	3L	13936011	10	5	lost	TRUE	TRUE	intergenic
3L.13936011	3L	13936011	10	4	seg	TRUE	TRUE	intergenic
3L.13936011	3L	13936011	10	3	seg	TRUE	TRUE	intergenic
3L.13936011	3L	13936011	0	4	seg	TRUE	TRUE	intergenic
3L.14023951	3L	14023951	10	3	lost	FALSE	FALSE	3UTR
3L.14023951	3L	14023951	10	5	lost	FALSE	FALSE	3UTR
3L.14023951	3L	14023951	10	4	lost	FALSE	FALSE	3UTR
3L.14065670	3L	14065670	10	4	ev-new	TRUE	TRUE	CDS
3L.14065670	3L	14065670	10	3	ev-new	TRUE	TRUE	CDS
3L.1411699	3L	1411699	10	4	lost	FALSE	TRUE	intron
3L.1411699	3L	1411699	10	3	lost	FALSE	TRUE	intron
3L.1411699	3L	1411699	10	5	lost	FALSE	TRUE	intron
3L.1412273	3L	1412273	10	4	lost	TRUE	TRUE	5UTR
3L.1412273	3L	1412273	10	5	seg	TRUE	TRUE	5UTR
3L.1412273	3L	1412273	0	3	seg	TRUE	TRUE	5UTR
3L.1412273	3L	1412273	0	5	seg	TRUE	TRUE	5UTR
3L.1412273	3L	1412273	10	3	seg	TRUE	TRUE	5UTR
3L.14260943	3L	14260943	10	4	ev-new	FALSE	FALSE	intergenic
3L.14260943	3L	14260943	10	5	ev-new	FALSE	FALSE	intergenic
3L.14312290	3L	14312290	10	4	lost	FALSE	FALSE	intron
3L.14312290	3L	14312290	10	5	lost	FALSE	FALSE	intron
3L.14312290	3L	14312290	10	3	lost	FALSE	FALSE	intron
3L.14328382	3L	14328382	10	3	ev-new	FALSE	FALSE	intergenic
3L.14399582	3L	14399582	10	4	ev-new	TRUE	FALSE	intron
3L.14401248	3L	14401248	10	3	ev-new	TRUE	FALSE	5UTR
3L.14401248	3L	14401248	10	4	ev-new	TRUE	FALSE	5UTR
3L.14402162	3L	14402162	10	4	lost	TRUE	FALSE	intergenic
3L.14402162	3L	14402162	10	3	lost	TRUE	FALSE	intergenic
3L.14402162	3L	14402162	10	5	lost	TRUE	FALSE	intergenic
3L.14625995	3L	14625995	10	5	lost	FALSE	FALSE	intergenic
3L.14625995	3L	14625995	10	4	lost	FALSE	FALSE	intergenic
3L.14625995	3L	14625995	10	3	lost	FALSE	FALSE	intergenic
3L.14721024	3L	14721024	10	4	ev-new	FALSE	FALSE	intron
3L.1473817	3L	1473817	10	4	ev-new	FALSE	FALSE	intron
3L.14772184	3L	14772184	10	4	lost	FALSE	FALSE	intron
3L.14772184	3L	14772184	10	3	lost	FALSE	FALSE	intron
3L.14772184	3L	14772184	10	5	lost	FALSE	FALSE	intron
3L.1481494	3L	1481494	10	5	lost	TRUE	TRUE	5UTR
3L.1481494	3L	1481494	10	4	lost	TRUE	TRUE	5UTR
3L.1481494	3L	1481494	0	3	seg	TRUE	TRUE	5UTR
3L.1481494	3L	1481494	10	3	seg	TRUE	TRUE	5UTR
3L.14865070	3L	14865070	10	5	lost	TRUE	FALSE	5UTR
3L.14865070	3L	14865070	10	3	seg	TRUE	FALSE	5UTR
3L.14865070	3L	14865070	10	4	lost	TRUE	FALSE	5UTR
3L.14865070	3L	14865070	0	3	seg	TRUE	FALSE	5UTR
3L.1490407	3L	1490407	10	5	lost	FALSE	FALSE	CDS
3L.1490407	3L	1490407	10	3	lost	FALSE	FALSE	CDS
3L.1490407	3L	1490407	10	4	lost	FALSE	FALSE	CDS
3L.14931422	3L	14931422	10	5	ev-new	FALSE	FALSE	intron
3L.15007522	3L	15007522	10	3	lost	FALSE	FALSE	intergenic
3L.15007522	3L	15007522	10	5	lost	FALSE	FALSE	intergenic
3L.15007522	3L	15007522	10	4	lost	FALSE	FALSE	intergenic
3L.15158862	3L	15158862	10	5	ev-new	FALSE	TRUE	intergenic
3L.15197720	3L	15197720	10	4	ev-new	FALSE	FALSE	CDS
3L.15204233	3L	15204233	10	3	lost	FALSE	FALSE	5UTR
3L.15204233	3L	15204233	10	5	lost	FALSE	FALSE	5UTR
3L.15204233	3L	15204233	10	4	lost	FALSE	FALSE	5UTR
3L.15332949	3L	15332949	10	4	ev-new	FALSE	FALSE	intergenic
3L.1533690	3L	1533690	10	4	ev-new	FALSE	FALSE	5UTR
3L.1539736	3L	1539736	10	5	ev-new	FALSE	FALSE	5UTR
3L.15657565	3L	15657565	0	5	seg	FALSE	TRUE	intergenic
3L.15657565	3L	15657565	10	3	seg	FALSE	TRUE	intergenic
3L.15657565	3L	15657565	0	4	seg	FALSE	TRUE	intergenic
3L.15657565	3L	15657565	10	5	seg	FALSE	TRUE	intergenic
3L.15657565	3L	15657565	0	3	seg	FALSE	TRUE	intergenic
3L.15657565	3L	15657565	10	4	seg	FALSE	TRUE	intergenic
3L.15722501	3L	15722501	10	3	ev-new	FALSE	FALSE	intron
3L.15759036	3L	15759036	10	5	lost	FALSE	FALSE	5UTR
3L.15759036	3L	15759036	10	3	lost	FALSE	FALSE	5UTR
3L.15759036	3L	15759036	10	4	lost	FALSE	FALSE	5UTR
3L.16017800	3L	16017800	10	5	lost	TRUE	FALSE	5UTR
3L.16017800	3L	16017800	10	4	lost	TRUE	FALSE	5UTR
3L.16017800	3L	16017800	10	3	seg	TRUE	FALSE	5UTR
3L.16017800	3L	16017800	0	3	seg	TRUE	FALSE	5UTR
3L.16245215	3L	16245215	10	4	ev-new	FALSE	FALSE	intron
3L.16247005	3L	16247005	10	4	ev-new	TRUE	FALSE	intron
3L.16248222	3L	16248222	10	5	ev-new	TRUE	FALSE	5UTR
3L.16248222	3L	16248222	10	4	ev-new	TRUE	FALSE	5UTR
3L.16347863	3L	16347863	10	5	lost	FALSE	FALSE	intergenic
3L.16347863	3L	16347863	10	3	lost	FALSE	FALSE	intergenic
3L.16347863	3L	16347863	10	4	lost	FALSE	FALSE	intergenic
3L.16389468	3L	16389468	0	3	seg	FALSE	TRUE	5UTR
3L.16389468	3L	16389468	0	4	seg	FALSE	TRUE	5UTR
3L.16389468	3L	16389468	10	5	lost	FALSE	TRUE	5UTR
3L.16389468	3L	16389468	10	3	seg	FALSE	TRUE	5UTR
3L.16389468	3L	16389468	10	4	seg	FALSE	TRUE	5UTR
3L.1643501	3L	1643501	10	4	ev-new	FALSE	FALSE	5UTR
3L.16452106	3L	16452106	10	3	ev-new	FALSE	FALSE	intron
3L.16473063	3L	16473063	10	5	seg	TRUE	TRUE	intron
3L.16473063	3L	16473063	0	4	seg	TRUE	TRUE	intron
3L.16473063	3L	16473063	10	4	seg	TRUE	TRUE	intron
3L.16473063	3L	16473063	10	3	lost	TRUE	TRUE	intron
3L.16473063	3L	16473063	0	5	seg	TRUE	TRUE	intron
3L.16584766	3L	16584766	10	5	ev-new	FALSE	FALSE	intron
3L.16611831	3L	16611831	10	4	lost	FALSE	FALSE	CDS
3L.16611831	3L	16611831	10	3	lost	FALSE	FALSE	CDS
3L.16611831	3L	16611831	10	5	lost	FALSE	FALSE	CDS
3L.166135	3L	166135	10	4	lost	FALSE	FALSE	5UTR
3L.166135	3L	166135	10	5	lost	FALSE	FALSE	5UTR
3L.166135	3L	166135	10	3	lost	FALSE	FALSE	5UTR
3L.16714465	3L	16714465	10	4	lost	FALSE	FALSE	intron
3L.16714465	3L	16714465	10	3	lost	FALSE	FALSE	intron
3L.16714465	3L	16714465	10	5	lost	FALSE	FALSE	intron
3L.16804182	3L	16804182	10	5	lost	TRUE	FALSE	intergenic
3L.16804182	3L	16804182	10	4	lost	TRUE	FALSE	intergenic
3L.16804182	3L	16804182	10	3	lost	TRUE	FALSE	intergenic
3L.17132697	3L	17132697	10	3	ev-new	TRUE	FALSE	intron
3L.17168122	3L	17168122	10	3	lost	FALSE	FALSE	intron
3L.17168122	3L	17168122	10	5	lost	FALSE	FALSE	intron
3L.17168122	3L	17168122	10	4	lost	FALSE	FALSE	intron
3L.17179496	3L	17179496	10	3	lost	TRUE	FALSE	intron
3L.17179496	3L	17179496	10	4	lost	TRUE	FALSE	intron
3L.17179496	3L	17179496	10	5	lost	TRUE	FALSE	intron
3L.17215693	3L	17215693	10	5	lost	FALSE	FALSE	intergenic
3L.17215693	3L	17215693	10	4	lost	FALSE	FALSE	intergenic
3L.17215693	3L	17215693	10	3	seg	FALSE	FALSE	intergenic
3L.17215693	3L	17215693	0	3	seg	FALSE	FALSE	intergenic
3L.17348174	3L	17348174	10	4	lost	FALSE	FALSE	intron
3L.17348174	3L	17348174	10	5	lost	FALSE	FALSE	intron
3L.17348174	3L	17348174	10	3	lost	FALSE	FALSE	intron
3L.17508847	3L	17508847	10	4	lost	TRUE	FALSE	intron
3L.17508847	3L	17508847	0	3	seg	TRUE	FALSE	intron
3L.17508847	3L	17508847	10	3	seg	TRUE	FALSE	intron
3L.17508847	3L	17508847	10	5	seg	TRUE	FALSE	intron
3L.17508847	3L	17508847	0	5	seg	TRUE	FALSE	intron
3L.17537036	3L	17537036	10	3	ev-new	TRUE	FALSE	intergenic
3L.17537036	3L	17537036	10	5	ev-new	TRUE	FALSE	intergenic
3L.1765049	3L	1765049	10	5	ev-new	FALSE	FALSE	CDS
3L.17668846	3L	17668846	10	3	seg	FALSE	FALSE	intergenic
3L.17668846	3L	17668846	0	5	seg	FALSE	FALSE	intergenic
3L.17668846	3L	17668846	0	3	seg	FALSE	FALSE	intergenic
3L.17668846	3L	17668846	10	4	seg	FALSE	FALSE	intergenic
3L.17668846	3L	17668846	0	4	seg	FALSE	FALSE	intergenic
3L.17668846	3L	17668846	10	5	seg	FALSE	FALSE	intergenic
3L.17711055	3L	17711055	10	4	ev-new	FALSE	FALSE	intron
3L.17713680	3L	17713680	10	4	lost	FALSE	FALSE	intron
3L.17713680	3L	17713680	10	5	lost	FALSE	FALSE	intron
3L.17713680	3L	17713680	10	3	lost	FALSE	FALSE	intron
3L.17715157	3L	17715157	10	3	lost	FALSE	FALSE	intergenic
3L.17715157	3L	17715157	0	4	seg	FALSE	FALSE	intergenic
3L.17715157	3L	17715157	10	5	lost	FALSE	FALSE	intergenic
3L.17715157	3L	17715157	10	4	seg	FALSE	FALSE	intergenic
3L.17764693	3L	17764693	10	5	lost	TRUE	FALSE	intergenic
3L.17764693	3L	17764693	10	3	lost	TRUE	FALSE	intergenic
3L.17764693	3L	17764693	10	4	lost	TRUE	FALSE	intergenic
3L.17927617	3L	17927617	10	3	lost	FALSE	FALSE	3UTR
3L.17927617	3L	17927617	10	4	lost	FALSE	FALSE	3UTR
3L.17927617	3L	17927617	10	5	lost	FALSE	FALSE	3UTR
3L.18145224	3L	18145224	10	5	lost	FALSE	FALSE	intron
3L.18145224	3L	18145224	10	3	lost	FALSE	FALSE	intron
3L.18145224	3L	18145224	10	4	lost	FALSE	FALSE	intron
3L.18161725	3L	18161725	10	4	lost	FALSE	FALSE	intron
3L.18161725	3L	18161725	10	5	lost	FALSE	FALSE	intron
3L.18161725	3L	18161725	10	3	lost	FALSE	FALSE	intron
3L.18175572	3L	18175572	10	3	lost	FALSE	FALSE	CDS
3L.18175572	3L	18175572	10	4	lost	FALSE	FALSE	CDS
3L.18175572	3L	18175572	10	5	lost	FALSE	FALSE	CDS
3L.18256192	3L	18256192	10	4	ev-new	TRUE	FALSE	intron
3L.18280569	3L	18280569	10	4	lost	TRUE	FALSE	intron
3L.18280569	3L	18280569	10	3	lost	TRUE	FALSE	intron
3L.18280569	3L	18280569	10	5	lost	TRUE	FALSE	intron
3L.18289551	3L	18289551	10	5	lost	TRUE	FALSE	5UTR
3L.18289551	3L	18289551	10	3	lost	TRUE	FALSE	5UTR
3L.18289551	3L	18289551	10	4	lost	TRUE	FALSE	5UTR
3L.1829676	3L	1829676	10	3	ev-new	FALSE	FALSE	CDS
3L.18328672	3L	18328672	0	3	seg	TRUE	TRUE	5UTR
3L.18328672	3L	18328672	0	4	seg	TRUE	TRUE	5UTR
3L.18328672	3L	18328672	10	4	seg	TRUE	TRUE	5UTR
3L.18328672	3L	18328672	10	3	seg	TRUE	TRUE	5UTR
3L.18328672	3L	18328672	10	5	lost	TRUE	TRUE	5UTR
3L.18390267	3L	18390267	10	3	ev-new	TRUE	FALSE	intergenic
3L.185255	3L	185255	10	5	lost	FALSE	FALSE	3UTR
3L.185255	3L	185255	10	3	lost	FALSE	FALSE	3UTR
3L.185255	3L	185255	10	4	lost	FALSE	FALSE	3UTR
3L.18571708	3L	18571708	10	3	lost	TRUE	FALSE	intron
3L.18571708	3L	18571708	10	4	lost	TRUE	FALSE	intron
3L.18571708	3L	18571708	10	5	lost	TRUE	FALSE	intron
3L.18573802	3L	18573802	10	5	lost	TRUE	FALSE	intron
3L.18573802	3L	18573802	10	4	lost	TRUE	FALSE	intron
3L.18573802	3L	18573802	10	3	lost	TRUE	FALSE	intron
3L.18578804	3L	18578804	10	4	ev-new	TRUE	FALSE	intergenic
3L.18657058	3L	18657058	10	4	ev-new	FALSE	FALSE	intergenic
3L.18907366	3L	18907366	10	3	lost	FALSE	FALSE	intergenic
3L.18907366	3L	18907366	10	4	lost	FALSE	FALSE	intergenic
3L.18907366	3L	18907366	10	5	lost	FALSE	FALSE	intergenic
3L.19024404	3L	19024404	10	3	lost	FALSE	FALSE	CDS
3L.19024404	3L	19024404	10	5	lost	FALSE	FALSE	CDS
3L.19024404	3L	19024404	10	4	lost	FALSE	FALSE	CDS
3L.19119537	3L	19119537	10	4	lost	FALSE	FALSE	intron
3L.19119537	3L	19119537	10	3	lost	FALSE	FALSE	intron
3L.19119537	3L	19119537	10	5	lost	FALSE	FALSE	intron
3L.19140088	3L	19140088	10	3	lost	FALSE	FALSE	intron
3L.19140088	3L	19140088	10	5	lost	FALSE	FALSE	intron
3L.19140088	3L	19140088	10	4	lost	FALSE	FALSE	intron
3L.19217204	3L	19217204	10	3	lost	TRUE	FALSE	5UTR
3L.19217204	3L	19217204	10	4	lost	TRUE	FALSE	5UTR
3L.19217204	3L	19217204	10	5	lost	TRUE	FALSE	5UTR
3L.19590693	3L	19590693	10	5	lost	TRUE	TRUE	intergenic
3L.19590693	3L	19590693	10	4	seg	TRUE	TRUE	intergenic
3L.19590693	3L	19590693	0	4	seg	TRUE	TRUE	intergenic
3L.19590693	3L	19590693	10	3	lost	TRUE	TRUE	intergenic
3L.19675502	3L	19675502	10	3	seg	FALSE	FALSE	intron
3L.19675502	3L	19675502	0	3	seg	FALSE	FALSE	intron
3L.19675502	3L	19675502	0	5	seg	FALSE	FALSE	intron
3L.19675502	3L	19675502	0	4	seg	FALSE	FALSE	intron
3L.19675502	3L	19675502	10	4	seg	FALSE	FALSE	intron
3L.19675502	3L	19675502	10	5	seg	FALSE	FALSE	intron
3L.19680140	3L	19680140	10	3	ev-new	FALSE	FALSE	CDS
3L.19703255	3L	19703255	10	5	ev-new	FALSE	FALSE	5UTR
3L.19716199	3L	19716199	10	5	lost	FALSE	FALSE	intron
3L.19716199	3L	19716199	10	3	lost	FALSE	FALSE	intron
3L.19716199	3L	19716199	10	4	lost	FALSE	FALSE	intron
3L.19968589	3L	19968589	10	3	lost	FALSE	FALSE	CDS
3L.19968589	3L	19968589	10	4	lost	FALSE	FALSE	CDS
3L.19968589	3L	19968589	10	5	lost	FALSE	FALSE	CDS
3L.20128345	3L	20128345	10	5	lost	FALSE	FALSE	intron
3L.20128345	3L	20128345	10	4	lost	FALSE	FALSE	intron
3L.20128345	3L	20128345	10	3	lost	FALSE	FALSE	intron
3L.20139872	3L	20139872	10	5	lost	FALSE	FALSE	CDS
3L.20139872	3L	20139872	10	4	lost	FALSE	FALSE	CDS
3L.20139872	3L	20139872	10	3	lost	FALSE	FALSE	CDS
3L.20188801	3L	20188801	10	4	lost	FALSE	FALSE	intron
3L.20188801	3L	20188801	0	5	seg	FALSE	FALSE	intron
3L.20188801	3L	20188801	10	3	lost	FALSE	FALSE	intron
3L.20188801	3L	20188801	10	5	seg	FALSE	FALSE	intron
3L.20195168	3L	20195168	0	4	seg	FALSE	FALSE	intron
3L.20195168	3L	20195168	10	5	lost	FALSE	FALSE	intron
3L.20195168	3L	20195168	10	3	lost	FALSE	FALSE	intron
3L.20195168	3L	20195168	10	4	seg	FALSE	FALSE	intron
3L.20198313	3L	20198313	10	5	lost	TRUE	FALSE	intron
3L.20198313	3L	20198313	10	4	seg	TRUE	FALSE	intron
3L.20198313	3L	20198313	0	4	seg	TRUE	FALSE	intron
3L.20198313	3L	20198313	10	3	lost	TRUE	FALSE	intron
3L.20206272	3L	20206272	10	4	ev-new	TRUE	FALSE	5UTR
3L.2025719	3L	2025719	10	4	ev-new	FALSE	FALSE	intron
3L.20341415	3L	20341415	10	3	lost	FALSE	FALSE	5UTR
3L.20341415	3L	20341415	10	4	lost	FALSE	FALSE	5UTR
3L.20341415	3L	20341415	10	5	lost	FALSE	FALSE	5UTR
3L.20414958	3L	20414958	10	5	lost	FALSE	FALSE	intron
3L.20414958	3L	20414958	10	4	lost	FALSE	FALSE	intron
3L.20414958	3L	20414958	10	3	lost	FALSE	FALSE	intron
3L.20448301	3L	20448301	10	5	lost	FALSE	FALSE	5UTR
3L.20448301	3L	20448301	10	3	lost	FALSE	FALSE	5UTR
3L.20448301	3L	20448301	10	4	lost	FALSE	FALSE	5UTR
3L.206718	3L	206718	10	3	lost	TRUE	TRUE	5UTR
3L.206718	3L	206718	10	5	seg	TRUE	TRUE	5UTR
3L.206718	3L	206718	0	5	seg	TRUE	TRUE	5UTR
3L.206718	3L	206718	10	4	lost	TRUE	TRUE	5UTR
3L.20678029	3L	20678029	10	5	lost	FALSE	FALSE	intergenic
3L.20678029	3L	20678029	10	4	lost	FALSE	FALSE	intergenic
3L.20678029	3L	20678029	10	3	lost	FALSE	FALSE	intergenic
3L.20702942	3L	20702942	10	4	lost	FALSE	FALSE	intron
3L.20702942	3L	20702942	10	3	lost	FALSE	FALSE	intron
3L.20702942	3L	20702942	10	5	lost	FALSE	FALSE	intron
3L.20710873	3L	20710873	10	3	ev-new	FALSE	FALSE	5UTR
3L.20811261	3L	20811261	10	3	ev-new	FALSE	FALSE	CDS
3L.20914448	3L	20914448	10	4	lost	FALSE	FALSE	intergenic
3L.20914448	3L	20914448	10	3	lost	FALSE	FALSE	intergenic
3L.20914448	3L	20914448	10	5	lost	FALSE	FALSE	intergenic
3L.20926970	3L	20926970	10	4	lost	FALSE	FALSE	intron
3L.20926970	3L	20926970	10	3	lost	FALSE	FALSE	intron
3L.20926970	3L	20926970	10	5	lost	FALSE	FALSE	intron
3L.20966145	3L	20966145	10	3	ev-new	TRUE	TRUE	5UTR
3L.20966145	3L	20966145	10	5	ev-new	TRUE	TRUE	5UTR
3L.20966145	3L	20966145	10	4	ev-new	TRUE	TRUE	5UTR
3L.20966499	3L	20966499	10	3	ev-new	FALSE	TRUE	intron
3L.20967254	3L	20967254	10	4	lost	TRUE	TRUE	intron
3L.20967254	3L	20967254	10	3	seg	TRUE	TRUE	intron
3L.20967254	3L	20967254	0	3	seg	TRUE	TRUE	intron
3L.20967254	3L	20967254	10	5	lost	TRUE	TRUE	intron
3L.20977633	3L	20977633	10	5	lost	FALSE	FALSE	intron
3L.20977633	3L	20977633	10	4	lost	FALSE	FALSE	intron
3L.20977633	3L	20977633	10	3	lost	FALSE	FALSE	intron
3L.21055642	3L	21055642	10	3	lost	FALSE	FALSE	intergenic
3L.21055642	3L	21055642	10	4	lost	FALSE	FALSE	intergenic
3L.21055642	3L	21055642	10	5	lost	FALSE	FALSE	intergenic
3L.21220406	3L	21220406	10	5	lost	FALSE	FALSE	intron
3L.21220406	3L	21220406	10	4	lost	FALSE	FALSE	intron
3L.21220406	3L	21220406	10	3	lost	FALSE	FALSE	intron
3L.21392680	3L	21392680	10	5	lost	FALSE	FALSE	CDS
3L.21392680	3L	21392680	10	4	lost	FALSE	FALSE	CDS
3L.21392680	3L	21392680	10	3	lost	FALSE	FALSE	CDS
3L.21458815	3L	21458815	10	4	ev-new	FALSE	FALSE	intron
3L.21494991	3L	21494991	10	3	lost	TRUE	TRUE	intergenic
3L.21494991	3L	21494991	10	5	seg	TRUE	TRUE	intergenic
3L.21494991	3L	21494991	0	5	seg	TRUE	TRUE	intergenic
3L.21494991	3L	21494991	0	4	seg	TRUE	TRUE	intergenic
3L.21494991	3L	21494991	10	4	seg	TRUE	TRUE	intergenic
3L.21814666	3L	21814666	10	4	ev-new	FALSE	FALSE	5UTR
3L.21830793	3L	21830793	10	4	lost	FALSE	FALSE	intron
3L.21830793	3L	21830793	10	5	lost	FALSE	FALSE	intron
3L.21830793	3L	21830793	10	3	lost	FALSE	FALSE	intron
3L.21881187	3L	21881187	10	4	ev-new	TRUE	FALSE	intergenic
3L.21899092	3L	21899092	10	5	lost	FALSE	FALSE	intergenic
3L.21899092	3L	21899092	10	4	lost	FALSE	FALSE	intergenic
3L.21899092	3L	21899092	10	3	lost	FALSE	FALSE	intergenic
3L.21913595	3L	21913595	10	3	ev-new	FALSE	FALSE	3UTR
3L.21918609	3L	21918609	10	4	lost	TRUE	TRUE	5UTR
3L.21918609	3L	21918609	10	3	lost	TRUE	TRUE	5UTR
3L.21918609	3L	21918609	10	5	lost	TRUE	TRUE	5UTR
3L.21938696	3L	21938696	10	3	lost	FALSE	FALSE	CDS
3L.21938696	3L	21938696	10	4	lost	FALSE	FALSE	CDS
3L.21938696	3L	21938696	10	5	lost	FALSE	FALSE	CDS
3L.21957988	3L	21957988	10	5	lost	TRUE	FALSE	intergenic
3L.21957988	3L	21957988	10	3	lost	TRUE	FALSE	intergenic
3L.21957988	3L	21957988	10	4	lost	TRUE	FALSE	intergenic
3L.21994964	3L	21994964	10	5	lost	TRUE	FALSE	5UTR
3L.21994964	3L	21994964	10	3	seg	TRUE	FALSE	5UTR
3L.21994964	3L	21994964	0	3	seg	TRUE	FALSE	5UTR
3L.21994964	3L	21994964	0	4	seg	TRUE	FALSE	5UTR
3L.21994964	3L	21994964	10	4	seg	TRUE	FALSE	5UTR
3L.22008907	3L	22008907	10	5	seg	FALSE	TRUE	intergenic
3L.22008907	3L	22008907	10	4	lost	FALSE	TRUE	intergenic
3L.22008907	3L	22008907	10	3	lost	FALSE	TRUE	intergenic
3L.22008907	3L	22008907	0	5	seg	FALSE	TRUE	intergenic
3L.22009277	3L	22009277	10	3	lost	FALSE	TRUE	intergenic
3L.22009277	3L	22009277	10	4	seg	FALSE	TRUE	intergenic
3L.22009277	3L	22009277	10	5	lost	FALSE	TRUE	intergenic
3L.22009277	3L	22009277	0	4	seg	FALSE	TRUE	intergenic
3L.22120507	3L	22120507	10	4	ev-new	FALSE	FALSE	intergenic
3L.22175869	3L	22175869	10	3	lost	FALSE	FALSE	5UTR
3L.22175869	3L	22175869	10	5	seg	FALSE	FALSE	5UTR
3L.22175869	3L	22175869	10	4	lost	FALSE	FALSE	5UTR
3L.22175869	3L	22175869	0	5	seg	FALSE	FALSE	5UTR
3L.224244	3L	224244	10	4	lost	FALSE	FALSE	5UTR
3L.224244	3L	224244	10	3	lost	FALSE	FALSE	5UTR
3L.224244	3L	224244	10	5	lost	FALSE	FALSE	5UTR
3L.224797	3L	224797	10	3	seg	FALSE	FALSE	CDS
3L.224797	3L	224797	10	4	lost	FALSE	FALSE	CDS
3L.224797	3L	224797	10	5	lost	FALSE	FALSE	CDS
3L.224797	3L	224797	0	3	seg	FALSE	FALSE	CDS
3L.2300330	3L	2300330	10	3	ev-new	TRUE	FALSE	intron
3L.2300330	3L	2300330	10	4	ev-new	TRUE	FALSE	intron
3L.2370319	3L	2370319	10	3	lost	FALSE	FALSE	CDS
3L.2370319	3L	2370319	10	4	lost	FALSE	FALSE	CDS
3L.2370319	3L	2370319	10	5	lost	FALSE	FALSE	CDS
3L.252945	3L	252945	10	4	lost	FALSE	FALSE	intron
3L.252945	3L	252945	10	5	lost	FALSE	FALSE	intron
3L.252945	3L	252945	10	3	lost	FALSE	FALSE	intron
3L.2635140	3L	2635140	10	5	lost	TRUE	FALSE	intergenic
3L.2635140	3L	2635140	10	4	lost	TRUE	FALSE	intergenic
3L.2635140	3L	2635140	10	3	lost	TRUE	FALSE	intergenic
3L.2674414	3L	2674414	10	3	lost	FALSE	FALSE	intron
3L.2674414	3L	2674414	10	5	lost	FALSE	FALSE	intron
3L.2674414	3L	2674414	10	4	lost	FALSE	FALSE	intron
3L.279639	3L	279639	10	4	lost	TRUE	FALSE	5UTR
3L.279639	3L	279639	10	5	lost	TRUE	FALSE	5UTR
3L.279639	3L	279639	10	3	lost	TRUE	FALSE	5UTR
3L.2933763	3L	2933763	10	5	lost	FALSE	FALSE	3UTR
3L.2933763	3L	2933763	10	3	lost	FALSE	FALSE	3UTR
3L.2933763	3L	2933763	10	4	lost	FALSE	FALSE	3UTR
3L.3007475	3L	3007475	10	4	lost	FALSE	FALSE	CDS
3L.3007475	3L	3007475	10	3	lost	FALSE	FALSE	CDS
3L.3007475	3L	3007475	10	5	lost	FALSE	FALSE	CDS
3L.304720	3L	304720	10	4	ev-new	FALSE	FALSE	intron
3L.3052284	3L	3052284	10	4	lost	TRUE	FALSE	intergenic
3L.3052284	3L	3052284	10	3	lost	TRUE	FALSE	intergenic
3L.3052284	3L	3052284	10	5	lost	TRUE	FALSE	intergenic
3L.3054531	3L	3054531	10	4	ev-new	TRUE	FALSE	intergenic
3L.3056127	3L	3056127	10	5	lost	FALSE	FALSE	intergenic
3L.3056127	3L	3056127	10	4	lost	FALSE	FALSE	intergenic
3L.3056127	3L	3056127	10	3	lost	FALSE	FALSE	intergenic
3L.307324	3L	307324	10	4	lost	FALSE	FALSE	5UTR
3L.307324	3L	307324	10	5	lost	FALSE	FALSE	5UTR
3L.307324	3L	307324	10	3	lost	FALSE	FALSE	5UTR
3L.3116042	3L	3116042	10	5	lost	FALSE	FALSE	CDS
3L.3116042	3L	3116042	10	4	lost	FALSE	FALSE	CDS
3L.3116042	3L	3116042	10	3	lost	FALSE	FALSE	CDS
3L.3236743	3L	3236743	10	4	ev-new	TRUE	FALSE	intergenic
3L.3259626	3L	3259626	10	4	ev-new	FALSE	FALSE	CDS
3L.3274197	3L	3274197	10	4	lost	FALSE	FALSE	CDS
3L.3274197	3L	3274197	10	5	lost	FALSE	FALSE	CDS
3L.3274197	3L	3274197	10	3	lost	FALSE	FALSE	CDS
3L.3293607	3L	3293607	10	4	lost	FALSE	TRUE	intergenic
3L.3293607	3L	3293607	10	3	seg	FALSE	TRUE	intergenic
3L.3293607	3L	3293607	0	3	seg	FALSE	TRUE	intergenic
3L.3293607	3L	3293607	10	5	lost	FALSE	TRUE	intergenic
3L.3294043	3L	3294043	10	3	seg	TRUE	TRUE	intergenic
3L.3294043	3L	3294043	10	5	seg	TRUE	TRUE	intergenic
3L.3294043	3L	3294043	10	4	seg	TRUE	TRUE	intergenic
3L.3294043	3L	3294043	0	5	seg	TRUE	TRUE	intergenic
3L.3294043	3L	3294043	0	3	seg	TRUE	TRUE	intergenic
3L.3294043	3L	3294043	0	4	seg	TRUE	TRUE	intergenic
3L.330765	3L	330765	10	3	lost	FALSE	FALSE	CDS
3L.330765	3L	330765	10	4	lost	FALSE	FALSE	CDS
3L.330765	3L	330765	10	5	lost	FALSE	FALSE	CDS
3L.3485229	3L	3485229	10	5	lost	FALSE	FALSE	intron
3L.3485229	3L	3485229	10	4	lost	FALSE	FALSE	intron
3L.3485229	3L	3485229	10	3	lost	FALSE	FALSE	intron
3L.3503536	3L	3503536	10	5	lost	FALSE	FALSE	5UTR
3L.3503536	3L	3503536	10	4	lost	FALSE	FALSE	5UTR
3L.3503536	3L	3503536	10	3	lost	FALSE	FALSE	5UTR
3L.3697124	3L	3697124	10	4	seg	FALSE	FALSE	intergenic
3L.3697124	3L	3697124	10	5	lost	FALSE	FALSE	intergenic
3L.3697124	3L	3697124	10	3	lost	FALSE	FALSE	intergenic
3L.3697124	3L	3697124	0	4	seg	FALSE	FALSE	intergenic
3L.3809567	3L	3809567	10	5	lost	FALSE	FALSE	intron
3L.3809567	3L	3809567	10	4	lost	FALSE	FALSE	intron
3L.3809567	3L	3809567	10	3	lost	FALSE	FALSE	intron
3L.3846855	3L	3846855	10	3	ev-new	FALSE	FALSE	5UTR
3L.3846855	3L	3846855	10	4	ev-new	FALSE	FALSE	5UTR
3L.3848120	3L	3848120	10	3	lost	FALSE	FALSE	5UTR
3L.3848120	3L	3848120	10	4	seg	FALSE	FALSE	5UTR
3L.3848120	3L	3848120	0	4	seg	FALSE	FALSE	5UTR
3L.3848120	3L	3848120	10	5	lost	FALSE	FALSE	5UTR
3L.3858189	3L	3858189	10	5	lost	FALSE	FALSE	intron
3L.3858189	3L	3858189	10	4	lost	FALSE	FALSE	intron
3L.3858189	3L	3858189	10	3	lost	FALSE	FALSE	intron
3L.3944828	3L	3944828	10	4	lost	FALSE	FALSE	3UTR
3L.3944828	3L	3944828	10	5	lost	FALSE	FALSE	3UTR
3L.3944828	3L	3944828	10	3	lost	FALSE	FALSE	3UTR
3L.4161860	3L	4161860	10	3	ev-new	FALSE	FALSE	5UTR
[truncated: 2,208 more rows]
