# Supplementary material for: The genomic distribution of transposable elements is driven by spatially variable purifying selection
Source: Nucleic Acids Res. 2023 Aug 10;51(17):9203–13. doi: 10.1093/nar/gkad635 (PMC10516647; doi:10.1093/nar/gkad635)
Supplement: gkad635_Supplemental_Files [file gkad635_supplemental_files.zip › S3-PFlH_AML_20230316_res_Pele-ancestralJointCall-annotated.txt]

id	sample	chr	pos	strand	TE-fam	TE-order	support	comment	sampleID	freq	gen	rep	orc	shared	annotation
2L.1004341	1-3	2L	1004341	.	P-element	TIR	F	-	1	0	0	3	FALSE	FALSE	intron
2L.1004341	1-3	2L	1004341	.	P-element	TIR	F	-	2	0	0	4	FALSE	FALSE	intron
2L.1004341	1-3	2L	1004341	.	P-element	TIR	F	-	3	0.022	0	5	FALSE	FALSE	intron
2L.10127723	1-3	2L	10127723	.	P-element	TIR	F	-	1	0	0	3	FALSE	TRUE	intergenic
2L.10127723	1-3	2L	10127723	.	P-element	TIR	F	-	2	0.009	0	4	FALSE	TRUE	intergenic
2L.10127723	1-3	2L	10127723	.	P-element	TIR	F	-	3	0.013	0	5	FALSE	TRUE	intergenic
2L.10254231	1-3	2L	10254231	.	P-element	TIR	F	-	1	0	0	3	FALSE	FALSE	intergenic
2L.10254231	1-3	2L	10254231	.	P-element	TIR	F	-	2	0.024	0	4	FALSE	FALSE	intergenic
2L.10254231	1-3	2L	10254231	.	P-element	TIR	F	-	3	0	0	5	FALSE	FALSE	intergenic
2L.10259914	1-3	2L	10259914	.	P-element	TIR	R	-	1	0	0	3	FALSE	FALSE	intergenic
2L.10259914	1-3	2L	10259914	.	P-element	TIR	R	-	2	0	0	4	FALSE	FALSE	intergenic
2L.10259914	1-3	2L	10259914	.	P-element	TIR	R	-	3	0.023	0	5	FALSE	FALSE	intergenic
2L.10610453	1-3	2L	10610453	.	P-element	TIR	R	-	1	0	0	3	TRUE	FALSE	5UTR
2L.10610453	1-3	2L	10610453	.	P-element	TIR	R	-	2	0.004	0	4	TRUE	FALSE	5UTR
2L.10610453	1-3	2L	10610453	.	P-element	TIR	R	-	3	0.036	0	5	TRUE	FALSE	5UTR
2L.10743412	1-3	2L	10743412	.	P-element	TIR	F	-	1	0	0	3	FALSE	FALSE	CDS
2L.10743412	1-3	2L	10743412	.	P-element	TIR	F	-	2	0	0	4	FALSE	FALSE	CDS
2L.10743412	1-3	2L	10743412	.	P-element	TIR	F	-	3	0.019	0	5	FALSE	FALSE	CDS
2L.10840574	1-3	2L	10840574	.	P-element	TIR	R	-	1	0	0	3	FALSE	FALSE	intergenic
2L.10840574	1-3	2L	10840574	.	P-element	TIR	R	-	2	0.025	0	4	FALSE	FALSE	intergenic
2L.10840574	1-3	2L	10840574	.	P-element	TIR	R	-	3	0	0	5	FALSE	FALSE	intergenic
2L.10997113	1-3	2L	10997113	.	P-element	TIR	R	-	1	0.025	0	3	TRUE	FALSE	intergenic
2L.10997113	1-3	2L	10997113	.	P-element	TIR	R	-	2	0	0	4	TRUE	FALSE	intergenic
2L.10997113	1-3	2L	10997113	.	P-element	TIR	R	-	3	0.012	0	5	TRUE	FALSE	intergenic
2L.11065756	1-3	2L	11065756	.	P-element	TIR	F	-	1	0	0	3	FALSE	FALSE	intergenic
2L.11065756	1-3	2L	11065756	.	P-element	TIR	F	-	2	0	0	4	FALSE	FALSE	intergenic
2L.11065756	1-3	2L	11065756	.	P-element	TIR	F	-	3	0.023	0	5	FALSE	FALSE	intergenic
2L.11426982	1-3	2L	11426982	.	P-element	TIR	R	-	1	0.001	0	3	FALSE	TRUE	intron
2L.11426982	1-3	2L	11426982	.	P-element	TIR	R	-	2	0.018	0	4	FALSE	TRUE	intron
2L.11426982	1-3	2L	11426982	.	P-element	TIR	R	-	3	0	0	5	FALSE	TRUE	intron
2L.11428554	1-3	2L	11428554	.	P-element	TIR	R	-	1	0	0	3	TRUE	TRUE	intron
2L.11428554	1-3	2L	11428554	.	P-element	TIR	R	-	2	0	0	4	TRUE	TRUE	intron
2L.11428554	1-3	2L	11428554	.	P-element	TIR	R	-	3	0.017	0	5	TRUE	TRUE	intron
2L.11458630	1-3	2L	11458630	.	P-element	TIR	F	-	1	0	0	3	FALSE	FALSE	intron
2L.11458630	1-3	2L	11458630	.	P-element	TIR	F	-	2	0	0	4	FALSE	FALSE	intron
2L.11458630	1-3	2L	11458630	.	P-element	TIR	F	-	3	0.024	0	5	FALSE	FALSE	intron
2L.11781054	1-3	2L	11781054	.	P-element	TIR	R	-	1	0	0	3	FALSE	FALSE	intergenic
2L.11781054	1-3	2L	11781054	.	P-element	TIR	R	-	2	0.019	0	4	FALSE	FALSE	intergenic
2L.11781054	1-3	2L	11781054	.	P-element	TIR	R	-	3	0	0	5	FALSE	FALSE	intergenic
2L.12047784	1-3	2L	12047784	.	P-element	TIR	R	-	1	0	0	3	FALSE	FALSE	5UTR
2L.12047784	1-3	2L	12047784	.	P-element	TIR	R	-	2	0	0	4	FALSE	FALSE	5UTR
2L.12047784	1-3	2L	12047784	.	P-element	TIR	R	-	3	0.037	0	5	FALSE	FALSE	5UTR
2L.12069327	1-3	2L	12069327	.	P-element	TIR	F	-	1	0	0	3	FALSE	FALSE	intron
2L.12069327	1-3	2L	12069327	.	P-element	TIR	F	-	2	0	0	4	FALSE	FALSE	intron
2L.12069327	1-3	2L	12069327	.	P-element	TIR	F	-	3	0.035	0	5	FALSE	FALSE	intron
2L.12084737	1-3	2L	12084737	.	P-element	TIR	FR	-	1	0.013	0	3	FALSE	TRUE	5UTR
2L.12084737	1-3	2L	12084737	.	P-element	TIR	FR	-	2	0	0	4	FALSE	TRUE	5UTR
2L.12084737	1-3	2L	12084737	.	P-element	TIR	FR	-	3	0.01	0	5	FALSE	TRUE	5UTR
2L.12101415	1-3	2L	12101415	.	P-element	TIR	F	-	1	0	0	3	FALSE	FALSE	intron
2L.12101415	1-3	2L	12101415	.	P-element	TIR	F	-	2	0	0	4	FALSE	FALSE	intron
2L.12101415	1-3	2L	12101415	.	P-element	TIR	F	-	3	0.068	0	5	FALSE	FALSE	intron
2L.12116008	1-3	2L	12116008	.	P-element	TIR	F	-	1	0	0	3	FALSE	FALSE	intron
2L.12116008	1-3	2L	12116008	.	P-element	TIR	F	-	2	0	0	4	FALSE	FALSE	intron
2L.12116008	1-3	2L	12116008	.	P-element	TIR	F	-	3	0.038	0	5	FALSE	FALSE	intron
2L.12123129	1-3	2L	12123129	.	P-element	TIR	R	-	1	0	0	3	FALSE	FALSE	intron
2L.12123129	1-3	2L	12123129	.	P-element	TIR	R	-	2	0.023	0	4	FALSE	FALSE	intron
2L.12123129	1-3	2L	12123129	.	P-element	TIR	R	-	3	0	0	5	FALSE	FALSE	intron
2L.12144883	1-3	2L	12144883	.	P-element	TIR	F	-	1	0	0	3	TRUE	FALSE	intron
2L.12144883	1-3	2L	12144883	.	P-element	TIR	F	-	2	0	0	4	TRUE	FALSE	intron
2L.12144883	1-3	2L	12144883	.	P-element	TIR	F	-	3	0.022	0	5	TRUE	FALSE	intron
2L.12276295	1-3	2L	12276295	.	P-element	TIR	R	-	1	0	0	3	FALSE	FALSE	intron
2L.12276295	1-3	2L	12276295	.	P-element	TIR	R	-	2	0.017	0	4	FALSE	FALSE	intron
2L.12276295	1-3	2L	12276295	.	P-element	TIR	R	-	3	0	0	5	FALSE	FALSE	intron
2L.12399523	1-3	2L	12399523	.	P-element	TIR	R	-	1	0	0	3	FALSE	FALSE	intergenic
2L.12399523	1-3	2L	12399523	.	P-element	TIR	R	-	2	0	0	4	FALSE	FALSE	intergenic
2L.12399523	1-3	2L	12399523	.	P-element	TIR	R	-	3	0.026	0	5	FALSE	FALSE	intergenic
2L.12428978	1-3	2L	12428978	.	P-element	TIR	R	-	1	0	0	3	FALSE	FALSE	intergenic
2L.12428978	1-3	2L	12428978	.	P-element	TIR	R	-	2	0	0	4	FALSE	FALSE	intergenic
2L.12428978	1-3	2L	12428978	.	P-element	TIR	R	-	3	0.023	0	5	FALSE	FALSE	intergenic
2L.12612109	1-3	2L	12612109	.	P-element	TIR	R	-	1	0	0	3	FALSE	FALSE	intron
2L.12612109	1-3	2L	12612109	.	P-element	TIR	R	-	2	0	0	4	FALSE	FALSE	intron
2L.12612109	1-3	2L	12612109	.	P-element	TIR	R	-	3	0.026	0	5	FALSE	FALSE	intron
2L.12757168	1-3	2L	12757168	.	P-element	TIR	R	-	1	0	0	3	FALSE	FALSE	5UTR
2L.12757168	1-3	2L	12757168	.	P-element	TIR	R	-	2	0.018	0	4	FALSE	FALSE	5UTR
2L.12757168	1-3	2L	12757168	.	P-element	TIR	R	-	3	0	0	5	FALSE	FALSE	5UTR
2L.12834289	1-3	2L	12834289	.	P-element	TIR	F	-	1	0	0	3	FALSE	FALSE	intron
2L.12834289	1-3	2L	12834289	.	P-element	TIR	F	-	2	0	0	4	FALSE	FALSE	intron
2L.12834289	1-3	2L	12834289	.	P-element	TIR	F	-	3	0.024	0	5	FALSE	FALSE	intron
2L.12842425	1-3	2L	12842425	.	P-element	TIR	F	-	1	0	0	3	FALSE	FALSE	CDS
2L.12842425	1-3	2L	12842425	.	P-element	TIR	F	-	2	0	0	4	FALSE	FALSE	CDS
2L.12842425	1-3	2L	12842425	.	P-element	TIR	F	-	3	0.024	0	5	FALSE	FALSE	CDS
2L.12849879	1-3	2L	12849879	.	P-element	TIR	R	-	1	0	0	3	FALSE	FALSE	CDS
2L.12849879	1-3	2L	12849879	.	P-element	TIR	R	-	2	0	0	4	FALSE	FALSE	CDS
2L.12849879	1-3	2L	12849879	.	P-element	TIR	R	-	3	0.03	0	5	FALSE	FALSE	CDS
2L.12861068	1-3	2L	12861068	.	P-element	TIR	F	-	1	0	0	3	FALSE	FALSE	CDS
2L.12861068	1-3	2L	12861068	.	P-element	TIR	F	-	2	0	0	4	FALSE	FALSE	CDS
2L.12861068	1-3	2L	12861068	.	P-element	TIR	F	-	3	0.02	0	5	FALSE	FALSE	CDS
2L.12929504	1-3	2L	12929504	.	P-element	TIR	F	-	1	0	0	3	FALSE	FALSE	CDS
2L.12929504	1-3	2L	12929504	.	P-element	TIR	F	-	2	0	0	4	FALSE	FALSE	CDS
2L.12929504	1-3	2L	12929504	.	P-element	TIR	F	-	3	0.018	0	5	FALSE	FALSE	CDS
2L.12969214	1-3	2L	12969214	.	P-element	TIR	R	-	1	0	0	3	FALSE	FALSE	CDS
2L.12969214	1-3	2L	12969214	.	P-element	TIR	R	-	2	0.024	0	4	FALSE	FALSE	CDS
2L.12969214	1-3	2L	12969214	.	P-element	TIR	R	-	3	0	0	5	FALSE	FALSE	CDS
2L.13251868	1-3	2L	13251868	.	P-element	TIR	R	-	1	0	0	3	FALSE	FALSE	intergenic
2L.13251868	1-3	2L	13251868	.	P-element	TIR	R	-	2	0	0	4	FALSE	FALSE	intergenic
2L.13251868	1-3	2L	13251868	.	P-element	TIR	R	-	3	0.017	0	5	FALSE	FALSE	intergenic
2L.13309695	1-3	2L	13309695	.	P-element	TIR	R	-	1	0.024	0	3	TRUE	FALSE	5UTR
2L.13309695	1-3	2L	13309695	.	P-element	TIR	R	-	2	0	0	4	TRUE	FALSE	5UTR
2L.13309695	1-3	2L	13309695	.	P-element	TIR	R	-	3	0.032	0	5	TRUE	FALSE	5UTR
2L.13330481	1-3	2L	13330481	.	P-element	TIR	R	-	1	0	0	3	FALSE	FALSE	intergenic
2L.13330481	1-3	2L	13330481	.	P-element	TIR	R	-	2	0	0	4	FALSE	FALSE	intergenic
2L.13330481	1-3	2L	13330481	.	P-element	TIR	R	-	3	0.025	0	5	FALSE	FALSE	intergenic
2L.13534772	1-3	2L	13534772	.	P-element	TIR	F	-	1	0	0	3	FALSE	FALSE	5UTR
2L.13534772	1-3	2L	13534772	.	P-element	TIR	F	-	2	0.018	0	4	FALSE	FALSE	5UTR
2L.13534772	1-3	2L	13534772	.	P-element	TIR	F	-	3	0	0	5	FALSE	FALSE	5UTR
2L.1354143	1-3	2L	1354143	.	P-element	TIR	F	-	1	0	0	3	TRUE	FALSE	intergenic
2L.1354143	1-3	2L	1354143	.	P-element	TIR	F	-	2	0	0	4	TRUE	FALSE	intergenic
2L.1354143	1-3	2L	1354143	.	P-element	TIR	F	-	3	0.022	0	5	TRUE	FALSE	intergenic
2L.13602537	1-3	2L	13602537	.	P-element	TIR	F	-	1	0.019	0	3	FALSE	FALSE	intron
2L.13602537	1-3	2L	13602537	.	P-element	TIR	F	-	2	0	0	4	FALSE	FALSE	intron
2L.13602537	1-3	2L	13602537	.	P-element	TIR	F	-	3	0	0	5	FALSE	FALSE	intron
2L.14050236	1-3	2L	14050236	.	P-element	TIR	F	-	1	0.027	0	3	FALSE	FALSE	intergenic
2L.14050236	1-3	2L	14050236	.	P-element	TIR	F	-	2	0	0	4	FALSE	FALSE	intergenic
2L.14050236	1-3	2L	14050236	.	P-element	TIR	F	-	3	0	0	5	FALSE	FALSE	intergenic
2L.14101400	1-3	2L	14101400	.	P-element	TIR	F	-	1	0	0	3	FALSE	FALSE	intergenic
2L.14101400	1-3	2L	14101400	.	P-element	TIR	F	-	2	0.029	0	4	FALSE	FALSE	intergenic
2L.14101400	1-3	2L	14101400	.	P-element	TIR	F	-	3	0	0	5	FALSE	FALSE	intergenic
2L.14335330	1-3	2L	14335330	.	P-element	TIR	F	-	1	0.021	0	3	FALSE	FALSE	intergenic
2L.14335330	1-3	2L	14335330	.	P-element	TIR	F	-	2	0	0	4	FALSE	FALSE	intergenic
2L.14335330	1-3	2L	14335330	.	P-element	TIR	F	-	3	0	0	5	FALSE	FALSE	intergenic
2L.1434146	1-3	2L	1434146	.	P-element	TIR	F	-	1	0.02	0	3	FALSE	FALSE	intergenic
2L.1434146	1-3	2L	1434146	.	P-element	TIR	F	-	2	0	0	4	FALSE	FALSE	intergenic
2L.1434146	1-3	2L	1434146	.	P-element	TIR	F	-	3	0	0	5	FALSE	FALSE	intergenic
2L.145377	1-3	2L	145377	.	P-element	TIR	F	-	1	0.026	0	3	FALSE	FALSE	intergenic
2L.145377	1-3	2L	145377	.	P-element	TIR	F	-	2	0	0	4	FALSE	FALSE	intergenic
2L.145377	1-3	2L	145377	.	P-element	TIR	F	-	3	0	0	5	FALSE	FALSE	intergenic
2L.14667737	1-3	2L	14667737	.	P-element	TIR	R	-	1	0	0	3	FALSE	FALSE	intron
2L.14667737	1-3	2L	14667737	.	P-element	TIR	R	-	2	0.04	0	4	FALSE	FALSE	intron
2L.14667737	1-3	2L	14667737	.	P-element	TIR	R	-	3	0	0	5	FALSE	FALSE	intron
2L.146780	1-3	2L	146780	.	P-element	TIR	FR	-	1	0.021	0	3	FALSE	FALSE	intergenic
2L.146780	1-3	2L	146780	.	P-element	TIR	FR	-	2	0	0	4	FALSE	FALSE	intergenic
2L.146780	1-3	2L	146780	.	P-element	TIR	FR	-	3	0.006	0	5	FALSE	FALSE	intergenic
2L.14827572	1-3	2L	14827572	.	P-element	TIR	FR	-	1	0.053	0	3	FALSE	TRUE	intergenic
2L.14827572	1-3	2L	14827572	.	P-element	TIR	FR	-	2	0.019	0	4	FALSE	TRUE	intergenic
2L.14827572	1-3	2L	14827572	.	P-element	TIR	FR	-	3	0.034	0	5	FALSE	TRUE	intergenic
2L.14846241	1-3	2L	14846241	.	P-element	TIR	R	-	1	0.034	0	3	FALSE	FALSE	intergenic
2L.14846241	1-3	2L	14846241	.	P-element	TIR	R	-	2	0	0	4	FALSE	FALSE	intergenic
2L.14846241	1-3	2L	14846241	.	P-element	TIR	R	-	3	0	0	5	FALSE	FALSE	intergenic
2L.1537444	1-3	2L	1537444	.	P-element	TIR	F	-	1	0.017	0	3	FALSE	FALSE	intron
2L.1537444	1-3	2L	1537444	.	P-element	TIR	F	-	2	0	0	4	FALSE	FALSE	intron
2L.1537444	1-3	2L	1537444	.	P-element	TIR	F	-	3	0	0	5	FALSE	FALSE	intron
2L.15431963	1-3	2L	15431963	.	P-element	TIR	R	-	1	0	0	3	FALSE	FALSE	intron
2L.15431963	1-3	2L	15431963	.	P-element	TIR	R	-	2	0	0	4	FALSE	FALSE	intron
2L.15431963	1-3	2L	15431963	.	P-element	TIR	R	-	3	0.021	0	5	FALSE	FALSE	intron
2L.15625821	1-3	2L	15625821	.	P-element	TIR	F	-	1	0	0	3	FALSE	FALSE	intron
2L.15625821	1-3	2L	15625821	.	P-element	TIR	F	-	2	0	0	4	FALSE	FALSE	intron
2L.15625821	1-3	2L	15625821	.	P-element	TIR	F	-	3	0.022	0	5	FALSE	FALSE	intron
2L.15644025	1-3	2L	15644025	.	P-element	TIR	R	-	1	0	0	3	TRUE	FALSE	intron
2L.15644025	1-3	2L	15644025	.	P-element	TIR	R	-	2	0	0	4	TRUE	FALSE	intron
2L.15644025	1-3	2L	15644025	.	P-element	TIR	R	-	3	0.019	0	5	TRUE	FALSE	intron
2L.15682648	1-3	2L	15682648	.	P-element	TIR	F	-	1	0	0	3	FALSE	TRUE	5UTR
2L.15682648	1-3	2L	15682648	.	P-element	TIR	F	-	2	0	0	4	FALSE	TRUE	5UTR
2L.15682648	1-3	2L	15682648	.	P-element	TIR	F	-	3	0.023	0	5	FALSE	TRUE	5UTR
2L.15935084	1-3	2L	15935084	.	P-element	TIR	F	-	1	0	0	3	FALSE	FALSE	intron
2L.15935084	1-3	2L	15935084	.	P-element	TIR	F	-	2	0.051	0	4	FALSE	FALSE	intron
2L.15935084	1-3	2L	15935084	.	P-element	TIR	F	-	3	0	0	5	FALSE	FALSE	intron
2L.1597760	1-3	2L	1597760	.	P-element	TIR	FR	-	1	0.01	0	3	FALSE	FALSE	intron
2L.1597760	1-3	2L	1597760	.	P-element	TIR	FR	-	2	0	0	4	FALSE	FALSE	intron
2L.1597760	1-3	2L	1597760	.	P-element	TIR	FR	-	3	0.013	0	5	FALSE	FALSE	intron
2L.16028513	1-3	2L	16028513	.	P-element	TIR	F	-	1	0.055	0	3	FALSE	FALSE	intergenic
2L.16028513	1-3	2L	16028513	.	P-element	TIR	F	-	2	0	0	4	FALSE	FALSE	intergenic
2L.16028513	1-3	2L	16028513	.	P-element	TIR	F	-	3	0	0	5	FALSE	FALSE	intergenic
2L.16037091	1-3	2L	16037091	.	P-element	TIR	F	-	1	0	0	3	TRUE	TRUE	5UTR
2L.16037091	1-3	2L	16037091	.	P-element	TIR	F	-	2	0.034	0	4	TRUE	TRUE	5UTR
2L.16037091	1-3	2L	16037091	.	P-element	TIR	F	-	3	0	0	5	TRUE	TRUE	5UTR
2L.16072441	1-3	2L	16072441	.	P-element	TIR	F	-	1	0.029	0	3	FALSE	FALSE	5UTR
2L.16072441	1-3	2L	16072441	.	P-element	TIR	F	-	2	0	0	4	FALSE	FALSE	5UTR
2L.16072441	1-3	2L	16072441	.	P-element	TIR	F	-	3	0	0	5	FALSE	FALSE	5UTR
2L.1608141	1-3	2L	1608141	.	P-element	TIR	R	-	1	0.036	0	3	FALSE	FALSE	intron
2L.1608141	1-3	2L	1608141	.	P-element	TIR	R	-	2	0	0	4	FALSE	FALSE	intron
2L.1608141	1-3	2L	1608141	.	P-element	TIR	R	-	3	0	0	5	FALSE	FALSE	intron
2L.1695988	1-3	2L	1695988	.	P-element	TIR	F	-	1	0	0	3	FALSE	FALSE	intergenic
2L.1695988	1-3	2L	1695988	.	P-element	TIR	F	-	2	0	0	4	FALSE	FALSE	intergenic
2L.1695988	1-3	2L	1695988	.	P-element	TIR	F	-	3	0.049	0	5	FALSE	FALSE	intergenic
2L.17111739	1-3	2L	17111739	.	P-element	TIR	R	-	1	0.021	0	3	FALSE	FALSE	intron
2L.17111739	1-3	2L	17111739	.	P-element	TIR	R	-	2	0	0	4	FALSE	FALSE	intron
2L.17111739	1-3	2L	17111739	.	P-element	TIR	R	-	3	0	0	5	FALSE	FALSE	intron
2L.17289634	1-3	2L	17289634	.	P-element	TIR	F	-	1	0	0	3	FALSE	FALSE	CDS
2L.17289634	1-3	2L	17289634	.	P-element	TIR	F	-	2	0.041	0	4	FALSE	FALSE	CDS
2L.17289634	1-3	2L	17289634	.	P-element	TIR	F	-	3	0	0	5	FALSE	FALSE	CDS
2L.17323061	1-3	2L	17323061	.	P-element	TIR	F	-	1	0	0	3	FALSE	FALSE	5UTR
2L.17323061	1-3	2L	17323061	.	P-element	TIR	F	-	2	0.018	0	4	FALSE	FALSE	5UTR
2L.17323061	1-3	2L	17323061	.	P-element	TIR	F	-	3	0	0	5	FALSE	FALSE	5UTR
2L.17408326	1-3	2L	17408326	.	P-element	TIR	F	-	1	0	0	3	FALSE	FALSE	intergenic
2L.17408326	1-3	2L	17408326	.	P-element	TIR	F	-	2	0	0	4	FALSE	FALSE	intergenic
2L.17408326	1-3	2L	17408326	.	P-element	TIR	F	-	3	0.02	0	5	FALSE	FALSE	intergenic
2L.17424688	1-3	2L	17424688	.	P-element	TIR	F	-	1	0	0	3	FALSE	FALSE	intron
2L.17424688	1-3	2L	17424688	.	P-element	TIR	F	-	2	0	0	4	FALSE	FALSE	intron
2L.17424688	1-3	2L	17424688	.	P-element	TIR	F	-	3	0.025	0	5	FALSE	FALSE	intron
2L.17872389	1-3	2L	17872389	.	P-element	TIR	R	-	1	0	0	3	TRUE	FALSE	5UTR
2L.17872389	1-3	2L	17872389	.	P-element	TIR	R	-	2	0	0	4	TRUE	FALSE	5UTR
2L.17872389	1-3	2L	17872389	.	P-element	TIR	R	-	3	0.037	0	5	TRUE	FALSE	5UTR
2L.17916557	1-3	2L	17916557	.	P-element	TIR	R	-	1	0.024	0	3	TRUE	FALSE	intergenic
2L.17916557	1-3	2L	17916557	.	P-element	TIR	R	-	2	0	0	4	TRUE	FALSE	intergenic
2L.17916557	1-3	2L	17916557	.	P-element	TIR	R	-	3	0	0	5	TRUE	FALSE	intergenic
2L.18003903	1-3	2L	18003903	.	P-element	TIR	R	-	1	0.021	0	3	FALSE	FALSE	CDS
2L.18003903	1-3	2L	18003903	.	P-element	TIR	R	-	2	0	0	4	FALSE	FALSE	CDS
2L.18003903	1-3	2L	18003903	.	P-element	TIR	R	-	3	0	0	5	FALSE	FALSE	CDS
2L.18071711	1-3	2L	18071711	.	P-element	TIR	R	-	1	0	0	3	FALSE	FALSE	intron
2L.18071711	1-3	2L	18071711	.	P-element	TIR	R	-	2	0	0	4	FALSE	FALSE	intron
2L.18071711	1-3	2L	18071711	.	P-element	TIR	R	-	3	0.039	0	5	FALSE	FALSE	intron
2L.18583527	1-3	2L	18583527	.	P-element	TIR	F	-	1	0.03	0	3	FALSE	FALSE	intergenic
2L.18583527	1-3	2L	18583527	.	P-element	TIR	F	-	2	0	0	4	FALSE	FALSE	intergenic
2L.18583527	1-3	2L	18583527	.	P-element	TIR	F	-	3	0	0	5	FALSE	FALSE	intergenic
2L.18636463	1-3	2L	18636463	.	P-element	TIR	F	-	1	0	0	3	TRUE	FALSE	intergenic
2L.18636463	1-3	2L	18636463	.	P-element	TIR	F	-	2	0.03	0	4	TRUE	FALSE	intergenic
2L.18636463	1-3	2L	18636463	.	P-element	TIR	F	-	3	0	0	5	TRUE	FALSE	intergenic
2L.18844017	1-3	2L	18844017	.	P-element	TIR	R	-	1	0.024	0	3	TRUE	FALSE	intergenic
2L.18844017	1-3	2L	18844017	.	P-element	TIR	R	-	2	0	0	4	TRUE	FALSE	intergenic
2L.18844017	1-3	2L	18844017	.	P-element	TIR	R	-	3	0	0	5	TRUE	FALSE	intergenic
2L.18844815	1-3	2L	18844815	.	P-element	TIR	FR	-	1	0.009	0	3	TRUE	FALSE	intergenic
2L.18844815	1-3	2L	18844815	.	P-element	TIR	FR	-	2	0.014	0	4	TRUE	FALSE	intergenic
2L.18844815	1-3	2L	18844815	.	P-element	TIR	FR	-	3	0	0	5	TRUE	FALSE	intergenic
2L.18848358	1-3	2L	18848358	.	P-element	TIR	R	-	1	0	0	3	TRUE	FALSE	intergenic
2L.18848358	1-3	2L	18848358	.	P-element	TIR	R	-	2	0	0	4	TRUE	FALSE	intergenic
2L.18848358	1-3	2L	18848358	.	P-element	TIR	R	-	3	0.02	0	5	TRUE	FALSE	intergenic
2L.19091229	1-3	2L	19091229	.	P-element	TIR	R	-	1	0	0	3	FALSE	FALSE	intron
2L.19091229	1-3	2L	19091229	.	P-element	TIR	R	-	2	0	0	4	FALSE	FALSE	intron
2L.19091229	1-3	2L	19091229	.	P-element	TIR	R	-	3	0.031	0	5	FALSE	FALSE	intron
2L.19139159	1-3	2L	19139159	.	P-element	TIR	R	-	1	0.026	0	3	FALSE	FALSE	intron
2L.19139159	1-3	2L	19139159	.	P-element	TIR	R	-	2	0	0	4	FALSE	FALSE	intron
2L.19139159	1-3	2L	19139159	.	P-element	TIR	R	-	3	0	0	5	FALSE	FALSE	intron
2L.192222	1-3	2L	192222	.	P-element	TIR	FR	-	1	0	0	3	FALSE	FALSE	5UTR
2L.192222	1-3	2L	192222	.	P-element	TIR	FR	-	2	0.021	0	4	FALSE	FALSE	5UTR
2L.192222	1-3	2L	192222	.	P-element	TIR	FR	-	3	0.002	0	5	FALSE	FALSE	5UTR
2L.19315488	1-3	2L	19315488	.	P-element	TIR	F	-	1	0.004	0	3	TRUE	TRUE	5UTR
2L.19315488	1-3	2L	19315488	.	P-element	TIR	F	-	2	0.013	0	4	TRUE	TRUE	5UTR
2L.19315488	1-3	2L	19315488	.	P-element	TIR	F	-	3	0.037	0	5	TRUE	TRUE	5UTR
2L.19327791	1-3	2L	19327791	.	P-element	TIR	R	-	1	0	0	3	FALSE	FALSE	5UTR
2L.19327791	1-3	2L	19327791	.	P-element	TIR	R	-	2	0.019	0	4	FALSE	FALSE	5UTR
2L.19327791	1-3	2L	19327791	.	P-element	TIR	R	-	3	0	0	5	FALSE	FALSE	5UTR
2L.19367304	1-3	2L	19367304	.	P-element	TIR	R	-	1	0.019	0	3	FALSE	FALSE	intergenic
2L.19367304	1-3	2L	19367304	.	P-element	TIR	R	-	2	0	0	4	FALSE	FALSE	intergenic
2L.19367304	1-3	2L	19367304	.	P-element	TIR	R	-	3	0	0	5	FALSE	FALSE	intergenic
2L.19716390	1-3	2L	19716390	.	P-element	TIR	R	-	1	0	0	3	FALSE	FALSE	intergenic
2L.19716390	1-3	2L	19716390	.	P-element	TIR	R	-	2	0	0	4	FALSE	FALSE	intergenic
2L.19716390	1-3	2L	19716390	.	P-element	TIR	R	-	3	0.021	0	5	FALSE	FALSE	intergenic
2L.19991328	1-3	2L	19991328	.	P-element	TIR	FR	-	1	0.009	0	3	FALSE	FALSE	intron
2L.19991328	1-3	2L	19991328	.	P-element	TIR	FR	-	2	0.017	0	4	FALSE	FALSE	intron
2L.19991328	1-3	2L	19991328	.	P-element	TIR	FR	-	3	0.002	0	5	FALSE	FALSE	intron
2L.20082261	1-3	2L	20082261	.	P-element	TIR	F	-	1	0	0	3	FALSE	FALSE	intron
2L.20082261	1-3	2L	20082261	.	P-element	TIR	F	-	2	0.032	0	4	FALSE	FALSE	intron
2L.20082261	1-3	2L	20082261	.	P-element	TIR	F	-	3	0	0	5	FALSE	FALSE	intron
2L.20147521	1-3	2L	20147521	.	P-element	TIR	F	-	1	0.002	0	3	FALSE	FALSE	5UTR
2L.20147521	1-3	2L	20147521	.	P-element	TIR	F	-	2	0	0	4	FALSE	FALSE	5UTR
2L.20147521	1-3	2L	20147521	.	P-element	TIR	F	-	3	0.038	0	5	FALSE	FALSE	5UTR
2L.20204599	1-3	2L	20204599	.	P-element	TIR	F	-	1	0	0	3	FALSE	FALSE	intron
2L.20204599	1-3	2L	20204599	.	P-element	TIR	F	-	2	0	0	4	FALSE	FALSE	intron
2L.20204599	1-3	2L	20204599	.	P-element	TIR	F	-	3	0.017	0	5	FALSE	FALSE	intron
2L.20227568	1-3	2L	20227568	.	P-element	TIR	R	-	1	0.021	0	3	FALSE	FALSE	5UTR
2L.20227568	1-3	2L	20227568	.	P-element	TIR	R	-	2	0	0	4	FALSE	FALSE	5UTR
2L.20227568	1-3	2L	20227568	.	P-element	TIR	R	-	3	0	0	5	FALSE	FALSE	5UTR
2L.20243270	1-3	2L	20243270	.	P-element	TIR	R	-	1	0	0	3	TRUE	FALSE	intergenic
2L.20243270	1-3	2L	20243270	.	P-element	TIR	R	-	2	0	0	4	TRUE	FALSE	intergenic
2L.20243270	1-3	2L	20243270	.	P-element	TIR	R	-	3	0.017	0	5	TRUE	FALSE	intergenic
2L.2030501	1-3	2L	2030501	.	P-element	TIR	F	-	1	0	0	3	FALSE	FALSE	CDS
2L.2030501	1-3	2L	2030501	.	P-element	TIR	F	-	2	0	0	4	FALSE	FALSE	CDS
2L.2030501	1-3	2L	2030501	.	P-element	TIR	F	-	3	0.027	0	5	FALSE	FALSE	CDS
2L.20317789	1-3	2L	20317789	.	P-element	TIR	F	-	1	0	0	3	TRUE	FALSE	intron
2L.20317789	1-3	2L	20317789	.	P-element	TIR	F	-	2	0	0	4	TRUE	FALSE	intron
2L.20317789	1-3	2L	20317789	.	P-element	TIR	F	-	3	0.044	0	5	TRUE	FALSE	intron
2L.20478601	1-3	2L	20478601	.	P-element	TIR	F	-	1	0	0	3	FALSE	FALSE	intergenic
2L.20478601	1-3	2L	20478601	.	P-element	TIR	F	-	2	0.014	0	4	FALSE	FALSE	intergenic
2L.20478601	1-3	2L	20478601	.	P-element	TIR	F	-	3	0.007	0	5	FALSE	FALSE	intergenic
2L.204797	1-3	2L	204797	.	P-element	TIR	F	-	1	0	0	3	FALSE	FALSE	intron
2L.204797	1-3	2L	204797	.	P-element	TIR	F	-	2	0	0	4	FALSE	FALSE	intron
2L.204797	1-3	2L	204797	.	P-element	TIR	F	-	3	0.034	0	5	FALSE	FALSE	intron
2L.20488456	1-3	2L	20488456	.	P-element	TIR	R	-	1	0.008	0	3	FALSE	FALSE	intron
2L.20488456	1-3	2L	20488456	.	P-element	TIR	R	-	2	0.008	0	4	FALSE	FALSE	intron
2L.20488456	1-3	2L	20488456	.	P-element	TIR	R	-	3	0	0	5	FALSE	FALSE	intron
2L.20498221	1-3	2L	20498221	.	P-element	TIR	F	-	1	0	0	3	TRUE	FALSE	5UTR
2L.20498221	1-3	2L	20498221	.	P-element	TIR	F	-	2	0.014	0	4	TRUE	FALSE	5UTR
2L.20498221	1-3	2L	20498221	.	P-element	TIR	F	-	3	0.007	0	5	TRUE	FALSE	5UTR
2L.20525065	1-3	2L	20525065	.	P-element	TIR	F	-	1	0.019	0	3	FALSE	FALSE	CDS
2L.20525065	1-3	2L	20525065	.	P-element	TIR	F	-	2	0	0	4	FALSE	FALSE	CDS
2L.20525065	1-3	2L	20525065	.	P-element	TIR	F	-	3	0	0	5	FALSE	FALSE	CDS
2L.20575917	1-3	2L	20575917	.	P-element	TIR	R	-	1	0	0	3	FALSE	FALSE	CDS
2L.20575917	1-3	2L	20575917	.	P-element	TIR	R	-	2	0	0	4	FALSE	FALSE	CDS
2L.20575917	1-3	2L	20575917	.	P-element	TIR	R	-	3	0.02	0	5	FALSE	FALSE	CDS
2L.20588567	1-3	2L	20588567	.	P-element	TIR	F	-	1	0	0	3	TRUE	FALSE	5UTR
2L.20588567	1-3	2L	20588567	.	P-element	TIR	F	-	2	0	0	4	TRUE	FALSE	5UTR
2L.20588567	1-3	2L	20588567	.	P-element	TIR	F	-	3	0.019	0	5	TRUE	FALSE	5UTR
2L.20637484	1-3	2L	20637484	.	P-element	TIR	R	-	1	0	0	3	FALSE	FALSE	intergenic
2L.20637484	1-3	2L	20637484	.	P-element	TIR	R	-	2	0.01	0	4	FALSE	FALSE	intergenic
2L.20637484	1-3	2L	20637484	.	P-element	TIR	R	-	3	0.007	0	5	FALSE	FALSE	intergenic
2L.20667704	1-3	2L	20667704	.	P-element	TIR	R	-	1	0	0	3	TRUE	FALSE	intergenic
2L.20667704	1-3	2L	20667704	.	P-element	TIR	R	-	2	0.042	0	4	TRUE	FALSE	intergenic
2L.20667704	1-3	2L	20667704	.	P-element	TIR	R	-	3	0	0	5	TRUE	FALSE	intergenic
2L.207312	1-3	2L	207312	.	P-element	TIR	FR	-	1	0.038	0	3	FALSE	TRUE	intron
2L.207312	1-3	2L	207312	.	P-element	TIR	FR	-	2	0	0	4	FALSE	TRUE	intron
2L.207312	1-3	2L	207312	.	P-element	TIR	FR	-	3	0.007	0	5	FALSE	TRUE	intron
2L.20966444	1-3	2L	20966444	.	P-element	TIR	F	-	1	0.026	0	3	FALSE	FALSE	intron
2L.20966444	1-3	2L	20966444	.	P-element	TIR	F	-	2	0	0	4	FALSE	FALSE	intron
2L.20966444	1-3	2L	20966444	.	P-element	TIR	F	-	3	0	0	5	FALSE	FALSE	intron
2L.21082848	1-3	2L	21082848	.	P-element	TIR	R	-	1	0.021	0	3	FALSE	FALSE	CDS
2L.21082848	1-3	2L	21082848	.	P-element	TIR	R	-	2	0	0	4	FALSE	FALSE	CDS
2L.21082848	1-3	2L	21082848	.	P-element	TIR	R	-	3	0	0	5	FALSE	FALSE	CDS
2L.2177645	1-3	2L	2177645	.	P-element	TIR	F	-	1	0	0	3	FALSE	FALSE	intergenic
2L.2177645	1-3	2L	2177645	.	P-element	TIR	F	-	2	0	0	4	FALSE	FALSE	intergenic
2L.2177645	1-3	2L	2177645	.	P-element	TIR	F	-	3	0.022	0	5	FALSE	FALSE	intergenic
2L.227971	1-3	2L	227971	.	P-element	TIR	F	-	1	0	0	3	FALSE	FALSE	intron
2L.227971	1-3	2L	227971	.	P-element	TIR	F	-	2	0	0	4	FALSE	FALSE	intron
2L.227971	1-3	2L	227971	.	P-element	TIR	F	-	3	0.018	0	5	FALSE	FALSE	intron
2L.235404	1-3	2L	235404	.	P-element	TIR	R	-	1	0.028	0	3	FALSE	FALSE	intron
2L.235404	1-3	2L	235404	.	P-element	TIR	R	-	2	0	0	4	FALSE	FALSE	intron
2L.235404	1-3	2L	235404	.	P-element	TIR	R	-	3	0	0	5	FALSE	FALSE	intron
2L.2629254	1-3	2L	2629254	.	P-element	TIR	F	-	1	0	0	3	TRUE	TRUE	5UTR
2L.2629254	1-3	2L	2629254	.	P-element	TIR	F	-	2	0	0	4	TRUE	TRUE	5UTR
2L.2629254	1-3	2L	2629254	.	P-element	TIR	F	-	3	0.023	0	5	TRUE	TRUE	5UTR
2L.2674189	1-3	2L	2674189	.	P-element	TIR	F	-	1	0	0	3	FALSE	FALSE	intergenic
2L.2674189	1-3	2L	2674189	.	P-element	TIR	F	-	2	0	0	4	FALSE	FALSE	intergenic
2L.2674189	1-3	2L	2674189	.	P-element	TIR	F	-	3	0.039	0	5	FALSE	FALSE	intergenic
2L.2758029	1-3	2L	2758029	.	P-element	TIR	F	-	1	0	0	3	FALSE	TRUE	intron
2L.2758029	1-3	2L	2758029	.	P-element	TIR	F	-	2	0.026	0	4	FALSE	TRUE	intron
2L.2758029	1-3	2L	2758029	.	P-element	TIR	F	-	3	0	0	5	FALSE	TRUE	intron
2L.2781676	1-3	2L	2781676	.	P-element	TIR	R	-	1	0	0	3	FALSE	FALSE	intron
2L.2781676	1-3	2L	2781676	.	P-element	TIR	R	-	2	0	0	4	FALSE	FALSE	intron
2L.2781676	1-3	2L	2781676	.	P-element	TIR	R	-	3	0.028	0	5	FALSE	FALSE	intron
2L.2904523	1-3	2L	2904523	.	P-element	TIR	F	-	1	0	0	3	FALSE	FALSE	CDS
2L.2904523	1-3	2L	2904523	.	P-element	TIR	F	-	2	0	0	4	FALSE	FALSE	CDS
2L.2904523	1-3	2L	2904523	.	P-element	TIR	F	-	3	0.03	0	5	FALSE	FALSE	CDS
2L.2924387	1-3	2L	2924387	.	P-element	TIR	F	-	1	0	0	3	TRUE	FALSE	intergenic
2L.2924387	1-3	2L	2924387	.	P-element	TIR	F	-	2	0.045	0	4	TRUE	FALSE	intergenic
2L.2924387	1-3	2L	2924387	.	P-element	TIR	F	-	3	0	0	5	TRUE	FALSE	intergenic
2L.2930588	1-3	2L	2930588	.	P-element	TIR	R	-	1	0	0	3	FALSE	FALSE	CDS
2L.2930588	1-3	2L	2930588	.	P-element	TIR	R	-	2	0	0	4	FALSE	FALSE	CDS
2L.2930588	1-3	2L	2930588	.	P-element	TIR	R	-	3	0.022	0	5	FALSE	FALSE	CDS
2L.295806	1-3	2L	295806	.	P-element	TIR	F	-	1	0.025	0	3	FALSE	FALSE	intron
2L.295806	1-3	2L	295806	.	P-element	TIR	F	-	2	0	0	4	FALSE	FALSE	intron
2L.295806	1-3	2L	295806	.	P-element	TIR	F	-	3	0	0	5	FALSE	FALSE	intron
2L.3322698	1-3	2L	3322698	.	P-element	TIR	F	-	1	0	0	3	FALSE	FALSE	3UTR
2L.3322698	1-3	2L	3322698	.	P-element	TIR	F	-	2	0.034	0	4	FALSE	FALSE	3UTR
2L.3322698	1-3	2L	3322698	.	P-element	TIR	F	-	3	0	0	5	FALSE	FALSE	3UTR
2L.3325883	1-3	2L	3325883	.	P-element	TIR	FR	-	1	0.049	0	3	TRUE	TRUE	5UTR
2L.3325883	1-3	2L	3325883	.	P-element	TIR	FR	-	2	0.017	0	4	TRUE	TRUE	5UTR
2L.3325883	1-3	2L	3325883	.	P-element	TIR	FR	-	3	0.011	0	5	TRUE	TRUE	5UTR
2L.4039250	1-3	2L	4039250	.	P-element	TIR	F	-	1	0.019	0	3	FALSE	FALSE	intergenic
2L.4039250	1-3	2L	4039250	.	P-element	TIR	F	-	2	0	0	4	FALSE	FALSE	intergenic
2L.4039250	1-3	2L	4039250	.	P-element	TIR	F	-	3	0	0	5	FALSE	FALSE	intergenic
2L.4068110	1-3	2L	4068110	.	P-element	TIR	F	-	1	0	0	3	FALSE	FALSE	5UTR
2L.4068110	1-3	2L	4068110	.	P-element	TIR	F	-	2	0	0	4	FALSE	FALSE	5UTR
2L.4068110	1-3	2L	4068110	.	P-element	TIR	F	-	3	0.021	0	5	FALSE	FALSE	5UTR
2L.4299455	1-3	2L	4299455	.	P-element	TIR	FR	-	1	0.014	0	3	FALSE	FALSE	intergenic
2L.4299455	1-3	2L	4299455	.	P-element	TIR	FR	-	2	0.008	0	4	FALSE	FALSE	intergenic
2L.4299455	1-3	2L	4299455	.	P-element	TIR	FR	-	3	0.013	0	5	FALSE	FALSE	intergenic
2L.439361	1-3	2L	439361	.	P-element	TIR	F	-	1	0.037	0	3	FALSE	FALSE	intergenic
2L.439361	1-3	2L	439361	.	P-element	TIR	F	-	2	0	0	4	FALSE	FALSE	intergenic
2L.439361	1-3	2L	439361	.	P-element	TIR	F	-	3	0	0	5	FALSE	FALSE	intergenic
2L.4523230	1-3	2L	4523230	.	P-element	TIR	F	-	1	0	0	3	FALSE	FALSE	intron
2L.4523230	1-3	2L	4523230	.	P-element	TIR	F	-	2	0	0	4	FALSE	FALSE	intron
2L.4523230	1-3	2L	4523230	.	P-element	TIR	F	-	3	0.019	0	5	FALSE	FALSE	intron
2L.462136	1-3	2L	462136	.	P-element	TIR	F	-	1	0.008	0	3	TRUE	FALSE	5UTR
2L.462136	1-3	2L	462136	.	P-element	TIR	F	-	2	0	0	4	TRUE	FALSE	5UTR
2L.462136	1-3	2L	462136	.	P-element	TIR	F	-	3	0.009	0	5	TRUE	FALSE	5UTR
2L.463801	1-3	2L	463801	.	P-element	TIR	R	-	1	0	0	3	TRUE	FALSE	intron
2L.463801	1-3	2L	463801	.	P-element	TIR	R	-	2	0	0	4	TRUE	FALSE	intron
2L.463801	1-3	2L	463801	.	P-element	TIR	R	-	3	0.051	0	5	TRUE	FALSE	intron
2L.4649242	1-3	2L	4649242	.	P-element	TIR	F	-	1	0.022	0	3	FALSE	FALSE	intergenic
2L.4649242	1-3	2L	4649242	.	P-element	TIR	F	-	2	0.007	0	4	FALSE	FALSE	intergenic
2L.4649242	1-3	2L	4649242	.	P-element	TIR	F	-	3	0.002	0	5	FALSE	FALSE	intergenic
2L.4721440	1-3	2L	4721440	.	P-element	TIR	R	-	1	0.041	0	3	TRUE	FALSE	5UTR
2L.4721440	1-3	2L	4721440	.	P-element	TIR	R	-	2	0	0	4	TRUE	FALSE	5UTR
2L.4721440	1-3	2L	4721440	.	P-element	TIR	R	-	3	0	0	5	TRUE	FALSE	5UTR
2L.4891133	1-3	2L	4891133	.	P-element	TIR	F	-	1	0.021	0	3	FALSE	FALSE	intron
2L.4891133	1-3	2L	4891133	.	P-element	TIR	F	-	2	0	0	4	FALSE	FALSE	intron
2L.4891133	1-3	2L	4891133	.	P-element	TIR	F	-	3	0	0	5	FALSE	FALSE	intron
2L.4929742	1-3	2L	4929742	.	P-element	TIR	R	-	1	0.073	0	3	FALSE	TRUE	intron
2L.4929742	1-3	2L	4929742	.	P-element	TIR	R	-	2	0.023	0	4	FALSE	TRUE	intron
2L.4929742	1-3	2L	4929742	.	P-element	TIR	R	-	3	0	0	5	FALSE	TRUE	intron
2L.4967815	1-3	2L	4967815	.	P-element	TIR	FR	-	1	0.021	0	3	FALSE	FALSE	intron
2L.4967815	1-3	2L	4967815	.	P-element	TIR	FR	-	2	0	0	4	FALSE	FALSE	intron
2L.4967815	1-3	2L	4967815	.	P-element	TIR	FR	-	3	0.022	0	5	FALSE	FALSE	intron
2L.4969239	1-3	2L	4969239	.	P-element	TIR	R	-	1	0	0	3	FALSE	FALSE	intron
2L.4969239	1-3	2L	4969239	.	P-element	TIR	R	-	2	0.022	0	4	FALSE	FALSE	intron
2L.4969239	1-3	2L	4969239	.	P-element	TIR	R	-	3	0	0	5	FALSE	FALSE	intron
2L.4979286	1-3	2L	4979286	.	P-element	TIR	R	-	1	0	0	3	FALSE	FALSE	3UTR
2L.4979286	1-3	2L	4979286	.	P-element	TIR	R	-	2	0	0	4	FALSE	FALSE	3UTR
2L.4979286	1-3	2L	4979286	.	P-element	TIR	R	-	3	0.021	0	5	FALSE	FALSE	3UTR
2L.5223442	1-3	2L	5223442	.	P-element	TIR	R	-	1	0.024	0	3	FALSE	FALSE	intron
2L.5223442	1-3	2L	5223442	.	P-element	TIR	R	-	2	0	0	4	FALSE	FALSE	intron
2L.5223442	1-3	2L	5223442	.	P-element	TIR	R	-	3	0	0	5	FALSE	FALSE	intron
2L.5247533	1-3	2L	5247533	.	P-element	TIR	R	-	1	0	0	3	FALSE	FALSE	intergenic
2L.5247533	1-3	2L	5247533	.	P-element	TIR	R	-	2	0	0	4	FALSE	FALSE	intergenic
2L.5247533	1-3	2L	5247533	.	P-element	TIR	R	-	3	0.028	0	5	FALSE	FALSE	intergenic
2L.52589	1-3	2L	52589	.	P-element	TIR	R	-	1	0	0	3	FALSE	FALSE	intergenic
2L.52589	1-3	2L	52589	.	P-element	TIR	R	-	2	0.019	0	4	FALSE	FALSE	intergenic
2L.52589	1-3	2L	52589	.	P-element	TIR	R	-	3	0	0	5	FALSE	FALSE	intergenic
2L.5351605	1-3	2L	5351605	.	P-element	TIR	F	-	1	0	0	3	FALSE	FALSE	CDS
2L.5351605	1-3	2L	5351605	.	P-element	TIR	F	-	2	0	0	4	FALSE	FALSE	CDS
2L.5351605	1-3	2L	5351605	.	P-element	TIR	F	-	3	0.036	0	5	FALSE	FALSE	CDS
2L.5467708	1-3	2L	5467708	.	P-element	TIR	FR	-	1	0.014	0	3	FALSE	TRUE	intergenic
2L.5467708	1-3	2L	5467708	.	P-element	TIR	FR	-	2	0.004	0	4	FALSE	TRUE	intergenic
2L.5467708	1-3	2L	5467708	.	P-element	TIR	FR	-	3	0.009	0	5	FALSE	TRUE	intergenic
2L.5613966	1-3	2L	5613966	.	P-element	TIR	R	-	1	0	0	3	TRUE	FALSE	intergenic
2L.5613966	1-3	2L	5613966	.	P-element	TIR	R	-	2	0.017	0	4	TRUE	FALSE	intergenic
2L.5613966	1-3	2L	5613966	.	P-element	TIR	R	-	3	0	0	5	TRUE	FALSE	intergenic
2L.5743207	1-3	2L	5743207	.	P-element	TIR	R	-	1	0	0	3	TRUE	TRUE	5UTR
2L.5743207	1-3	2L	5743207	.	P-element	TIR	R	-	2	0.019	0	4	TRUE	TRUE	5UTR
2L.5743207	1-3	2L	5743207	.	P-element	TIR	R	-	3	0.024	0	5	TRUE	TRUE	5UTR
2L.5780161	1-3	2L	5780161	.	P-element	TIR	F	-	1	0.022	0	3	TRUE	TRUE	intron
2L.5780161	1-3	2L	5780161	.	P-element	TIR	F	-	2	0	0	4	TRUE	TRUE	intron
2L.5780161	1-3	2L	5780161	.	P-element	TIR	F	-	3	0	0	5	TRUE	TRUE	intron
2L.5780802	1-3	2L	5780802	.	P-element	TIR	R	-	1	0	0	3	TRUE	TRUE	intergenic
2L.5780802	1-3	2L	5780802	.	P-element	TIR	R	-	2	0.029	0	4	TRUE	TRUE	intergenic
2L.5780802	1-3	2L	5780802	.	P-element	TIR	R	-	3	0	0	5	TRUE	TRUE	intergenic
2L.5838363	1-3	2L	5838363	.	P-element	TIR	R	-	1	0	0	3	FALSE	FALSE	CDS
2L.5838363	1-3	2L	5838363	.	P-element	TIR	R	-	2	0	0	4	FALSE	FALSE	CDS
2L.5838363	1-3	2L	5838363	.	P-element	TIR	R	-	3	0.031	0	5	FALSE	FALSE	CDS
2L.5844270	1-3	2L	5844270	.	P-element	TIR	F	-	1	0.026	0	3	FALSE	FALSE	CDS
2L.5844270	1-3	2L	5844270	.	P-element	TIR	F	-	2	0	0	4	FALSE	FALSE	CDS
2L.5844270	1-3	2L	5844270	.	P-element	TIR	F	-	3	0	0	5	FALSE	FALSE	CDS
2L.5882910	1-3	2L	5882910	.	P-element	TIR	F	-	1	0	0	3	TRUE	FALSE	5UTR
2L.5882910	1-3	2L	5882910	.	P-element	TIR	F	-	2	0	0	4	TRUE	FALSE	5UTR
2L.5882910	1-3	2L	5882910	.	P-element	TIR	F	-	3	0.025	0	5	TRUE	FALSE	5UTR
2L.5948907	1-3	2L	5948907	.	P-element	TIR	R	-	1	0.029	0	3	FALSE	FALSE	intergenic
2L.5948907	1-3	2L	5948907	.	P-element	TIR	R	-	2	0	0	4	FALSE	FALSE	intergenic
2L.5948907	1-3	2L	5948907	.	P-element	TIR	R	-	3	0	0	5	FALSE	FALSE	intergenic
2L.5953100	1-3	2L	5953100	.	P-element	TIR	F	-	1	0	0	3	FALSE	FALSE	CDS
2L.5953100	1-3	2L	5953100	.	P-element	TIR	F	-	2	0	0	4	FALSE	FALSE	CDS
2L.5953100	1-3	2L	5953100	.	P-element	TIR	F	-	3	0.03	0	5	FALSE	FALSE	CDS
2L.6110344	1-3	2L	6110344	.	P-element	TIR	F	-	1	0	0	3	FALSE	FALSE	intron
2L.6110344	1-3	2L	6110344	.	P-element	TIR	F	-	2	0	0	4	FALSE	FALSE	intron
2L.6110344	1-3	2L	6110344	.	P-element	TIR	F	-	3	0.025	0	5	FALSE	FALSE	intron
2L.6167617	1-3	2L	6167617	.	P-element	TIR	R	-	1	0	0	3	FALSE	FALSE	intergenic
2L.6167617	1-3	2L	6167617	.	P-element	TIR	R	-	2	0	0	4	FALSE	FALSE	intergenic
2L.6167617	1-3	2L	6167617	.	P-element	TIR	R	-	3	0.027	0	5	FALSE	FALSE	intergenic
2L.6257436	1-3	2L	6257436	.	P-element	TIR	F	-	1	0.043	0	3	FALSE	FALSE	intron
2L.6257436	1-3	2L	6257436	.	P-element	TIR	F	-	2	0	0	4	FALSE	FALSE	intron
2L.6257436	1-3	2L	6257436	.	P-element	TIR	F	-	3	0	0	5	FALSE	FALSE	intron
2L.6573339	1-3	2L	6573339	.	P-element	TIR	F	-	1	0.043	0	3	FALSE	FALSE	intron
2L.6573339	1-3	2L	6573339	.	P-element	TIR	F	-	2	0	0	4	FALSE	FALSE	intron
2L.6573339	1-3	2L	6573339	.	P-element	TIR	F	-	3	0	0	5	FALSE	FALSE	intron
2L.6580398	1-3	2L	6580398	.	P-element	TIR	R	-	1	0	0	3	FALSE	FALSE	5UTR
2L.6580398	1-3	2L	6580398	.	P-element	TIR	R	-	2	0.019	0	4	FALSE	FALSE	5UTR
2L.6580398	1-3	2L	6580398	.	P-element	TIR	R	-	3	0	0	5	FALSE	FALSE	5UTR
2L.6774936	1-3	2L	6774936	.	P-element	TIR	R	-	1	0.031	0	3	FALSE	FALSE	intergenic
2L.6774936	1-3	2L	6774936	.	P-element	TIR	R	-	2	0.053	0	4	FALSE	FALSE	intergenic
2L.6774936	1-3	2L	6774936	.	P-element	TIR	R	-	3	0.002	0	5	FALSE	FALSE	intergenic
2L.7002123	1-3	2L	7002123	.	P-element	TIR	R	-	1	0	0	3	TRUE	FALSE	5UTR
2L.7002123	1-3	2L	7002123	.	P-element	TIR	R	-	2	0.035	0	4	TRUE	FALSE	5UTR
2L.7002123	1-3	2L	7002123	.	P-element	TIR	R	-	3	0.003	0	5	TRUE	FALSE	5UTR
2L.7056380	1-3	2L	7056380	.	P-element	TIR	R	-	1	0.03	0	3	FALSE	FALSE	intergenic
2L.7056380	1-3	2L	7056380	.	P-element	TIR	R	-	2	0	0	4	FALSE	FALSE	intergenic
2L.7056380	1-3	2L	7056380	.	P-element	TIR	R	-	3	0	0	5	FALSE	FALSE	intergenic
2L.705798	1-3	2L	705798	.	P-element	TIR	F	-	1	0	0	3	FALSE	FALSE	5UTR
2L.705798	1-3	2L	705798	.	P-element	TIR	F	-	2	0.02	0	4	FALSE	FALSE	5UTR
2L.705798	1-3	2L	705798	.	P-element	TIR	F	-	3	0	0	5	FALSE	FALSE	5UTR
2L.7148458	1-3	2L	7148458	.	P-element	TIR	F	-	1	0.043	0	3	FALSE	FALSE	intron
2L.7148458	1-3	2L	7148458	.	P-element	TIR	F	-	2	0	0	4	FALSE	FALSE	intron
2L.7148458	1-3	2L	7148458	.	P-element	TIR	F	-	3	0	0	5	FALSE	FALSE	intron
2L.717568	1-3	2L	717568	.	P-element	TIR	F	-	1	0	0	3	FALSE	FALSE	CDS
2L.717568	1-3	2L	717568	.	P-element	TIR	F	-	2	0	0	4	FALSE	FALSE	CDS
2L.717568	1-3	2L	717568	.	P-element	TIR	F	-	3	0.018	0	5	FALSE	FALSE	CDS
2L.7179159	1-3	2L	7179159	.	P-element	TIR	FR	-	1	0.023	0	3	TRUE	FALSE	intergenic
2L.7179159	1-3	2L	7179159	.	P-element	TIR	FR	-	2	0.012	0	4	TRUE	FALSE	intergenic
2L.7179159	1-3	2L	7179159	.	P-element	TIR	FR	-	3	0.013	0	5	TRUE	FALSE	intergenic
2L.7326696	1-3	2L	7326696	.	P-element	TIR	R	-	1	0	0	3	TRUE	FALSE	intron
2L.7326696	1-3	2L	7326696	.	P-element	TIR	R	-	2	0	0	4	TRUE	FALSE	intron
2L.7326696	1-3	2L	7326696	.	P-element	TIR	R	-	3	0.048	0	5	TRUE	FALSE	intron
2L.7329601	1-3	2L	7329601	.	P-element	TIR	FR	-	1	0	0	3	TRUE	TRUE	intron
2L.7329601	1-3	2L	7329601	.	P-element	TIR	FR	-	2	0	0	4	TRUE	TRUE	intron
2L.7329601	1-3	2L	7329601	.	P-element	TIR	FR	-	3	0.028	0	5	TRUE	TRUE	intron
2L.7399598	1-3	2L	7399598	.	P-element	TIR	R	-	1	0	0	3	FALSE	FALSE	intron
2L.7399598	1-3	2L	7399598	.	P-element	TIR	R	-	2	0	0	4	FALSE	FALSE	intron
2L.7399598	1-3	2L	7399598	.	P-element	TIR	R	-	3	0.026	0	5	FALSE	FALSE	intron
2L.7430471	1-3	2L	7430471	.	P-element	TIR	R	-	1	0.03	0	3	FALSE	FALSE	intron
2L.7430471	1-3	2L	7430471	.	P-element	TIR	R	-	2	0	0	4	FALSE	FALSE	intron
2L.7430471	1-3	2L	7430471	.	P-element	TIR	R	-	3	0	0	5	FALSE	FALSE	intron
2L.7741467	1-3	2L	7741467	.	P-element	TIR	R	-	1	0.048	0	3	FALSE	TRUE	intron
2L.7741467	1-3	2L	7741467	.	P-element	TIR	R	-	2	0	0	4	FALSE	TRUE	intron
2L.7741467	1-3	2L	7741467	.	P-element	TIR	R	-	3	0.006	0	5	FALSE	TRUE	intron
2L.7754340	1-3	2L	7754340	.	P-element	TIR	R	-	1	0	0	3	FALSE	FALSE	CDS
2L.7754340	1-3	2L	7754340	.	P-element	TIR	R	-	2	0	0	4	FALSE	FALSE	CDS
2L.7754340	1-3	2L	7754340	.	P-element	TIR	R	-	3	0.021	0	5	FALSE	FALSE	CDS
2L.781504	1-3	2L	781504	.	P-element	TIR	F	-	1	0	0	3	TRUE	FALSE	5UTR
2L.781504	1-3	2L	781504	.	P-element	TIR	F	-	2	0.015	0	4	TRUE	FALSE	5UTR
2L.781504	1-3	2L	781504	.	P-element	TIR	F	-	3	0.005	0	5	TRUE	FALSE	5UTR
2L.7821374	1-3	2L	7821374	.	P-element	TIR	FR	-	1	0.01	0	3	TRUE	FALSE	intergenic
2L.7821374	1-3	2L	7821374	.	P-element	TIR	FR	-	2	0.005	0	4	TRUE	FALSE	intergenic
2L.7821374	1-3	2L	7821374	.	P-element	TIR	FR	-	3	0.011	0	5	TRUE	FALSE	intergenic
2L.7821649	1-3	2L	7821649	.	P-element	TIR	R	-	1	0.028	0	3	TRUE	FALSE	intron
2L.7821649	1-3	2L	7821649	.	P-element	TIR	R	-	2	0	0	4	TRUE	FALSE	intron
2L.7821649	1-3	2L	7821649	.	P-element	TIR	R	-	3	0	0	5	TRUE	FALSE	intron
2L.8101610	1-3	2L	8101610	.	P-element	TIR	F	-	1	0.005	0	3	FALSE	FALSE	intergenic
2L.8101610	1-3	2L	8101610	.	P-element	TIR	F	-	2	0.019	0	4	FALSE	FALSE	intergenic
2L.8101610	1-3	2L	8101610	.	P-element	TIR	F	-	3	0	0	5	FALSE	FALSE	intergenic
2L.812447	1-3	2L	812447	.	P-element	TIR	R	-	1	0	0	3	TRUE	FALSE	5UTR
2L.812447	1-3	2L	812447	.	P-element	TIR	R	-	2	0	0	4	TRUE	FALSE	5UTR
2L.812447	1-3	2L	812447	.	P-element	TIR	R	-	3	0.02	0	5	TRUE	FALSE	5UTR
2L.8171765	1-3	2L	8171765	.	P-element	TIR	R	-	1	0	0	3	FALSE	FALSE	intergenic
2L.8171765	1-3	2L	8171765	.	P-element	TIR	R	-	2	0	0	4	FALSE	FALSE	intergenic
2L.8171765	1-3	2L	8171765	.	P-element	TIR	R	-	3	0.021	0	5	FALSE	FALSE	intergenic
2L.8193052	1-3	2L	8193052	.	P-element	TIR	F	-	1	0	0	3	FALSE	FALSE	5UTR
2L.8193052	1-3	2L	8193052	.	P-element	TIR	F	-	2	0	0	4	FALSE	FALSE	5UTR
2L.8193052	1-3	2L	8193052	.	P-element	TIR	F	-	3	0.021	0	5	FALSE	FALSE	5UTR
2L.8271039	1-3	2L	8271039	.	P-element	TIR	R	-	1	0.039	0	3	FALSE	FALSE	intron
2L.8271039	1-3	2L	8271039	.	P-element	TIR	R	-	2	0	0	4	FALSE	FALSE	intron
2L.8271039	1-3	2L	8271039	.	P-element	TIR	R	-	3	0.006	0	5	FALSE	FALSE	intron
2L.8272958	1-3	2L	8272958	.	P-element	TIR	F	-	1	0.038	0	3	TRUE	FALSE	intron
2L.8272958	1-3	2L	8272958	.	P-element	TIR	F	-	2	0.009	0	4	TRUE	FALSE	intron
2L.8272958	1-3	2L	8272958	.	P-element	TIR	F	-	3	0	0	5	TRUE	FALSE	intron
2L.8554416	1-3	2L	8554416	.	P-element	TIR	R	-	1	0	0	3	FALSE	FALSE	intergenic
2L.8554416	1-3	2L	8554416	.	P-element	TIR	R	-	2	0	0	4	FALSE	FALSE	intergenic
2L.8554416	1-3	2L	8554416	.	P-element	TIR	R	-	3	0.019	0	5	FALSE	FALSE	intergenic
2L.8556329	1-3	2L	8556329	.	P-element	TIR	R	-	1	0.035	0	3	FALSE	FALSE	intergenic
2L.8556329	1-3	2L	8556329	.	P-element	TIR	R	-	2	0	0	4	FALSE	FALSE	intergenic
2L.8556329	1-3	2L	8556329	.	P-element	TIR	R	-	3	0	0	5	FALSE	FALSE	intergenic
2L.8704622	1-3	2L	8704622	.	P-element	TIR	FR	-	1	0	0	3	FALSE	FALSE	5UTR
2L.8704622	1-3	2L	8704622	.	P-element	TIR	FR	-	2	0	0	4	FALSE	FALSE	5UTR
2L.8704622	1-3	2L	8704622	.	P-element	TIR	FR	-	3	0.022	0	5	FALSE	FALSE	5UTR
2L.9036618	1-3	2L	9036618	.	P-element	TIR	R	-	1	0.029	0	3	FALSE	FALSE	5UTR
2L.9036618	1-3	2L	9036618	.	P-element	TIR	R	-	2	0	0	4	FALSE	FALSE	5UTR
2L.9036618	1-3	2L	9036618	.	P-element	TIR	R	-	3	0	0	5	FALSE	FALSE	5UTR
2L.9138073	1-3	2L	9138073	.	P-element	TIR	R	-	1	0.021	0	3	TRUE	TRUE	5UTR
2L.9138073	1-3	2L	9138073	.	P-element	TIR	R	-	2	0	0	4	TRUE	TRUE	5UTR
2L.9138073	1-3	2L	9138073	.	P-element	TIR	R	-	3	0	0	5	TRUE	TRUE	5UTR
2L.9190889	1-3	2L	9190889	.	P-element	TIR	R	-	1	0.028	0	3	FALSE	FALSE	intron
2L.9190889	1-3	2L	9190889	.	P-element	TIR	R	-	2	0	0	4	FALSE	FALSE	intron
2L.9190889	1-3	2L	9190889	.	P-element	TIR	R	-	3	0	0	5	FALSE	FALSE	intron
2L.9214707	1-3	2L	9214707	.	P-element	TIR	R	-	1	0.007	0	3	FALSE	FALSE	5UTR
2L.9214707	1-3	2L	9214707	.	P-element	TIR	R	-	2	0	0	4	FALSE	FALSE	5UTR
2L.9214707	1-3	2L	9214707	.	P-element	TIR	R	-	3	0.014	0	5	FALSE	FALSE	5UTR
2L.9475010	1-3	2L	9475010	.	P-element	TIR	F	-	1	0	0	3	TRUE	TRUE	5UTR
2L.9475010	1-3	2L	9475010	.	P-element	TIR	F	-	2	0.022	0	4	TRUE	TRUE	5UTR
2L.9475010	1-3	2L	9475010	.	P-element	TIR	F	-	3	0	0	5	TRUE	TRUE	5UTR
2L.9689321	1-3	2L	9689321	.	P-element	TIR	F	-	1	0	0	3	FALSE	FALSE	CDS
2L.9689321	1-3	2L	9689321	.	P-element	TIR	F	-	2	0	0	4	FALSE	FALSE	CDS
2L.9689321	1-3	2L	9689321	.	P-element	TIR	F	-	3	0.02	0	5	FALSE	FALSE	CDS
2L.983582	1-3	2L	983582	.	P-element	TIR	F	-	1	0.031	0	3	FALSE	FALSE	intron
2L.983582	1-3	2L	983582	.	P-element	TIR	F	-	2	0	0	4	FALSE	FALSE	intron
2L.983582	1-3	2L	983582	.	P-element	TIR	F	-	3	0	0	5	FALSE	FALSE	intron
2R.1005957	1-3	2R	1005957	.	P-element	TIR	F	-	1	0	0	3	FALSE	TRUE	intron
2R.1005957	1-3	2R	1005957	.	P-element	TIR	F	-	2	0	0	4	FALSE	TRUE	intron
2R.1005957	1-3	2R	1005957	.	P-element	TIR	F	-	3	0.018	0	5	FALSE	TRUE	intron
2R.1007479	1-3	2R	1007479	.	P-element	TIR	F	-	1	0.039	0	3	TRUE	FALSE	5UTR
2R.1007479	1-3	2R	1007479	.	P-element	TIR	F	-	2	0	0	4	TRUE	FALSE	5UTR
2R.1007479	1-3	2R	1007479	.	P-element	TIR	F	-	3	0	0	5	TRUE	FALSE	5UTR
2R.10160578	1-3	2R	10160578	.	P-element	TIR	R	-	1	0	0	3	FALSE	FALSE	intron
2R.10160578	1-3	2R	10160578	.	P-element	TIR	R	-	2	0.017	0	4	FALSE	FALSE	intron
2R.10160578	1-3	2R	10160578	.	P-element	TIR	R	-	3	0	0	5	FALSE	FALSE	intron
2R.10173549	1-3	2R	10173549	.	P-element	TIR	F	-	1	0.031	0	3	FALSE	FALSE	CDS
2R.10173549	1-3	2R	10173549	.	P-element	TIR	F	-	2	0	0	4	FALSE	FALSE	CDS
2R.10173549	1-3	2R	10173549	.	P-element	TIR	F	-	3	0	0	5	FALSE	FALSE	CDS
2R.10198192	1-3	2R	10198192	.	P-element	TIR	F	-	1	0	0	3	FALSE	FALSE	CDS
2R.10198192	1-3	2R	10198192	.	P-element	TIR	F	-	2	0	0	4	FALSE	FALSE	CDS
2R.10198192	1-3	2R	10198192	.	P-element	TIR	F	-	3	0.024	0	5	FALSE	FALSE	CDS
2R.10217778	1-3	2R	10217778	.	P-element	TIR	R	-	1	0	0	3	TRUE	TRUE	intron
2R.10217778	1-3	2R	10217778	.	P-element	TIR	R	-	2	0.02	0	4	TRUE	TRUE	intron
2R.10217778	1-3	2R	10217778	.	P-element	TIR	R	-	3	0	0	5	TRUE	TRUE	intron
2R.10240308	1-3	2R	10240308	.	P-element	TIR	F	-	1	0	0	3	FALSE	FALSE	intron
2R.10240308	1-3	2R	10240308	.	P-element	TIR	F	-	2	0	0	4	FALSE	FALSE	intron
2R.10240308	1-3	2R	10240308	.	P-element	TIR	F	-	3	0.021	0	5	FALSE	FALSE	intron
2R.10319095	1-3	2R	10319095	.	P-element	TIR	F	-	1	0	0	3	FALSE	FALSE	intergenic
2R.10319095	1-3	2R	10319095	.	P-element	TIR	F	-	2	0.019	0	4	FALSE	FALSE	intergenic
2R.10319095	1-3	2R	10319095	.	P-element	TIR	F	-	3	0	0	5	FALSE	FALSE	intergenic
2R.10416172	1-3	2R	10416172	.	P-element	TIR	F	-	1	0.029	0	3	FALSE	TRUE	intron
2R.10416172	1-3	2R	10416172	.	P-element	TIR	F	-	2	0.016	0	4	FALSE	TRUE	intron
2R.10416172	1-3	2R	10416172	.	P-element	TIR	F	-	3	0.001	0	5	FALSE	TRUE	intron
2R.10614737	1-3	2R	10614737	.	P-element	TIR	R	-	1	0	0	3	TRUE	FALSE	5UTR
2R.10614737	1-3	2R	10614737	.	P-element	TIR	R	-	2	0.019	0	4	TRUE	FALSE	5UTR
2R.10614737	1-3	2R	10614737	.	P-element	TIR	R	-	3	0	0	5	TRUE	FALSE	5UTR
2R.11046087	1-3	2R	11046087	.	P-element	TIR	R	-	1	0.032	0	3	FALSE	FALSE	CDS
2R.11046087	1-3	2R	11046087	.	P-element	TIR	R	-	2	0	0	4	FALSE	FALSE	CDS
2R.11046087	1-3	2R	11046087	.	P-element	TIR	R	-	3	0	0	5	FALSE	FALSE	CDS
2R.11052944	1-3	2R	11052944	.	P-element	TIR	F	-	1	0	0	3	TRUE	FALSE	intergenic
2R.11052944	1-3	2R	11052944	.	P-element	TIR	F	-	2	0	0	4	TRUE	FALSE	intergenic
2R.11052944	1-3	2R	11052944	.	P-element	TIR	F	-	3	0.021	0	5	TRUE	FALSE	intergenic
2R.11121797	1-3	2R	11121797	.	P-element	TIR	R	-	1	0	0	3	TRUE	TRUE	5UTR
2R.11121797	1-3	2R	11121797	.	P-element	TIR	R	-	2	0.006	0	4	TRUE	TRUE	5UTR
2R.11121797	1-3	2R	11121797	.	P-element	TIR	R	-	3	0.021	0	5	TRUE	TRUE	5UTR
2R.1114436	1-3	2R	1114436	.	P-element	TIR	F	-	1	0	0	3	FALSE	FALSE	intergenic
2R.1114436	1-3	2R	1114436	.	P-element	TIR	F	-	2	0.017	0	4	FALSE	FALSE	intergenic
2R.1114436	1-3	2R	1114436	.	P-element	TIR	F	-	3	0	0	5	FALSE	FALSE	intergenic
2R.1123055	1-3	2R	1123055	.	P-element	TIR	FR	-	1	0.034	0	3	FALSE	FALSE	intron
2R.1123055	1-3	2R	1123055	.	P-element	TIR	FR	-	2	0.006	0	4	FALSE	FALSE	intron
2R.1123055	1-3	2R	1123055	.	P-element	TIR	FR	-	3	0	0	5	FALSE	FALSE	intron
2R.11270557	1-3	2R	11270557	.	P-element	TIR	R	-	1	0	0	3	FALSE	FALSE	5UTR
2R.11270557	1-3	2R	11270557	.	P-element	TIR	R	-	2	0	0	4	FALSE	FALSE	5UTR
2R.11270557	1-3	2R	11270557	.	P-element	TIR	R	-	3	0.02	0	5	FALSE	FALSE	5UTR
2R.11399032	1-3	2R	11399032	.	P-element	TIR	F	-	1	0	0	3	FALSE	FALSE	intergenic
2R.11399032	1-3	2R	11399032	.	P-element	TIR	F	-	2	0	0	4	FALSE	FALSE	intergenic
2R.11399032	1-3	2R	11399032	.	P-element	TIR	F	-	3	0.092	0	5	FALSE	FALSE	intergenic
2R.11462606	1-3	2R	11462606	.	P-element	TIR	F	-	1	0.022	0	3	FALSE	FALSE	intergenic
2R.11462606	1-3	2R	11462606	.	P-element	TIR	F	-	2	0	0	4	FALSE	FALSE	intergenic
2R.11462606	1-3	2R	11462606	.	P-element	TIR	F	-	3	0	0	5	FALSE	FALSE	intergenic
2R.11473924	1-3	2R	11473924	.	P-element	TIR	F	-	1	0	0	3	FALSE	FALSE	5UTR
2R.11473924	1-3	2R	11473924	.	P-element	TIR	F	-	2	0.023	0	4	FALSE	FALSE	5UTR
2R.11473924	1-3	2R	11473924	.	P-element	TIR	F	-	3	0	0	5	FALSE	FALSE	5UTR
2R.11548512	1-3	2R	11548512	.	P-element	TIR	F	-	1	0.018	0	3	TRUE	FALSE	5UTR
2R.11548512	1-3	2R	11548512	.	P-element	TIR	F	-	2	0	0	4	TRUE	FALSE	5UTR
2R.11548512	1-3	2R	11548512	.	P-element	TIR	F	-	3	0	0	5	TRUE	FALSE	5UTR
2R.11716465	1-3	2R	11716465	.	P-element	TIR	R	-	1	0.01	0	3	TRUE	FALSE	5UTR
2R.11716465	1-3	2R	11716465	.	P-element	TIR	R	-	2	0	0	4	TRUE	FALSE	5UTR
2R.11716465	1-3	2R	11716465	.	P-element	TIR	R	-	3	0.019	0	5	TRUE	FALSE	5UTR
2R.11717225	1-3	2R	11717225	.	P-element	TIR	R	-	1	0.019	0	3	FALSE	FALSE	5UTR
2R.11717225	1-3	2R	11717225	.	P-element	TIR	R	-	2	0	0	4	FALSE	FALSE	5UTR
2R.11717225	1-3	2R	11717225	.	P-element	TIR	R	-	3	0	0	5	FALSE	FALSE	5UTR
2R.11799186	1-3	2R	11799186	.	P-element	TIR	R	-	1	0	0	3	FALSE	FALSE	intergenic
2R.11799186	1-3	2R	11799186	.	P-element	TIR	R	-	2	0.022	0	4	FALSE	FALSE	intergenic
2R.11799186	1-3	2R	11799186	.	P-element	TIR	R	-	3	0	0	5	FALSE	FALSE	intergenic
2R.11852037	1-3	2R	11852037	.	P-element	TIR	R	-	1	0	0	3	FALSE	FALSE	intron
2R.11852037	1-3	2R	11852037	.	P-element	TIR	R	-	2	0	0	4	FALSE	FALSE	intron
2R.11852037	1-3	2R	11852037	.	P-element	TIR	R	-	3	0.019	0	5	FALSE	FALSE	intron
2R.1187675	1-3	2R	1187675	.	P-element	TIR	F	-	1	0	0	3	FALSE	FALSE	intron
2R.1187675	1-3	2R	1187675	.	P-element	TIR	F	-	2	0	0	4	FALSE	FALSE	intron
2R.1187675	1-3	2R	1187675	.	P-element	TIR	F	-	3	0.025	0	5	FALSE	FALSE	intron
2R.11925430	1-3	2R	11925430	.	P-element	TIR	F	-	1	0	0	3	FALSE	FALSE	intergenic
2R.11925430	1-3	2R	11925430	.	P-element	TIR	F	-	2	0.026	0	4	FALSE	FALSE	intergenic
2R.11925430	1-3	2R	11925430	.	P-element	TIR	F	-	3	0	0	5	FALSE	FALSE	intergenic
2R.12146100	1-3	2R	12146100	.	P-element	TIR	R	-	1	0	0	3	TRUE	FALSE	5UTR
2R.12146100	1-3	2R	12146100	.	P-element	TIR	R	-	2	0	0	4	TRUE	FALSE	5UTR
2R.12146100	1-3	2R	12146100	.	P-element	TIR	R	-	3	0.019	0	5	TRUE	FALSE	5UTR
2R.12168637	1-3	2R	12168637	.	P-element	TIR	R	-	1	0	0	3	FALSE	FALSE	CDS
2R.12168637	1-3	2R	12168637	.	P-element	TIR	R	-	2	0	0	4	FALSE	FALSE	CDS
2R.12168637	1-3	2R	12168637	.	P-element	TIR	R	-	3	0.018	0	5	FALSE	FALSE	CDS
2R.12277565	1-3	2R	12277565	.	P-element	TIR	F	-	1	0.028	0	3	FALSE	TRUE	5UTR
2R.12277565	1-3	2R	12277565	.	P-element	TIR	F	-	2	0.005	0	4	FALSE	TRUE	5UTR
2R.12277565	1-3	2R	12277565	.	P-element	TIR	F	-	3	0	0	5	FALSE	TRUE	5UTR
2R.12344761	1-3	2R	12344761	.	P-element	TIR	R	-	1	0.009	0	3	TRUE	FALSE	intron
2R.12344761	1-3	2R	12344761	.	P-element	TIR	R	-	2	0.016	0	4	TRUE	FALSE	intron
2R.12344761	1-3	2R	12344761	.	P-element	TIR	R	-	3	0	0	5	TRUE	FALSE	intron
2R.12346905	1-3	2R	12346905	.	P-element	TIR	R	-	1	0	0	3	FALSE	FALSE	intergenic
2R.12346905	1-3	2R	12346905	.	P-element	TIR	R	-	2	0	0	4	FALSE	FALSE	intergenic
2R.12346905	1-3	2R	12346905	.	P-element	TIR	R	-	3	0.018	0	5	FALSE	FALSE	intergenic
2R.12389455	1-3	2R	12389455	.	P-element	TIR	R	-	1	0	0	3	TRUE	FALSE	5UTR
2R.12389455	1-3	2R	12389455	.	P-element	TIR	R	-	2	0.039	0	4	TRUE	FALSE	5UTR
2R.12389455	1-3	2R	12389455	.	P-element	TIR	R	-	3	0.007	0	5	TRUE	FALSE	5UTR
2R.12558216	1-3	2R	12558216	.	P-element	TIR	R	-	1	0.023	0	3	FALSE	FALSE	intron
2R.12558216	1-3	2R	12558216	.	P-element	TIR	R	-	2	0	0	4	FALSE	FALSE	intron
2R.12558216	1-3	2R	12558216	.	P-element	TIR	R	-	3	0	0	5	FALSE	FALSE	intron
2R.12606769	1-3	2R	12606769	.	P-element	TIR	F	-	1	0	0	3	TRUE	FALSE	intron
2R.12606769	1-3	2R	12606769	.	P-element	TIR	F	-	2	0.017	0	4	TRUE	FALSE	intron
2R.12606769	1-3	2R	12606769	.	P-element	TIR	F	-	3	0	0	5	TRUE	FALSE	intron
2R.12762680	1-3	2R	12762680	.	P-element	TIR	R	-	1	0	0	3	FALSE	FALSE	CDS
2R.12762680	1-3	2R	12762680	.	P-element	TIR	R	-	2	0.02	0	4	FALSE	FALSE	CDS
2R.12762680	1-3	2R	12762680	.	P-element	TIR	R	-	3	0	0	5	FALSE	FALSE	CDS
2R.12789201	1-3	2R	12789201	.	P-element	TIR	FR	-	1	0.033	0	3	TRUE	FALSE	5UTR
2R.12789201	1-3	2R	12789201	.	P-element	TIR	FR	-	2	0	0	4	TRUE	FALSE	5UTR
2R.12789201	1-3	2R	12789201	.	P-element	TIR	FR	-	3	0	0	5	TRUE	FALSE	5UTR
2R.12811537	1-3	2R	12811537	.	P-element	TIR	FR	-	1	0	0	3	FALSE	FALSE	5UTR
2R.12811537	1-3	2R	12811537	.	P-element	TIR	FR	-	2	0	0	4	FALSE	FALSE	5UTR
2R.12811537	1-3	2R	12811537	.	P-element	TIR	FR	-	3	0.039	0	5	FALSE	FALSE	5UTR
2R.12832806	1-3	2R	12832806	.	P-element	TIR	FR	-	1	0.003	0	3	FALSE	FALSE	intergenic
2R.12832806	1-3	2R	12832806	.	P-element	TIR	FR	-	2	0.031	0	4	FALSE	FALSE	intergenic
2R.12832806	1-3	2R	12832806	.	P-element	TIR	FR	-	3	0.003	0	5	FALSE	FALSE	intergenic
2R.12927831	1-3	2R	12927831	.	P-element	TIR	R	-	1	0.024	0	3	FALSE	FALSE	5UTR
2R.12927831	1-3	2R	12927831	.	P-element	TIR	R	-	2	0	0	4	FALSE	FALSE	5UTR
2R.12927831	1-3	2R	12927831	.	P-element	TIR	R	-	3	0	0	5	FALSE	FALSE	5UTR
2R.1307976	1-3	2R	1307976	.	P-element	TIR	F	-	1	0.027	0	3	FALSE	FALSE	intron
2R.1307976	1-3	2R	1307976	.	P-element	TIR	F	-	2	0	0	4	FALSE	FALSE	intron
2R.1307976	1-3	2R	1307976	.	P-element	TIR	F	-	3	0	0	5	FALSE	FALSE	intron
2R.13119931	1-3	2R	13119931	.	P-element	TIR	F	-	1	0.03	0	3	FALSE	FALSE	5UTR
2R.13119931	1-3	2R	13119931	.	P-element	TIR	F	-	2	0	0	4	FALSE	FALSE	5UTR
2R.13119931	1-3	2R	13119931	.	P-element	TIR	F	-	3	0	0	5	FALSE	FALSE	5UTR
2R.13186472	1-3	2R	13186472	.	P-element	TIR	F	-	1	0	0	3	TRUE	FALSE	5UTR
2R.13186472	1-3	2R	13186472	.	P-element	TIR	F	-	2	0.032	0	4	TRUE	FALSE	5UTR
2R.13186472	1-3	2R	13186472	.	P-element	TIR	F	-	3	0	0	5	TRUE	FALSE	5UTR
2R.13227557	1-3	2R	13227557	.	P-element	TIR	F	-	1	0	0	3	FALSE	FALSE	intergenic
2R.13227557	1-3	2R	13227557	.	P-element	TIR	F	-	2	0.021	0	4	FALSE	FALSE	intergenic
2R.13227557	1-3	2R	13227557	.	P-element	TIR	F	-	3	0	0	5	FALSE	FALSE	intergenic
2R.13316568	1-3	2R	13316568	.	P-element	TIR	R	-	1	0	0	3	FALSE	FALSE	CDS
2R.13316568	1-3	2R	13316568	.	P-element	TIR	R	-	2	0	0	4	FALSE	FALSE	CDS
2R.13316568	1-3	2R	13316568	.	P-element	TIR	R	-	3	0.019	0	5	FALSE	FALSE	CDS
2R.13352557	1-3	2R	13352557	.	P-element	TIR	R	-	1	0.024	0	3	FALSE	FALSE	intron
2R.13352557	1-3	2R	13352557	.	P-element	TIR	R	-	2	0	0	4	FALSE	FALSE	intron
2R.13352557	1-3	2R	13352557	.	P-element	TIR	R	-	3	0	0	5	FALSE	FALSE	intron
2R.13371609	1-3	2R	13371609	.	P-element	TIR	F	-	1	0.035	0	3	TRUE	FALSE	intron
2R.13371609	1-3	2R	13371609	.	P-element	TIR	F	-	2	0	0	4	TRUE	FALSE	intron
2R.13371609	1-3	2R	13371609	.	P-element	TIR	F	-	3	0	0	5	TRUE	FALSE	intron
2R.13381337	1-3	2R	13381337	.	P-element	TIR	F	-	1	0.01	0	3	TRUE	TRUE	intron
2R.13381337	1-3	2R	13381337	.	P-element	TIR	F	-	2	0.007	0	4	TRUE	TRUE	intron
2R.13381337	1-3	2R	13381337	.	P-element	TIR	F	-	3	0.011	0	5	TRUE	TRUE	intron
2R.13413958	1-3	2R	13413958	.	P-element	TIR	FR	-	1	0.015	0	3	TRUE	TRUE	intron
2R.13413958	1-3	2R	13413958	.	P-element	TIR	FR	-	2	0.005	0	4	TRUE	TRUE	intron
2R.13413958	1-3	2R	13413958	.	P-element	TIR	FR	-	3	0.025	0	5	TRUE	TRUE	intron
2R.13584419	1-3	2R	13584419	.	P-element	TIR	F	-	1	0	0	3	TRUE	FALSE	intergenic
2R.13584419	1-3	2R	13584419	.	P-element	TIR	F	-	2	0.044	0	4	TRUE	FALSE	intergenic
2R.13584419	1-3	2R	13584419	.	P-element	TIR	F	-	3	0	0	5	TRUE	FALSE	intergenic
2R.13913327	1-3	2R	13913327	.	P-element	TIR	F	-	1	0	0	3	FALSE	FALSE	intergenic
2R.13913327	1-3	2R	13913327	.	P-element	TIR	F	-	2	0.019	0	4	FALSE	FALSE	intergenic
2R.13913327	1-3	2R	13913327	.	P-element	TIR	F	-	3	0	0	5	FALSE	FALSE	intergenic
2R.13968831	1-3	2R	13968831	.	P-element	TIR	F	-	1	0	0	3	FALSE	FALSE	intergenic
2R.13968831	1-3	2R	13968831	.	P-element	TIR	F	-	2	0	0	4	FALSE	FALSE	intergenic
2R.13968831	1-3	2R	13968831	.	P-element	TIR	F	-	3	0.022	0	5	FALSE	FALSE	intergenic
2R.14000630	1-3	2R	14000630	.	P-element	TIR	R	-	1	0	0	3	TRUE	TRUE	intergenic
2R.14000630	1-3	2R	14000630	.	P-element	TIR	R	-	2	0.007	0	4	TRUE	TRUE	intergenic
2R.14000630	1-3	2R	14000630	.	P-element	TIR	R	-	3	0.011	0	5	TRUE	TRUE	intergenic
2R.14060544	1-3	2R	14060544	.	P-element	TIR	R	-	1	0	0	3	FALSE	FALSE	intergenic
2R.14060544	1-3	2R	14060544	.	P-element	TIR	R	-	2	0	0	4	FALSE	FALSE	intergenic
2R.14060544	1-3	2R	14060544	.	P-element	TIR	R	-	3	0.017	0	5	FALSE	FALSE	intergenic
2R.14455178	1-3	2R	14455178	.	P-element	TIR	R	-	1	0	0	3	FALSE	FALSE	intron
2R.14455178	1-3	2R	14455178	.	P-element	TIR	R	-	2	0	0	4	FALSE	FALSE	intron
2R.14455178	1-3	2R	14455178	.	P-element	TIR	R	-	3	0.019	0	5	FALSE	FALSE	intron
2R.14460901	1-3	2R	14460901	.	P-element	TIR	F	-	1	0.011	0	3	FALSE	TRUE	intergenic
2R.14460901	1-3	2R	14460901	.	P-element	TIR	F	-	2	0	0	4	FALSE	TRUE	intergenic
2R.14460901	1-3	2R	14460901	.	P-element	TIR	F	-	3	0.021	0	5	FALSE	TRUE	intergenic
2R.14480984	1-3	2R	14480984	.	P-element	TIR	R	-	1	0.023	0	3	FALSE	FALSE	intron
2R.14480984	1-3	2R	14480984	.	P-element	TIR	R	-	2	0	0	4	FALSE	FALSE	intron
2R.14480984	1-3	2R	14480984	.	P-element	TIR	R	-	3	0	0	5	FALSE	FALSE	intron
2R.14495776	1-3	2R	14495776	.	P-element	TIR	F	-	1	0	0	3	TRUE	FALSE	intron
2R.14495776	1-3	2R	14495776	.	P-element	TIR	F	-	2	0.017	0	4	TRUE	FALSE	intron
2R.14495776	1-3	2R	14495776	.	P-element	TIR	F	-	3	0.01	0	5	TRUE	FALSE	intron
2R.14496149	1-3	2R	14496149	.	P-element	TIR	F	-	1	0	0	3	TRUE	FALSE	5UTR
2R.14496149	1-3	2R	14496149	.	P-element	TIR	F	-	2	0.007	0	4	TRUE	FALSE	5UTR
2R.14496149	1-3	2R	14496149	.	P-element	TIR	F	-	3	0.023	0	5	TRUE	FALSE	5UTR
2R.14643549	1-3	2R	14643549	.	P-element	TIR	R	-	1	0.03	0	3	FALSE	FALSE	intergenic
2R.14643549	1-3	2R	14643549	.	P-element	TIR	R	-	2	0	0	4	FALSE	FALSE	intergenic
2R.14643549	1-3	2R	14643549	.	P-element	TIR	R	-	3	0	0	5	FALSE	FALSE	intergenic
2R.14685136	1-3	2R	14685136	.	P-element	TIR	R	-	1	0	0	3	FALSE	FALSE	intergenic
2R.14685136	1-3	2R	14685136	.	P-element	TIR	R	-	2	0	0	4	FALSE	FALSE	intergenic
2R.14685136	1-3	2R	14685136	.	P-element	TIR	R	-	3	0.022	0	5	FALSE	FALSE	intergenic
2R.15036748	1-3	2R	15036748	.	P-element	TIR	FR	-	1	0.004	0	3	FALSE	FALSE	5UTR
2R.15036748	1-3	2R	15036748	.	P-element	TIR	FR	-	2	0.014	0	4	FALSE	FALSE	5UTR
2R.15036748	1-3	2R	15036748	.	P-element	TIR	FR	-	3	0.032	0	5	FALSE	FALSE	5UTR
2R.15040448	1-3	2R	15040448	.	P-element	TIR	F	-	1	0	0	3	TRUE	FALSE	intron
2R.15040448	1-3	2R	15040448	.	P-element	TIR	F	-	2	0.024	0	4	TRUE	FALSE	intron
2R.15040448	1-3	2R	15040448	.	P-element	TIR	F	-	3	0.009	0	5	TRUE	FALSE	intron
2R.15128445	1-3	2R	15128445	.	P-element	TIR	R	-	1	0.042	0	3	FALSE	FALSE	intron
2R.15128445	1-3	2R	15128445	.	P-element	TIR	R	-	2	0	0	4	FALSE	FALSE	intron
2R.15128445	1-3	2R	15128445	.	P-element	TIR	R	-	3	0	0	5	FALSE	FALSE	intron
2R.15172042	1-3	2R	15172042	.	P-element	TIR	R	-	1	0.046	0	3	FALSE	FALSE	CDS
2R.15172042	1-3	2R	15172042	.	P-element	TIR	R	-	2	0	0	4	FALSE	FALSE	CDS
2R.15172042	1-3	2R	15172042	.	P-element	TIR	R	-	3	0	0	5	FALSE	FALSE	CDS
2R.15319975	1-3	2R	15319975	.	P-element	TIR	F	-	1	0	0	3	FALSE	FALSE	intron
2R.15319975	1-3	2R	15319975	.	P-element	TIR	F	-	2	0.018	0	4	FALSE	FALSE	intron
2R.15319975	1-3	2R	15319975	.	P-element	TIR	F	-	3	0	0	5	FALSE	FALSE	intron
2R.15338157	1-3	2R	15338157	.	P-element	TIR	R	-	1	0	0	3	FALSE	FALSE	intron
2R.15338157	1-3	2R	15338157	.	P-element	TIR	R	-	2	0	0	4	FALSE	FALSE	intron
2R.15338157	1-3	2R	15338157	.	P-element	TIR	R	-	3	0.021	0	5	FALSE	FALSE	intron
2R.15359117	1-3	2R	15359117	.	P-element	TIR	R	-	1	0.029	0	3	FALSE	FALSE	intergenic
2R.15359117	1-3	2R	15359117	.	P-element	TIR	R	-	2	0	0	4	FALSE	FALSE	intergenic
2R.15359117	1-3	2R	15359117	.	P-element	TIR	R	-	3	0	0	5	FALSE	FALSE	intergenic
2R.15443677	1-3	2R	15443677	.	P-element	TIR	F	-	1	0	0	3	FALSE	FALSE	intergenic
2R.15443677	1-3	2R	15443677	.	P-element	TIR	F	-	2	0	0	4	FALSE	FALSE	intergenic
2R.15443677	1-3	2R	15443677	.	P-element	TIR	F	-	3	0.034	0	5	FALSE	FALSE	intergenic
2R.15508030	1-3	2R	15508030	.	P-element	TIR	F	-	1	0.024	0	3	TRUE	TRUE	intron
2R.15508030	1-3	2R	15508030	.	P-element	TIR	F	-	2	0	0	4	TRUE	TRUE	intron
2R.15508030	1-3	2R	15508030	.	P-element	TIR	F	-	3	0.002	0	5	TRUE	TRUE	intron
2R.15574494	1-3	2R	15574494	.	P-element	TIR	F	-	1	0.022	0	3	FALSE	TRUE	intergenic
2R.15574494	1-3	2R	15574494	.	P-element	TIR	F	-	2	0	0	4	FALSE	TRUE	intergenic
2R.15574494	1-3	2R	15574494	.	P-element	TIR	F	-	3	0	0	5	FALSE	TRUE	intergenic
2R.15576478	1-3	2R	15576478	.	P-element	TIR	R	-	1	0	0	3	FALSE	FALSE	intron
2R.15576478	1-3	2R	15576478	.	P-element	TIR	R	-	2	0.02	0	4	FALSE	FALSE	intron
2R.15576478	1-3	2R	15576478	.	P-element	TIR	R	-	3	0.002	0	5	FALSE	FALSE	intron
2R.15675648	1-3	2R	15675648	.	P-element	TIR	R	-	1	0.022	0	3	FALSE	FALSE	intron
2R.15675648	1-3	2R	15675648	.	P-element	TIR	R	-	2	0	0	4	FALSE	FALSE	intron
2R.15675648	1-3	2R	15675648	.	P-element	TIR	R	-	3	0	0	5	FALSE	FALSE	intron
2R.15724935	1-3	2R	15724935	.	P-element	TIR	F	-	1	0	0	3	FALSE	FALSE	intron
2R.15724935	1-3	2R	15724935	.	P-element	TIR	F	-	2	0	0	4	FALSE	FALSE	intron
2R.15724935	1-3	2R	15724935	.	P-element	TIR	F	-	3	0.046	0	5	FALSE	FALSE	intron
2R.16041948	1-3	2R	16041948	.	P-element	TIR	F	-	1	0	0	3	FALSE	FALSE	intergenic
2R.16041948	1-3	2R	16041948	.	P-element	TIR	F	-	2	0	0	4	FALSE	FALSE	intergenic
2R.16041948	1-3	2R	16041948	.	P-element	TIR	F	-	3	0.049	0	5	FALSE	FALSE	intergenic
2R.16215336	1-3	2R	16215336	.	P-element	TIR	F	-	1	0.024	0	3	FALSE	FALSE	intergenic
2R.16215336	1-3	2R	16215336	.	P-element	TIR	F	-	2	0	0	4	FALSE	FALSE	intergenic
2R.16215336	1-3	2R	16215336	.	P-element	TIR	F	-	3	0	0	5	FALSE	FALSE	intergenic
2R.16409573	1-3	2R	16409573	.	P-element	TIR	R	-	1	0	0	3	FALSE	FALSE	intron
2R.16409573	1-3	2R	16409573	.	P-element	TIR	R	-	2	0	0	4	FALSE	FALSE	intron
2R.16409573	1-3	2R	16409573	.	P-element	TIR	R	-	3	0.022	0	5	FALSE	FALSE	intron
2R.16494817	1-3	2R	16494817	.	P-element	TIR	R	-	1	0.022	0	3	FALSE	FALSE	5UTR
2R.16494817	1-3	2R	16494817	.	P-element	TIR	R	-	2	0	0	4	FALSE	FALSE	5UTR
2R.16494817	1-3	2R	16494817	.	P-element	TIR	R	-	3	0	0	5	FALSE	FALSE	5UTR
2R.16637285	1-3	2R	16637285	.	P-element	TIR	R	-	1	0.027	0	3	FALSE	FALSE	intergenic
2R.16637285	1-3	2R	16637285	.	P-element	TIR	R	-	2	0	0	4	FALSE	FALSE	intergenic
2R.16637285	1-3	2R	16637285	.	P-element	TIR	R	-	3	0	0	5	FALSE	FALSE	intergenic
2R.16757536	1-3	2R	16757536	.	P-element	TIR	F	-	1	0	0	3	FALSE	FALSE	5UTR
2R.16757536	1-3	2R	16757536	.	P-element	TIR	F	-	2	0.02	0	4	FALSE	FALSE	5UTR
2R.16757536	1-3	2R	16757536	.	P-element	TIR	F	-	3	0	0	5	FALSE	FALSE	5UTR
2R.16773544	1-3	2R	16773544	.	P-element	TIR	R	-	1	0	0	3	TRUE	FALSE	5UTR
2R.16773544	1-3	2R	16773544	.	P-element	TIR	R	-	2	0.02	0	4	TRUE	FALSE	5UTR
2R.16773544	1-3	2R	16773544	.	P-element	TIR	R	-	3	0.018	0	5	TRUE	FALSE	5UTR
2R.16788230	1-3	2R	16788230	.	P-element	TIR	F	-	1	0	0	3	FALSE	FALSE	intergenic
2R.16788230	1-3	2R	16788230	.	P-element	TIR	F	-	2	0	0	4	FALSE	FALSE	intergenic
2R.16788230	1-3	2R	16788230	.	P-element	TIR	F	-	3	0.019	0	5	FALSE	FALSE	intergenic
2R.16863319	1-3	2R	16863319	.	P-element	TIR	R	-	1	0	0	3	FALSE	FALSE	intron
2R.16863319	1-3	2R	16863319	.	P-element	TIR	R	-	2	0	0	4	FALSE	FALSE	intron
2R.16863319	1-3	2R	16863319	.	P-element	TIR	R	-	3	0.024	0	5	FALSE	FALSE	intron
2R.17061910	1-3	2R	17061910	.	P-element	TIR	R	-	1	0.022	0	3	FALSE	FALSE	5UTR
2R.17061910	1-3	2R	17061910	.	P-element	TIR	R	-	2	0	0	4	FALSE	FALSE	5UTR
2R.17061910	1-3	2R	17061910	.	P-element	TIR	R	-	3	0	0	5	FALSE	FALSE	5UTR
2R.1706737	1-3	2R	1706737	.	P-element	TIR	F	-	1	0	0	3	FALSE	FALSE	intron
2R.1706737	1-3	2R	1706737	.	P-element	TIR	F	-	2	0	0	4	FALSE	FALSE	intron
2R.1706737	1-3	2R	1706737	.	P-element	TIR	F	-	3	0.021	0	5	FALSE	FALSE	intron
2R.1733432	1-3	2R	1733432	.	P-element	TIR	R	-	1	0	0	3	FALSE	FALSE	CDS
2R.1733432	1-3	2R	1733432	.	P-element	TIR	R	-	2	0	0	4	FALSE	FALSE	CDS
2R.1733432	1-3	2R	1733432	.	P-element	TIR	R	-	3	0.026	0	5	FALSE	FALSE	CDS
2R.17400353	1-3	2R	17400353	.	P-element	TIR	F	-	1	0	0	3	TRUE	TRUE	intron
2R.17400353	1-3	2R	17400353	.	P-element	TIR	F	-	2	0	0	4	TRUE	TRUE	intron
2R.17400353	1-3	2R	17400353	.	P-element	TIR	F	-	3	0.019	0	5	TRUE	TRUE	intron
2R.17499228	1-3	2R	17499228	.	P-element	TIR	R	-	1	0	0	3	FALSE	FALSE	5UTR
2R.17499228	1-3	2R	17499228	.	P-element	TIR	R	-	2	0.036	0	4	FALSE	FALSE	5UTR
2R.17499228	1-3	2R	17499228	.	P-element	TIR	R	-	3	0	0	5	FALSE	FALSE	5UTR
2R.17563913	1-3	2R	17563913	.	P-element	TIR	F	-	1	0	0	3	TRUE	FALSE	5UTR
2R.17563913	1-3	2R	17563913	.	P-element	TIR	F	-	2	0	0	4	TRUE	FALSE	5UTR
2R.17563913	1-3	2R	17563913	.	P-element	TIR	F	-	3	0.022	0	5	TRUE	FALSE	5UTR
2R.17590700	1-3	2R	17590700	.	P-element	TIR	R	-	1	0	0	3	FALSE	FALSE	intron
2R.17590700	1-3	2R	17590700	.	P-element	TIR	R	-	2	0	0	4	FALSE	FALSE	intron
2R.17590700	1-3	2R	17590700	.	P-element	TIR	R	-	3	0.024	0	5	FALSE	FALSE	intron
2R.17685682	1-3	2R	17685682	.	P-element	TIR	R	-	1	0	0	3	TRUE	FALSE	intron
2R.17685682	1-3	2R	17685682	.	P-element	TIR	R	-	2	0.005	0	4	TRUE	FALSE	intron
2R.17685682	1-3	2R	17685682	.	P-element	TIR	R	-	3	0.021	0	5	TRUE	FALSE	intron
2R.17685898	1-3	2R	17685898	.	P-element	TIR	F	-	1	0	0	3	FALSE	FALSE	5UTR
2R.17685898	1-3	2R	17685898	.	P-element	TIR	F	-	2	0	0	4	FALSE	FALSE	5UTR
2R.17685898	1-3	2R	17685898	.	P-element	TIR	F	-	3	0.032	0	5	FALSE	FALSE	5UTR
2R.17722906	1-3	2R	17722906	.	P-element	TIR	F	-	1	0	0	3	TRUE	FALSE	5UTR
2R.17722906	1-3	2R	17722906	.	P-element	TIR	F	-	2	0	0	4	TRUE	FALSE	5UTR
2R.17722906	1-3	2R	17722906	.	P-element	TIR	F	-	3	0.018	0	5	TRUE	FALSE	5UTR
2R.17751347	1-3	2R	17751347	.	P-element	TIR	F	-	1	0	0	3	FALSE	FALSE	intron
2R.17751347	1-3	2R	17751347	.	P-element	TIR	F	-	2	0.018	0	4	FALSE	FALSE	intron
2R.17751347	1-3	2R	17751347	.	P-element	TIR	F	-	3	0	0	5	FALSE	FALSE	intron
2R.17764470	1-3	2R	17764470	.	P-element	TIR	F	-	1	0.03	0	3	FALSE	FALSE	CDS
2R.17764470	1-3	2R	17764470	.	P-element	TIR	F	-	2	0	0	4	FALSE	FALSE	CDS
2R.17764470	1-3	2R	17764470	.	P-element	TIR	F	-	3	0	0	5	FALSE	FALSE	CDS
2R.17809539	1-3	2R	17809539	.	P-element	TIR	F	-	1	0	0	3	FALSE	FALSE	CDS
2R.17809539	1-3	2R	17809539	.	P-element	TIR	F	-	2	0	0	4	FALSE	FALSE	CDS
2R.17809539	1-3	2R	17809539	.	P-element	TIR	F	-	3	0.027	0	5	FALSE	FALSE	CDS
2R.17852780	1-3	2R	17852780	.	P-element	TIR	F	-	1	0.027	0	3	FALSE	FALSE	intron
2R.17852780	1-3	2R	17852780	.	P-element	TIR	F	-	2	0	0	4	FALSE	FALSE	intron
2R.17852780	1-3	2R	17852780	.	P-element	TIR	F	-	3	0	0	5	FALSE	FALSE	intron
2R.184795	1-3	2R	184795	.	P-element	TIR	R	-	1	0	0	3	FALSE	FALSE	intergenic
2R.184795	1-3	2R	184795	.	P-element	TIR	R	-	2	0	0	4	FALSE	FALSE	intergenic
2R.184795	1-3	2R	184795	.	P-element	TIR	R	-	3	0.025	0	5	FALSE	FALSE	intergenic
2R.18505548	1-3	2R	18505548	.	P-element	TIR	R	-	1	0	0	3	FALSE	FALSE	intergenic
2R.18505548	1-3	2R	18505548	.	P-element	TIR	R	-	2	0	0	4	FALSE	FALSE	intergenic
2R.18505548	1-3	2R	18505548	.	P-element	TIR	R	-	3	0.026	0	5	FALSE	FALSE	intergenic
2R.18534906	1-3	2R	18534906	.	P-element	TIR	F	-	1	0	0	3	TRUE	TRUE	3UTR
2R.18534906	1-3	2R	18534906	.	P-element	TIR	F	-	2	0	0	4	TRUE	TRUE	3UTR
2R.18534906	1-3	2R	18534906	.	P-element	TIR	F	-	3	0.026	0	5	TRUE	TRUE	3UTR
2R.18581250	1-3	2R	18581250	.	P-element	TIR	R	-	1	0	0	3	FALSE	FALSE	intergenic
2R.18581250	1-3	2R	18581250	.	P-element	TIR	R	-	2	0	0	4	FALSE	FALSE	intergenic
2R.18581250	1-3	2R	18581250	.	P-element	TIR	R	-	3	0.035	0	5	FALSE	FALSE	intergenic
2R.18783143	1-3	2R	18783143	.	P-element	TIR	F	-	1	0.037	0	3	FALSE	FALSE	intron
2R.18783143	1-3	2R	18783143	.	P-element	TIR	F	-	2	0.004	0	4	FALSE	FALSE	intron
2R.18783143	1-3	2R	18783143	.	P-element	TIR	F	-	3	0.001	0	5	FALSE	FALSE	intron
2R.18898210	1-3	2R	18898210	.	P-element	TIR	F	-	1	0	0	3	FALSE	FALSE	intergenic
2R.18898210	1-3	2R	18898210	.	P-element	TIR	F	-	2	0	0	4	FALSE	FALSE	intergenic
2R.18898210	1-3	2R	18898210	.	P-element	TIR	F	-	3	0.021	0	5	FALSE	FALSE	intergenic
2R.18995729	1-3	2R	18995729	.	P-element	TIR	F	-	1	0.016	0	3	FALSE	FALSE	intergenic
2R.18995729	1-3	2R	18995729	.	P-element	TIR	F	-	2	0	0	4	FALSE	FALSE	intergenic
2R.18995729	1-3	2R	18995729	.	P-element	TIR	F	-	3	0.009	0	5	FALSE	FALSE	intergenic
2R.2032390	1-3	2R	2032390	.	P-element	TIR	F	-	1	0	0	3	FALSE	FALSE	intergenic
2R.2032390	1-3	2R	2032390	.	P-element	TIR	F	-	2	0	0	4	FALSE	FALSE	intergenic
2R.2032390	1-3	2R	2032390	.	P-element	TIR	F	-	3	0.048	0	5	FALSE	FALSE	intergenic
2R.2148073	1-3	2R	2148073	.	P-element	TIR	F	-	1	0	0	3	FALSE	FALSE	CDS
2R.2148073	1-3	2R	2148073	.	P-element	TIR	F	-	2	0.019	0	4	FALSE	FALSE	CDS
2R.2148073	1-3	2R	2148073	.	P-element	TIR	F	-	3	0	0	5	FALSE	FALSE	CDS
2R.2444775	1-3	2R	2444775	.	P-element	TIR	F	-	1	0.015	0	3	FALSE	FALSE	intergenic
2R.2444775	1-3	2R	2444775	.	P-element	TIR	F	-	2	0.018	0	4	FALSE	FALSE	intergenic
2R.2444775	1-3	2R	2444775	.	P-element	TIR	F	-	3	0	0	5	FALSE	FALSE	intergenic
2R.2538786	1-3	2R	2538786	.	P-element	TIR	R	-	1	0.039	0	3	FALSE	FALSE	3UTR
2R.2538786	1-3	2R	2538786	.	P-element	TIR	R	-	2	0	0	4	FALSE	FALSE	3UTR
2R.2538786	1-3	2R	2538786	.	P-element	TIR	R	-	3	0	0	5	FALSE	FALSE	3UTR
2R.2892282	1-3	2R	2892282	.	P-element	TIR	FR	-	1	0.013	0	3	TRUE	FALSE	5UTR
2R.2892282	1-3	2R	2892282	.	P-element	TIR	FR	-	2	0.003	0	4	TRUE	FALSE	5UTR
2R.2892282	1-3	2R	2892282	.	P-element	TIR	FR	-	3	0.009	0	5	TRUE	FALSE	5UTR
2R.2959845	1-3	2R	2959845	.	P-element	TIR	R	-	1	0.028	0	3	FALSE	FALSE	intron
2R.2959845	1-3	2R	2959845	.	P-element	TIR	R	-	2	0	0	4	FALSE	FALSE	intron
2R.2959845	1-3	2R	2959845	.	P-element	TIR	R	-	3	0.003	0	5	FALSE	FALSE	intron
2R.3017160	1-3	2R	3017160	.	P-element	TIR	R	-	1	0	0	3	FALSE	FALSE	intron
2R.3017160	1-3	2R	3017160	.	P-element	TIR	R	-	2	0.02	0	4	FALSE	FALSE	intron
2R.3017160	1-3	2R	3017160	.	P-element	TIR	R	-	3	0	0	5	FALSE	FALSE	intron
2R.303146	1-3	2R	303146	.	P-element	TIR	R	-	1	0	0	3	TRUE	FALSE	intergenic
2R.303146	1-3	2R	303146	.	P-element	TIR	R	-	2	0	0	4	TRUE	FALSE	intergenic
2R.303146	1-3	2R	303146	.	P-element	TIR	R	-	3	0.021	0	5	TRUE	FALSE	intergenic
2R.3323390	1-3	2R	3323390	.	P-element	TIR	R	-	1	0	0	3	FALSE	FALSE	CDS
2R.3323390	1-3	2R	3323390	.	P-element	TIR	R	-	2	0	0	4	FALSE	FALSE	CDS
2R.3323390	1-3	2R	3323390	.	P-element	TIR	R	-	3	0.021	0	5	FALSE	FALSE	CDS
2R.3579900	1-3	2R	3579900	.	P-element	TIR	F	-	1	0	0	3	FALSE	FALSE	3UTR
2R.3579900	1-3	2R	3579900	.	P-element	TIR	F	-	2	0	0	4	FALSE	FALSE	3UTR
2R.3579900	1-3	2R	3579900	.	P-element	TIR	F	-	3	0.022	0	5	FALSE	FALSE	3UTR
2R.3588328	1-3	2R	3588328	.	P-element	TIR	F	-	1	0.021	0	3	FALSE	FALSE	intergenic
2R.3588328	1-3	2R	3588328	.	P-element	TIR	F	-	2	0	0	4	FALSE	FALSE	intergenic
2R.3588328	1-3	2R	3588328	.	P-element	TIR	F	-	3	0	0	5	FALSE	FALSE	intergenic
2R.3677194	1-3	2R	3677194	.	P-element	TIR	F	-	1	0	0	3	FALSE	TRUE	intron
2R.3677194	1-3	2R	3677194	.	P-element	TIR	F	-	2	0	0	4	FALSE	TRUE	intron
2R.3677194	1-3	2R	3677194	.	P-element	TIR	F	-	3	0.023	0	5	FALSE	TRUE	intron
2R.3693822	1-3	2R	3693822	.	P-element	TIR	FR	-	1	0.021	0	3	FALSE	FALSE	5UTR
2R.3693822	1-3	2R	3693822	.	P-element	TIR	FR	-	2	0	0	4	FALSE	FALSE	5UTR
2R.3693822	1-3	2R	3693822	.	P-element	TIR	FR	-	3	0.006	0	5	FALSE	FALSE	5UTR
2R.3708324	1-3	2R	3708324	.	P-element	TIR	R	-	1	0.021	0	3	TRUE	FALSE	5UTR
2R.3708324	1-3	2R	3708324	.	P-element	TIR	R	-	2	0	0	4	TRUE	FALSE	5UTR
2R.3708324	1-3	2R	3708324	.	P-element	TIR	R	-	3	0	0	5	TRUE	FALSE	5UTR
2R.3810247	1-3	2R	3810247	.	P-element	TIR	FR	-	1	0.016	0	3	TRUE	TRUE	5UTR
2R.3810247	1-3	2R	3810247	.	P-element	TIR	FR	-	2	0	0	4	TRUE	TRUE	5UTR
2R.3810247	1-3	2R	3810247	.	P-element	TIR	FR	-	3	0.004	0	5	TRUE	TRUE	5UTR
2R.3810828	1-3	2R	3810828	.	P-element	TIR	F	-	1	0.026	0	3	TRUE	TRUE	CDS
2R.3810828	1-3	2R	3810828	.	P-element	TIR	F	-	2	0	0	4	TRUE	TRUE	CDS
2R.3810828	1-3	2R	3810828	.	P-element	TIR	F	-	3	0	0	5	TRUE	TRUE	CDS
2R.3811436	1-3	2R	3811436	.	P-element	TIR	R	-	1	0.03	0	3	TRUE	TRUE	3UTR
2R.3811436	1-3	2R	3811436	.	P-element	TIR	R	-	2	0	0	4	TRUE	TRUE	3UTR
2R.3811436	1-3	2R	3811436	.	P-element	TIR	R	-	3	0	0	5	TRUE	TRUE	3UTR
2R.4088949	1-3	2R	4088949	.	P-element	TIR	R	-	1	0.021	0	3	FALSE	FALSE	5UTR
2R.4088949	1-3	2R	4088949	.	P-element	TIR	R	-	2	0	0	4	FALSE	FALSE	5UTR
2R.4088949	1-3	2R	4088949	.	P-element	TIR	R	-	3	0	0	5	FALSE	FALSE	5UTR
2R.4122663	1-3	2R	4122663	.	P-element	TIR	R	-	1	0.034	0	3	FALSE	FALSE	intron
2R.4122663	1-3	2R	4122663	.	P-element	TIR	R	-	2	0	0	4	FALSE	FALSE	intron
2R.4122663	1-3	2R	4122663	.	P-element	TIR	R	-	3	0	0	5	FALSE	FALSE	intron
2R.4235692	1-3	2R	4235692	.	P-element	TIR	F	-	1	0.02	0	3	FALSE	FALSE	intergenic
2R.4235692	1-3	2R	4235692	.	P-element	TIR	F	-	2	0	0	4	FALSE	FALSE	intergenic
2R.4235692	1-3	2R	4235692	.	P-element	TIR	F	-	3	0	0	5	FALSE	FALSE	intergenic
2R.4298598	1-3	2R	4298598	.	P-element	TIR	F	-	1	0	0	3	FALSE	FALSE	CDS
2R.4298598	1-3	2R	4298598	.	P-element	TIR	F	-	2	0.008	0	4	FALSE	FALSE	CDS
2R.4298598	1-3	2R	4298598	.	P-element	TIR	F	-	3	0.01	0	5	FALSE	FALSE	CDS
2R.4325041	1-3	2R	4325041	.	P-element	TIR	R	-	1	0	0	3	TRUE	TRUE	intergenic
2R.4325041	1-3	2R	4325041	.	P-element	TIR	R	-	2	0.02	0	4	TRUE	TRUE	intergenic
2R.4325041	1-3	2R	4325041	.	P-element	TIR	R	-	3	0	0	5	TRUE	TRUE	intergenic
2R.4343802	1-3	2R	4343802	.	P-element	TIR	R	-	1	0.024	0	3	FALSE	FALSE	intergenic
2R.4343802	1-3	2R	4343802	.	P-element	TIR	R	-	2	0	0	4	FALSE	FALSE	intergenic
2R.4343802	1-3	2R	4343802	.	P-element	TIR	R	-	3	0	0	5	FALSE	FALSE	intergenic
2R.4347397	1-3	2R	4347397	.	P-element	TIR	F	-	1	0	0	3	FALSE	FALSE	intergenic
2R.4347397	1-3	2R	4347397	.	P-element	TIR	F	-	2	0.026	0	4	FALSE	FALSE	intergenic
2R.4347397	1-3	2R	4347397	.	P-element	TIR	F	-	3	0	0	5	FALSE	FALSE	intergenic
2R.4364289	1-3	2R	4364289	.	P-element	TIR	F	-	1	0.034	0	3	FALSE	FALSE	intergenic
2R.4364289	1-3	2R	4364289	.	P-element	TIR	F	-	2	0	0	4	FALSE	FALSE	intergenic
2R.4364289	1-3	2R	4364289	.	P-element	TIR	F	-	3	0	0	5	FALSE	FALSE	intergenic
2R.4389997	1-3	2R	4389997	.	P-element	TIR	F	-	1	0.02	0	3	FALSE	FALSE	CDS
2R.4389997	1-3	2R	4389997	.	P-element	TIR	F	-	2	0	0	4	FALSE	FALSE	CDS
2R.4389997	1-3	2R	4389997	.	P-element	TIR	F	-	3	0	0	5	FALSE	FALSE	CDS
2R.4468648	1-3	2R	4468648	.	P-element	TIR	R	-	1	0	0	3	FALSE	FALSE	intron
2R.4468648	1-3	2R	4468648	.	P-element	TIR	R	-	2	0	0	4	FALSE	FALSE	intron
2R.4468648	1-3	2R	4468648	.	P-element	TIR	R	-	3	0.026	0	5	FALSE	FALSE	intron
2R.4516828	1-3	2R	4516828	.	P-element	TIR	F	-	1	0.022	0	3	FALSE	FALSE	intron
2R.4516828	1-3	2R	4516828	.	P-element	TIR	F	-	2	0	0	4	FALSE	FALSE	intron
2R.4516828	1-3	2R	4516828	.	P-element	TIR	F	-	3	0	0	5	FALSE	FALSE	intron
2R.4667528	1-3	2R	4667528	.	P-element	TIR	R	-	1	0.008	0	3	FALSE	FALSE	5UTR
2R.4667528	1-3	2R	4667528	.	P-element	TIR	R	-	2	0	0	4	FALSE	FALSE	5UTR
2R.4667528	1-3	2R	4667528	.	P-element	TIR	R	-	3	0.012	0	5	FALSE	FALSE	5UTR
2R.4715526	1-3	2R	4715526	.	P-element	TIR	R	-	1	0.033	0	3	FALSE	FALSE	intron
2R.4715526	1-3	2R	4715526	.	P-element	TIR	R	-	2	0.031	0	4	FALSE	FALSE	intron
2R.4715526	1-3	2R	4715526	.	P-element	TIR	R	-	3	0	0	5	FALSE	FALSE	intron
2R.4716165	1-3	2R	4716165	.	P-element	TIR	F	-	1	0.021	0	3	TRUE	FALSE	intergenic
2R.4716165	1-3	2R	4716165	.	P-element	TIR	F	-	2	0	0	4	TRUE	FALSE	intergenic
2R.4716165	1-3	2R	4716165	.	P-element	TIR	F	-	3	0	0	5	TRUE	FALSE	intergenic
2R.4771943	1-3	2R	4771943	.	P-element	TIR	F	-	1	0.022	0	3	FALSE	TRUE	intron
2R.4771943	1-3	2R	4771943	.	P-element	TIR	F	-	2	0	0	4	FALSE	TRUE	intron
2R.4771943	1-3	2R	4771943	.	P-element	TIR	F	-	3	0	0	5	FALSE	TRUE	intron
2R.4772488	1-3	2R	4772488	.	P-element	TIR	FR	-	1	0.02	0	3	TRUE	TRUE	intron
2R.4772488	1-3	2R	4772488	.	P-element	TIR	FR	-	2	0.003	0	4	TRUE	TRUE	intron
2R.4772488	1-3	2R	4772488	.	P-element	TIR	FR	-	3	0.015	0	5	TRUE	TRUE	intron
2R.4772802	1-3	2R	4772802	.	P-element	TIR	R	-	1	0.017	0	3	FALSE	TRUE	intron
2R.4772802	1-3	2R	4772802	.	P-element	TIR	R	-	2	0	0	4	FALSE	TRUE	intron
2R.4772802	1-3	2R	4772802	.	P-element	TIR	R	-	3	0	0	5	FALSE	TRUE	intron
2R.4773490	1-3	2R	4773490	.	P-element	TIR	F	-	1	0	0	3	FALSE	TRUE	intron
2R.4773490	1-3	2R	4773490	.	P-element	TIR	F	-	2	0.02	0	4	FALSE	TRUE	intron
2R.4773490	1-3	2R	4773490	.	P-element	TIR	F	-	3	0	0	5	FALSE	TRUE	intron
2R.4778986	1-3	2R	4778986	.	P-element	TIR	FR	-	1	0.008	0	3	TRUE	TRUE	5UTR
2R.4778986	1-3	2R	4778986	.	P-element	TIR	FR	-	2	0.013	0	4	TRUE	TRUE	5UTR
2R.4778986	1-3	2R	4778986	.	P-element	TIR	FR	-	3	0.009	0	5	TRUE	TRUE	5UTR
2R.4780056	1-3	2R	4780056	.	P-element	TIR	F	-	1	0	0	3	FALSE	FALSE	intron
2R.4780056	1-3	2R	4780056	.	P-element	TIR	F	-	2	0	0	4	FALSE	FALSE	intron
2R.4780056	1-3	2R	4780056	.	P-element	TIR	F	-	3	0.024	0	5	FALSE	FALSE	intron
2R.5015462	1-3	2R	5015462	.	P-element	TIR	F	-	1	0.008	0	3	FALSE	FALSE	intron
2R.5015462	1-3	2R	5015462	.	P-element	TIR	F	-	2	0.016	0	4	FALSE	FALSE	intron
2R.5015462	1-3	2R	5015462	.	P-element	TIR	F	-	3	0	0	5	FALSE	FALSE	intron
2R.5016766	1-3	2R	5016766	.	P-element	TIR	R	-	1	0.02	0	3	FALSE	FALSE	5UTR
2R.5016766	1-3	2R	5016766	.	P-element	TIR	R	-	2	0	0	4	FALSE	FALSE	5UTR
2R.5016766	1-3	2R	5016766	.	P-element	TIR	R	-	3	0	0	5	FALSE	FALSE	5UTR
2R.5069465	1-3	2R	5069465	.	P-element	TIR	F	-	1	0.019	0	3	FALSE	FALSE	intron
2R.5069465	1-3	2R	5069465	.	P-element	TIR	F	-	2	0	0	4	FALSE	FALSE	intron
2R.5069465	1-3	2R	5069465	.	P-element	TIR	F	-	3	0	0	5	FALSE	FALSE	intron
2R.5081836	1-3	2R	5081836	.	P-element	TIR	F	-	1	0.047	0	3	TRUE	FALSE	intron
2R.5081836	1-3	2R	5081836	.	P-element	TIR	F	-	2	0.002	0	4	TRUE	FALSE	intron
2R.5081836	1-3	2R	5081836	.	P-element	TIR	F	-	3	0	0	5	TRUE	FALSE	intron
2R.511356	1-3	2R	511356	.	P-element	TIR	F	-	1	0	0	3	FALSE	FALSE	intergenic
2R.511356	1-3	2R	511356	.	P-element	TIR	F	-	2	0.018	0	4	FALSE	FALSE	intergenic
2R.511356	1-3	2R	511356	.	P-element	TIR	F	-	3	0	0	5	FALSE	FALSE	intergenic
2R.5156394	1-3	2R	5156394	.	P-element	TIR	R	-	1	0	0	3	FALSE	FALSE	intergenic
2R.5156394	1-3	2R	5156394	.	P-element	TIR	R	-	2	0	0	4	FALSE	FALSE	intergenic
2R.5156394	1-3	2R	5156394	.	P-element	TIR	R	-	3	0.019	0	5	FALSE	FALSE	intergenic
2R.5296499	1-3	2R	5296499	.	P-element	TIR	F	-	1	0.032	0	3	FALSE	FALSE	intergenic
2R.5296499	1-3	2R	5296499	.	P-element	TIR	F	-	2	0	0	4	FALSE	FALSE	intergenic
2R.5296499	1-3	2R	5296499	.	P-element	TIR	F	-	3	0	0	5	FALSE	FALSE	intergenic
2R.5382037	1-3	2R	5382037	.	P-element	TIR	R	-	1	0	0	3	TRUE	FALSE	5UTR
2R.5382037	1-3	2R	5382037	.	P-element	TIR	R	-	2	0	0	4	TRUE	FALSE	5UTR
2R.5382037	1-3	2R	5382037	.	P-element	TIR	R	-	3	0.027	0	5	TRUE	FALSE	5UTR
2R.5569686	1-3	2R	5569686	.	P-element	TIR	F	-	1	0.018	0	3	FALSE	TRUE	intergenic
2R.5569686	1-3	2R	5569686	.	P-element	TIR	F	-	2	0	0	4	FALSE	TRUE	intergenic
2R.5569686	1-3	2R	5569686	.	P-element	TIR	F	-	3	0	0	5	FALSE	TRUE	intergenic
2R.5621308	1-3	2R	5621308	.	P-element	TIR	R	-	1	0	0	3	TRUE	FALSE	intron
2R.5621308	1-3	2R	5621308	.	P-element	TIR	R	-	2	0	0	4	TRUE	FALSE	intron
2R.5621308	1-3	2R	5621308	.	P-element	TIR	R	-	3	0.033	0	5	TRUE	FALSE	intron
2R.5759643	1-3	2R	5759643	.	P-element	TIR	F	-	1	0	0	3	FALSE	FALSE	intron
2R.5759643	1-3	2R	5759643	.	P-element	TIR	F	-	2	0	0	4	FALSE	FALSE	intron
2R.5759643	1-3	2R	5759643	.	P-element	TIR	F	-	3	0.05	0	5	FALSE	FALSE	intron
2R.5787490	1-3	2R	5787490	.	P-element	TIR	R	-	1	0	0	3	FALSE	FALSE	3UTR
2R.5787490	1-3	2R	5787490	.	P-element	TIR	R	-	2	0	0	4	FALSE	FALSE	3UTR
2R.5787490	1-3	2R	5787490	.	P-element	TIR	R	-	3	0.025	0	5	FALSE	FALSE	3UTR
2R.6311336	1-3	2R	6311336	.	P-element	TIR	F	-	1	0.007	0	3	FALSE	FALSE	3UTR
2R.6311336	1-3	2R	6311336	.	P-element	TIR	F	-	2	0	0	4	FALSE	FALSE	3UTR
2R.6311336	1-3	2R	6311336	.	P-element	TIR	F	-	3	0.018	0	5	FALSE	FALSE	3UTR
2R.653734	1-3	2R	653734	.	P-element	TIR	R	-	1	0.035	0	3	FALSE	FALSE	CDS
2R.653734	1-3	2R	653734	.	P-element	TIR	R	-	2	0	0	4	FALSE	FALSE	CDS
2R.653734	1-3	2R	653734	.	P-element	TIR	R	-	3	0	0	5	FALSE	FALSE	CDS
2R.6625891	1-3	2R	6625891	.	P-element	TIR	R	-	1	0	0	3	FALSE	FALSE	intron
2R.6625891	1-3	2R	6625891	.	P-element	TIR	R	-	2	0	0	4	FALSE	FALSE	intron
2R.6625891	1-3	2R	6625891	.	P-element	TIR	R	-	3	0.021	0	5	FALSE	FALSE	intron
2R.6725979	1-3	2R	6725979	.	P-element	TIR	F	-	1	0	0	3	FALSE	FALSE	intergenic
2R.6725979	1-3	2R	6725979	.	P-element	TIR	F	-	2	0	0	4	FALSE	FALSE	intergenic
2R.6725979	1-3	2R	6725979	.	P-element	TIR	F	-	3	0.02	0	5	FALSE	FALSE	intergenic
2R.6749917	1-3	2R	6749917	.	P-element	TIR	F	-	1	0.025	0	3	FALSE	FALSE	intron
2R.6749917	1-3	2R	6749917	.	P-element	TIR	F	-	2	0	0	4	FALSE	FALSE	intron
2R.6749917	1-3	2R	6749917	.	P-element	TIR	F	-	3	0	0	5	FALSE	FALSE	intron
2R.6750492	1-3	2R	6750492	.	P-element	TIR	R	-	1	0.009	0	3	TRUE	FALSE	intron
2R.6750492	1-3	2R	6750492	.	P-element	TIR	R	-	2	0.011	0	4	TRUE	FALSE	intron
2R.6750492	1-3	2R	6750492	.	P-element	TIR	R	-	3	0	0	5	TRUE	FALSE	intron
2R.6751880	1-3	2R	6751880	.	P-element	TIR	FR	-	1	0.014	0	3	TRUE	TRUE	intron
2R.6751880	1-3	2R	6751880	.	P-element	TIR	FR	-	2	0.01	0	4	TRUE	TRUE	intron
2R.6751880	1-3	2R	6751880	.	P-element	TIR	FR	-	3	0.015	0	5	TRUE	TRUE	intron
2R.6772527	1-3	2R	6772527	.	P-element	TIR	R	-	1	0	0	3	FALSE	FALSE	3UTR
2R.6772527	1-3	2R	6772527	.	P-element	TIR	R	-	2	0	0	4	FALSE	FALSE	3UTR
2R.6772527	1-3	2R	6772527	.	P-element	TIR	R	-	3	0.019	0	5	FALSE	FALSE	3UTR
2R.6849798	1-3	2R	6849798	.	P-element	TIR	R	-	1	0.019	0	3	FALSE	FALSE	CDS
2R.6849798	1-3	2R	6849798	.	P-element	TIR	R	-	2	0.015	0	4	FALSE	FALSE	CDS
2R.6849798	1-3	2R	6849798	.	P-element	TIR	R	-	3	0.017	0	5	FALSE	FALSE	CDS
2R.7035406	1-3	2R	7035406	.	P-element	TIR	F	-	1	0	0	3	FALSE	FALSE	intergenic
2R.7035406	1-3	2R	7035406	.	P-element	TIR	F	-	2	0.019	0	4	FALSE	FALSE	intergenic
2R.7035406	1-3	2R	7035406	.	P-element	TIR	F	-	3	0	0	5	FALSE	FALSE	intergenic
2R.7127412	1-3	2R	7127412	.	P-element	TIR	F	-	1	0	0	3	TRUE	FALSE	intergenic
2R.7127412	1-3	2R	7127412	.	P-element	TIR	F	-	2	0.026	0	4	TRUE	FALSE	intergenic
2R.7127412	1-3	2R	7127412	.	P-element	TIR	F	-	3	0	0	5	TRUE	FALSE	intergenic
2R.7255243	1-3	2R	7255243	.	P-element	TIR	R	-	1	0	0	3	FALSE	FALSE	intron
2R.7255243	1-3	2R	7255243	.	P-element	TIR	R	-	2	0	0	4	FALSE	FALSE	intron
2R.7255243	1-3	2R	7255243	.	P-element	TIR	R	-	3	0.021	0	5	FALSE	FALSE	intron
2R.7288883	1-3	2R	7288883	.	P-element	TIR	F	-	1	0	0	3	TRUE	FALSE	intergenic
2R.7288883	1-3	2R	7288883	.	P-element	TIR	F	-	2	0.006	0	4	TRUE	FALSE	intergenic
2R.7288883	1-3	2R	7288883	.	P-element	TIR	F	-	3	0.022	0	5	TRUE	FALSE	intergenic
2R.7339874	1-3	2R	7339874	.	P-element	TIR	R	-	1	0	0	3	FALSE	TRUE	intergenic
2R.7339874	1-3	2R	7339874	.	P-element	TIR	R	-	2	0.01	0	4	FALSE	TRUE	intergenic
2R.7339874	1-3	2R	7339874	.	P-element	TIR	R	-	3	0.008	0	5	FALSE	TRUE	intergenic
2R.7396052	1-3	2R	7396052	.	P-element	TIR	F	-	1	0	0	3	FALSE	FALSE	intron
2R.7396052	1-3	2R	7396052	.	P-element	TIR	F	-	2	0	0	4	FALSE	FALSE	intron
2R.7396052	1-3	2R	7396052	.	P-element	TIR	F	-	3	0.018	0	5	FALSE	FALSE	intron
2R.744777	1-3	2R	744777	.	P-element	TIR	F	-	1	0	0	3	FALSE	FALSE	intron
2R.744777	1-3	2R	744777	.	P-element	TIR	F	-	2	0	0	4	FALSE	FALSE	intron
2R.744777	1-3	2R	744777	.	P-element	TIR	F	-	3	0.017	0	5	FALSE	FALSE	intron
2R.754933	1-3	2R	754933	.	P-element	TIR	F	-	1	0	0	3	FALSE	FALSE	intron
2R.754933	1-3	2R	754933	.	P-element	TIR	F	-	2	0	0	4	FALSE	FALSE	intron
2R.754933	1-3	2R	754933	.	P-element	TIR	F	-	3	0.024	0	5	FALSE	FALSE	intron
2R.7554923	1-3	2R	7554923	.	P-element	TIR	F	-	1	0	0	3	FALSE	FALSE	5UTR
2R.7554923	1-3	2R	7554923	.	P-element	TIR	F	-	2	0	0	4	FALSE	FALSE	5UTR
2R.7554923	1-3	2R	7554923	.	P-element	TIR	F	-	3	0.018	0	5	FALSE	FALSE	5UTR
2R.7655711	1-3	2R	7655711	.	P-element	TIR	R	-	1	0	0	3	TRUE	FALSE	intron
2R.7655711	1-3	2R	7655711	.	P-element	TIR	R	-	2	0	0	4	TRUE	FALSE	intron
2R.7655711	1-3	2R	7655711	.	P-element	TIR	R	-	3	0.02	0	5	TRUE	FALSE	intron
2R.784648	1-3	2R	784648	.	P-element	TIR	FR	-	1	0.005	0	3	FALSE	FALSE	intergenic
2R.784648	1-3	2R	784648	.	P-element	TIR	FR	-	2	0.004	0	4	FALSE	FALSE	intergenic
2R.784648	1-3	2R	784648	.	P-element	TIR	FR	-	3	0.012	0	5	FALSE	FALSE	intergenic
2R.7882952	1-3	2R	7882952	.	P-element	TIR	R	-	1	0	0	3	FALSE	FALSE	CDS
2R.7882952	1-3	2R	7882952	.	P-element	TIR	R	-	2	0	0	4	FALSE	FALSE	CDS
2R.7882952	1-3	2R	7882952	.	P-element	TIR	R	-	3	0.036	0	5	FALSE	FALSE	CDS
2R.8058848	1-3	2R	8058848	.	P-element	TIR	F	-	1	0.01	0	3	TRUE	FALSE	5UTR
2R.8058848	1-3	2R	8058848	.	P-element	TIR	F	-	2	0.016	0	4	TRUE	FALSE	5UTR
2R.8058848	1-3	2R	8058848	.	P-element	TIR	F	-	3	0	0	5	TRUE	FALSE	5UTR
2R.8062212	1-3	2R	8062212	.	P-element	TIR	R	-	1	0	0	3	TRUE	FALSE	intron
2R.8062212	1-3	2R	8062212	.	P-element	TIR	R	-	2	0.022	0	4	TRUE	FALSE	intron
2R.8062212	1-3	2R	8062212	.	P-element	TIR	R	-	3	0	0	5	TRUE	FALSE	intron
2R.8062472	1-3	2R	8062472	.	P-element	TIR	R	-	1	0.011	0	3	TRUE	FALSE	intron
2R.8062472	1-3	2R	8062472	.	P-element	TIR	R	-	2	0.019	0	4	TRUE	FALSE	intron
2R.8062472	1-3	2R	8062472	.	P-element	TIR	R	-	3	0	0	5	TRUE	FALSE	intron
2R.809647	1-3	2R	809647	.	P-element	TIR	FR	-	1	0.015	0	3	FALSE	FALSE	intron
2R.809647	1-3	2R	809647	.	P-element	TIR	FR	-	2	0	0	4	FALSE	FALSE	intron
2R.809647	1-3	2R	809647	.	P-element	TIR	FR	-	3	0.026	0	5	FALSE	FALSE	intron
2R.8252206	1-3	2R	8252206	.	P-element	TIR	R	-	1	0	0	3	FALSE	FALSE	CDS
2R.8252206	1-3	2R	8252206	.	P-element	TIR	R	-	2	0.032	0	4	FALSE	FALSE	CDS
2R.8252206	1-3	2R	8252206	.	P-element	TIR	R	-	3	0	0	5	FALSE	FALSE	CDS
2R.8552547	1-3	2R	8552547	.	P-element	TIR	F	-	1	0.027	0	3	TRUE	FALSE	5UTR
2R.8552547	1-3	2R	8552547	.	P-element	TIR	F	-	2	0	0	4	TRUE	FALSE	5UTR
2R.8552547	1-3	2R	8552547	.	P-element	TIR	F	-	3	0.005	0	5	TRUE	FALSE	5UTR
2R.8604759	1-3	2R	8604759	.	P-element	TIR	F	-	1	0.018	0	3	FALSE	FALSE	intron
2R.8604759	1-3	2R	8604759	.	P-element	TIR	F	-	2	0	0	4	FALSE	FALSE	intron
2R.8604759	1-3	2R	8604759	.	P-element	TIR	F	-	3	0	0	5	FALSE	FALSE	intron
2R.8692437	1-3	2R	8692437	.	P-element	TIR	F	-	1	0	0	3	FALSE	FALSE	intergenic
2R.8692437	1-3	2R	8692437	.	P-element	TIR	F	-	2	0.023	0	4	FALSE	FALSE	intergenic
2R.8692437	1-3	2R	8692437	.	P-element	TIR	F	-	3	0	0	5	FALSE	FALSE	intergenic
2R.8746964	1-3	2R	8746964	.	P-element	TIR	F	-	1	0	0	3	FALSE	FALSE	CDS
2R.8746964	1-3	2R	8746964	.	P-element	TIR	F	-	2	0	0	4	FALSE	FALSE	CDS
2R.8746964	1-3	2R	8746964	.	P-element	TIR	F	-	3	0.021	0	5	FALSE	FALSE	CDS
2R.8827811	1-3	2R	8827811	.	P-element	TIR	F	-	1	0	0	3	FALSE	FALSE	intergenic
2R.8827811	1-3	2R	8827811	.	P-element	TIR	F	-	2	0.018	0	4	FALSE	FALSE	intergenic
2R.8827811	1-3	2R	8827811	.	P-element	TIR	F	-	3	0	0	5	FALSE	FALSE	intergenic
2R.9169511	1-3	2R	9169511	.	P-element	TIR	F	-	1	0.033	0	3	TRUE	FALSE	intron
2R.9169511	1-3	2R	9169511	.	P-element	TIR	F	-	2	0	0	4	TRUE	FALSE	intron
2R.9169511	1-3	2R	9169511	.	P-element	TIR	F	-	3	0	0	5	TRUE	FALSE	intron
2R.9265338	1-3	2R	9265338	.	P-element	TIR	F	-	1	0	0	3	FALSE	FALSE	intron
2R.9265338	1-3	2R	9265338	.	P-element	TIR	F	-	2	0	0	4	FALSE	FALSE	intron
2R.9265338	1-3	2R	9265338	.	P-element	TIR	F	-	3	0.025	0	5	FALSE	FALSE	intron
2R.9349048	1-3	2R	9349048	.	P-element	TIR	FR	-	1	0.023	0	3	TRUE	FALSE	5UTR
2R.9349048	1-3	2R	9349048	.	P-element	TIR	FR	-	2	0	0	4	TRUE	FALSE	5UTR
2R.9349048	1-3	2R	9349048	.	P-element	TIR	FR	-	3	0	0	5	TRUE	FALSE	5UTR
2R.9351191	1-3	2R	9351191	.	P-element	TIR	R	-	1	0.005	0	3	FALSE	FALSE	5UTR
2R.9351191	1-3	2R	9351191	.	P-element	TIR	R	-	2	0	0	4	FALSE	FALSE	5UTR
2R.9351191	1-3	2R	9351191	.	P-element	TIR	R	-	3	0.022	0	5	FALSE	FALSE	5UTR
2R.9396845	1-3	2R	9396845	.	P-element	TIR	R	-	1	0.023	0	3	FALSE	FALSE	intron
2R.9396845	1-3	2R	9396845	.	P-element	TIR	R	-	2	0	0	4	FALSE	FALSE	intron
2R.9396845	1-3	2R	9396845	.	P-element	TIR	R	-	3	0	0	5	FALSE	FALSE	intron
2R.9575869	1-3	2R	9575869	.	P-element	TIR	F	-	1	0	0	3	FALSE	FALSE	CDS
2R.9575869	1-3	2R	9575869	.	P-element	TIR	F	-	2	0	0	4	FALSE	FALSE	CDS
2R.9575869	1-3	2R	9575869	.	P-element	TIR	F	-	3	0.024	0	5	FALSE	FALSE	CDS
2R.9592623	1-3	2R	9592623	.	P-element	TIR	R	-	1	0.019	0	3	FALSE	FALSE	intron
2R.9592623	1-3	2R	9592623	.	P-element	TIR	R	-	2	0	0	4	FALSE	FALSE	intron
2R.9592623	1-3	2R	9592623	.	P-element	TIR	R	-	3	0	0	5	FALSE	FALSE	intron
2R.9634727	1-3	2R	9634727	.	P-element	TIR	F	-	1	0	0	3	FALSE	FALSE	intergenic
2R.9634727	1-3	2R	9634727	.	P-element	TIR	F	-	2	0.022	0	4	FALSE	FALSE	intergenic
2R.9634727	1-3	2R	9634727	.	P-element	TIR	F	-	3	0	0	5	FALSE	FALSE	intergenic
2R.9709957	1-3	2R	9709957	.	P-element	TIR	F	-	1	0.01	0	3	FALSE	FALSE	intron
2R.9709957	1-3	2R	9709957	.	P-element	TIR	F	-	2	0	0	4	FALSE	FALSE	intron
2R.9709957	1-3	2R	9709957	.	P-element	TIR	F	-	3	0.008	0	5	FALSE	FALSE	intron
2R.985110	1-3	2R	985110	.	P-element	TIR	FR	-	1	0.002	0	3	FALSE	FALSE	intergenic
2R.985110	1-3	2R	985110	.	P-element	TIR	FR	-	2	0.014	0	4	FALSE	FALSE	intergenic
2R.985110	1-3	2R	985110	.	P-element	TIR	FR	-	3	0.014	0	5	FALSE	FALSE	intergenic
3L.10131043	1-3	3L	10131043	.	P-element	TIR	R	-	1	0	0	3	FALSE	FALSE	intergenic
3L.10131043	1-3	3L	10131043	.	P-element	TIR	R	-	2	0.04	0	4	FALSE	FALSE	intergenic
3L.10131043	1-3	3L	10131043	.	P-element	TIR	R	-	3	0	0	5	FALSE	FALSE	intergenic
3L.10132181	1-3	3L	10132181	.	P-element	TIR	F	-	1	0	0	3	TRUE	TRUE	intergenic
3L.10132181	1-3	3L	10132181	.	P-element	TIR	F	-	2	0.022	0	4	TRUE	TRUE	intergenic
3L.10132181	1-3	3L	10132181	.	P-element	TIR	F	-	3	0	0	5	TRUE	TRUE	intergenic
3L.10228156	1-3	3L	10228156	.	P-element	TIR	F	-	1	0	0	3	FALSE	FALSE	CDS
3L.10228156	1-3	3L	10228156	.	P-element	TIR	F	-	2	0	0	4	FALSE	FALSE	CDS
3L.10228156	1-3	3L	10228156	.	P-element	TIR	F	-	3	0.02	0	5	FALSE	FALSE	CDS
3L.10623840	1-3	3L	10623840	.	P-element	TIR	F	-	1	0	0	3	TRUE	FALSE	intergenic
3L.10623840	1-3	3L	10623840	.	P-element	TIR	F	-	2	0	0	4	TRUE	FALSE	intergenic
3L.10623840	1-3	3L	10623840	.	P-element	TIR	F	-	3	0.062	0	5	TRUE	FALSE	intergenic
3L.10835937	1-3	3L	10835937	.	P-element	TIR	R	-	1	0.017	0	3	TRUE	FALSE	5UTR
3L.10835937	1-3	3L	10835937	.	P-element	TIR	R	-	2	0.018	0	4	TRUE	FALSE	5UTR
3L.10835937	1-3	3L	10835937	.	P-element	TIR	R	-	3	0	0	5	TRUE	FALSE	5UTR
3L.10856051	1-3	3L	10856051	.	P-element	TIR	FR	-	1	0.026	0	3	FALSE	FALSE	5UTR
3L.10856051	1-3	3L	10856051	.	P-element	TIR	FR	-	2	0.005	0	4	FALSE	FALSE	5UTR
3L.10856051	1-3	3L	10856051	.	P-element	TIR	FR	-	3	0	0	5	FALSE	FALSE	5UTR
3L.10925026	1-3	3L	10925026	.	P-element	TIR	R	-	1	0	0	3	FALSE	FALSE	5UTR
3L.10925026	1-3	3L	10925026	.	P-element	TIR	R	-	2	0.022	0	4	FALSE	FALSE	5UTR
3L.10925026	1-3	3L	10925026	.	P-element	TIR	R	-	3	0	0	5	FALSE	FALSE	5UTR
3L.10975336	1-3	3L	10975336	.	P-element	TIR	R	-	1	0.013	0	3	FALSE	TRUE	intron
3L.10975336	1-3	3L	10975336	.	P-element	TIR	R	-	2	0.011	0	4	FALSE	TRUE	intron
3L.10975336	1-3	3L	10975336	.	P-element	TIR	R	-	3	0	0	5	FALSE	TRUE	intron
3L.11038110	1-3	3L	11038110	.	P-element	TIR	R	-	1	0	0	3	FALSE	FALSE	intergenic
3L.11038110	1-3	3L	11038110	.	P-element	TIR	R	-	2	0	0	4	FALSE	FALSE	intergenic
3L.11038110	1-3	3L	11038110	.	P-element	TIR	R	-	3	0.029	0	5	FALSE	FALSE	intergenic
3L.11046342	1-3	3L	11046342	.	P-element	TIR	F	-	1	0	0	3	FALSE	FALSE	5UTR
3L.11046342	1-3	3L	11046342	.	P-element	TIR	F	-	2	0	0	4	FALSE	FALSE	5UTR
3L.11046342	1-3	3L	11046342	.	P-element	TIR	F	-	3	0.025	0	5	FALSE	FALSE	5UTR
3L.11148436	1-3	3L	11148436	.	P-element	TIR	R	-	1	0	0	3	FALSE	FALSE	intergenic
3L.11148436	1-3	3L	11148436	.	P-element	TIR	R	-	2	0	0	4	FALSE	FALSE	intergenic
3L.11148436	1-3	3L	11148436	.	P-element	TIR	R	-	3	0.02	0	5	FALSE	FALSE	intergenic
3L.11289674	1-3	3L	11289674	.	P-element	TIR	F	-	1	0.063	0	3	TRUE	TRUE	5UTR
3L.11289674	1-3	3L	11289674	.	P-element	TIR	F	-	2	0	0	4	TRUE	TRUE	5UTR
3L.11289674	1-3	3L	11289674	.	P-element	TIR	F	-	3	0	0	5	TRUE	TRUE	5UTR
3L.11338897	1-3	3L	11338897	.	P-element	TIR	R	-	1	0	0	3	FALSE	FALSE	intron
3L.11338897	1-3	3L	11338897	.	P-element	TIR	R	-	2	0	0	4	FALSE	FALSE	intron
3L.11338897	1-3	3L	11338897	.	P-element	TIR	R	-	3	0.021	0	5	FALSE	FALSE	intron
3L.11480413	1-3	3L	11480413	.	P-element	TIR	F	-	1	0.05	0	3	FALSE	FALSE	intron
3L.11480413	1-3	3L	11480413	.	P-element	TIR	F	-	2	0	0	4	FALSE	FALSE	intron
3L.11480413	1-3	3L	11480413	.	P-element	TIR	F	-	3	0	0	5	FALSE	FALSE	intron
3L.11677198	1-3	3L	11677198	.	P-element	TIR	F	-	1	0.024	0	3	FALSE	FALSE	intergenic
3L.11677198	1-3	3L	11677198	.	P-element	TIR	F	-	2	0	0	4	FALSE	FALSE	intergenic
3L.11677198	1-3	3L	11677198	.	P-element	TIR	F	-	3	0	0	5	FALSE	FALSE	intergenic
3L.11799317	1-3	3L	11799317	.	P-element	TIR	R	-	1	0.035	0	3	FALSE	FALSE	intergenic
3L.11799317	1-3	3L	11799317	.	P-element	TIR	R	-	2	0.002	0	4	FALSE	FALSE	intergenic
3L.11799317	1-3	3L	11799317	.	P-element	TIR	R	-	3	0	0	5	FALSE	FALSE	intergenic
3L.11919788	1-3	3L	11919788	.	P-element	TIR	F	-	1	0	0	3	FALSE	FALSE	CDS
3L.11919788	1-3	3L	11919788	.	P-element	TIR	F	-	2	0	0	4	FALSE	FALSE	CDS
3L.11919788	1-3	3L	11919788	.	P-element	TIR	F	-	3	0.02	0	5	FALSE	FALSE	CDS
3L.12029775	1-3	3L	12029775	.	P-element	TIR	R	-	1	0	0	3	FALSE	FALSE	intergenic
3L.12029775	1-3	3L	12029775	.	P-element	TIR	R	-	2	0	0	4	FALSE	FALSE	intergenic
3L.12029775	1-3	3L	12029775	.	P-element	TIR	R	-	3	0.025	0	5	FALSE	FALSE	intergenic
3L.12038889	1-3	3L	12038889	.	P-element	TIR	F	-	1	0.023	0	3	FALSE	FALSE	intron
3L.12038889	1-3	3L	12038889	.	P-element	TIR	F	-	2	0	0	4	FALSE	FALSE	intron
3L.12038889	1-3	3L	12038889	.	P-element	TIR	F	-	3	0	0	5	FALSE	FALSE	intron
3L.12192714	1-3	3L	12192714	.	P-element	TIR	R	-	1	0	0	3	FALSE	FALSE	intron
3L.12192714	1-3	3L	12192714	.	P-element	TIR	R	-	2	0	0	4	FALSE	FALSE	intron
3L.12192714	1-3	3L	12192714	.	P-element	TIR	R	-	3	0.028	0	5	FALSE	FALSE	intron
3L.12456203	1-3	3L	12456203	.	P-element	TIR	F	-	1	0	0	3	FALSE	FALSE	CDS
3L.12456203	1-3	3L	12456203	.	P-element	TIR	F	-	2	0	0	4	FALSE	FALSE	CDS
3L.12456203	1-3	3L	12456203	.	P-element	TIR	F	-	3	0.018	0	5	FALSE	FALSE	CDS
3L.12498367	1-3	3L	12498367	.	P-element	TIR	R	-	1	0	0	3	FALSE	FALSE	intron
3L.12498367	1-3	3L	12498367	.	P-element	TIR	R	-	2	0.026	0	4	FALSE	FALSE	intron
3L.12498367	1-3	3L	12498367	.	P-element	TIR	R	-	3	0	0	5	FALSE	FALSE	intron
3L.12513712	1-3	3L	12513712	.	P-element	TIR	F	-	1	0	0	3	FALSE	FALSE	5UTR
3L.12513712	1-3	3L	12513712	.	P-element	TIR	F	-	2	0	0	4	FALSE	FALSE	5UTR
3L.12513712	1-3	3L	12513712	.	P-element	TIR	F	-	3	0.02	0	5	FALSE	FALSE	5UTR
3L.12547116	1-3	3L	12547116	.	P-element	TIR	F	-	1	0	0	3	FALSE	FALSE	intron
3L.12547116	1-3	3L	12547116	.	P-element	TIR	F	-	2	0	0	4	FALSE	FALSE	intron
3L.12547116	1-3	3L	12547116	.	P-element	TIR	F	-	3	0.021	0	5	FALSE	FALSE	intron
3L.12744535	1-3	3L	12744535	.	P-element	TIR	R	-	1	0	0	3	FALSE	FALSE	5UTR
3L.12744535	1-3	3L	12744535	.	P-element	TIR	R	-	2	0	0	4	FALSE	FALSE	5UTR
3L.12744535	1-3	3L	12744535	.	P-element	TIR	R	-	3	0.017	0	5	FALSE	FALSE	5UTR
3L.12847529	1-3	3L	12847529	.	P-element	TIR	F	-	1	0	0	3	FALSE	FALSE	intergenic
3L.12847529	1-3	3L	12847529	.	P-element	TIR	F	-	2	0	0	4	FALSE	FALSE	intergenic
3L.12847529	1-3	3L	12847529	.	P-element	TIR	F	-	3	0.018	0	5	FALSE	FALSE	intergenic
3L.12926132	1-3	3L	12926132	.	P-element	TIR	F	-	1	0.029	0	3	TRUE	TRUE	intergenic
3L.12926132	1-3	3L	12926132	.	P-element	TIR	F	-	2	0	0	4	TRUE	TRUE	intergenic
3L.12926132	1-3	3L	12926132	.	P-element	TIR	F	-	3	0.03	0	5	TRUE	TRUE	intergenic
3L.13353075	1-3	3L	13353075	.	P-element	TIR	F	-	1	0	0	3	FALSE	FALSE	intergenic
3L.13353075	1-3	3L	13353075	.	P-element	TIR	F	-	2	0	0	4	FALSE	FALSE	intergenic
3L.13353075	1-3	3L	13353075	.	P-element	TIR	F	-	3	0.02	0	5	FALSE	FALSE	intergenic
3L.1336421	1-3	3L	1336421	.	P-element	TIR	R	-	1	0	0	3	FALSE	FALSE	intergenic
3L.1336421	1-3	3L	1336421	.	P-element	TIR	R	-	2	0	0	4	FALSE	FALSE	intergenic
3L.1336421	1-3	3L	1336421	.	P-element	TIR	R	-	3	0.054	0	5	FALSE	FALSE	intergenic
3L.13366074	1-3	3L	13366074	.	P-element	TIR	F	-	1	0	0	3	FALSE	FALSE	intergenic
3L.13366074	1-3	3L	13366074	.	P-element	TIR	F	-	2	0.025	0	4	FALSE	FALSE	intergenic
3L.13366074	1-3	3L	13366074	.	P-element	TIR	F	-	3	0	0	5	FALSE	FALSE	intergenic
3L.13389633	1-3	3L	13389633	.	P-element	TIR	R	-	1	0.025	0	3	FALSE	FALSE	intergenic
3L.13389633	1-3	3L	13389633	.	P-element	TIR	R	-	2	0	0	4	FALSE	FALSE	intergenic
3L.13389633	1-3	3L	13389633	.	P-element	TIR	R	-	3	0	0	5	FALSE	FALSE	intergenic
3L.13586858	1-3	3L	13586858	.	P-element	TIR	FR	-	1	0.03	0	3	TRUE	FALSE	intron
3L.13586858	1-3	3L	13586858	.	P-element	TIR	FR	-	2	0.008	0	4	TRUE	FALSE	intron
3L.13586858	1-3	3L	13586858	.	P-element	TIR	FR	-	3	0.001	0	5	TRUE	FALSE	intron
3L.13605411	1-3	3L	13605411	.	P-element	TIR	F	-	1	0	0	3	FALSE	FALSE	5UTR
3L.13605411	1-3	3L	13605411	.	P-element	TIR	F	-	2	0.024	0	4	FALSE	FALSE	5UTR
3L.13605411	1-3	3L	13605411	.	P-element	TIR	F	-	3	0	0	5	FALSE	FALSE	5UTR
3L.13704421	1-3	3L	13704421	.	P-element	TIR	F	-	1	0.008	0	3	TRUE	FALSE	intron
3L.13704421	1-3	3L	13704421	.	P-element	TIR	F	-	2	0	0	4	TRUE	FALSE	intron
3L.13704421	1-3	3L	13704421	.	P-element	TIR	F	-	3	0.026	0	5	TRUE	FALSE	intron
3L.1382709	1-3	3L	1382709	.	P-element	TIR	F	-	1	0	0	3	FALSE	FALSE	intron
3L.1382709	1-3	3L	1382709	.	P-element	TIR	F	-	2	0	0	4	FALSE	FALSE	intron
3L.1382709	1-3	3L	1382709	.	P-element	TIR	F	-	3	0.025	0	5	FALSE	FALSE	intron
3L.13845090	1-3	3L	13845090	.	P-element	TIR	R	-	1	0.033	0	3	FALSE	FALSE	intergenic
3L.13845090	1-3	3L	13845090	.	P-element	TIR	R	-	2	0	0	4	FALSE	FALSE	intergenic
3L.13845090	1-3	3L	13845090	.	P-element	TIR	R	-	3	0	0	5	FALSE	FALSE	intergenic
3L.13885308	1-3	3L	13885308	.	P-element	TIR	F	-	1	0	0	3	FALSE	FALSE	intron
3L.13885308	1-3	3L	13885308	.	P-element	TIR	F	-	2	0	0	4	FALSE	FALSE	intron
3L.13885308	1-3	3L	13885308	.	P-element	TIR	F	-	3	0.024	0	5	FALSE	FALSE	intron
3L.13935991	1-3	3L	13935991	.	P-element	TIR	R	-	1	0	0	3	TRUE	TRUE	intergenic
3L.13935991	1-3	3L	13935991	.	P-element	TIR	R	-	2	0	0	4	TRUE	TRUE	intergenic
3L.13935991	1-3	3L	13935991	.	P-element	TIR	R	-	3	0.023	0	5	TRUE	TRUE	intergenic
3L.14023951	1-3	3L	14023951	.	P-element	TIR	F	-	1	0	0	3	FALSE	FALSE	3UTR
3L.14023951	1-3	3L	14023951	.	P-element	TIR	F	-	2	0	0	4	FALSE	FALSE	3UTR
3L.14023951	1-3	3L	14023951	.	P-element	TIR	F	-	3	0.019	0	5	FALSE	FALSE	3UTR
3L.1411698	1-3	3L	1411698	.	P-element	TIR	R	-	1	0	0	3	FALSE	TRUE	intron
3L.1411698	1-3	3L	1411698	.	P-element	TIR	R	-	2	0	0	4	FALSE	TRUE	intron
3L.1411698	1-3	3L	1411698	.	P-element	TIR	R	-	3	0.025	0	5	FALSE	TRUE	intron
3L.1412276	1-3	3L	1412276	.	P-element	TIR	FR	-	1	0.003	0	3	TRUE	TRUE	5UTR
3L.1412276	1-3	3L	1412276	.	P-element	TIR	FR	-	2	0.015	0	4	TRUE	TRUE	5UTR
3L.1412276	1-3	3L	1412276	.	P-element	TIR	FR	-	3	0.033	0	5	TRUE	TRUE	5UTR
3L.14196877	1-3	3L	14196877	.	P-element	TIR	F	-	1	0	0	3	FALSE	FALSE	intron
3L.14196877	1-3	3L	14196877	.	P-element	TIR	F	-	2	0.02	0	4	FALSE	FALSE	intron
3L.14196877	1-3	3L	14196877	.	P-element	TIR	F	-	3	0	0	5	FALSE	FALSE	intron
3L.14312282	1-3	3L	14312282	.	P-element	TIR	R	-	1	0.025	0	3	FALSE	FALSE	intron
3L.14312282	1-3	3L	14312282	.	P-element	TIR	R	-	2	0	0	4	FALSE	FALSE	intron
3L.14312282	1-3	3L	14312282	.	P-element	TIR	R	-	3	0	0	5	FALSE	FALSE	intron
3L.14402157	1-3	3L	14402157	.	P-element	TIR	F	-	1	0.028	0	3	TRUE	FALSE	intergenic
3L.14402157	1-3	3L	14402157	.	P-element	TIR	F	-	2	0	0	4	TRUE	FALSE	intergenic
3L.14402157	1-3	3L	14402157	.	P-element	TIR	F	-	3	0	0	5	TRUE	FALSE	intergenic
3L.14625994	1-3	3L	14625994	.	P-element	TIR	R	-	1	0.03	0	3	FALSE	FALSE	intergenic
3L.14625994	1-3	3L	14625994	.	P-element	TIR	R	-	2	0	0	4	FALSE	FALSE	intergenic
3L.14625994	1-3	3L	14625994	.	P-element	TIR	R	-	3	0.008	0	5	FALSE	FALSE	intergenic
3L.14706584	1-3	3L	14706584	.	P-element	TIR	R	-	1	0	0	3	FALSE	FALSE	intron
3L.14706584	1-3	3L	14706584	.	P-element	TIR	R	-	2	0	0	4	FALSE	FALSE	intron
3L.14706584	1-3	3L	14706584	.	P-element	TIR	R	-	3	0.02	0	5	FALSE	FALSE	intron
3L.14772178	1-3	3L	14772178	.	P-element	TIR	F	-	1	0	0	3	FALSE	FALSE	intron
3L.14772178	1-3	3L	14772178	.	P-element	TIR	F	-	2	0.034	0	4	FALSE	FALSE	intron
3L.14772178	1-3	3L	14772178	.	P-element	TIR	F	-	3	0	0	5	FALSE	FALSE	intron
3L.1481528	1-3	3L	1481528	.	P-element	TIR	R	-	1	0	0	3	TRUE	TRUE	5UTR
3L.1481528	1-3	3L	1481528	.	P-element	TIR	R	-	2	0.029	0	4	TRUE	TRUE	5UTR
3L.1481528	1-3	3L	1481528	.	P-element	TIR	R	-	3	0.008	0	5	TRUE	TRUE	5UTR
3L.14865067	1-3	3L	14865067	.	P-element	TIR	R	-	1	0.026	0	3	TRUE	FALSE	5UTR
3L.14865067	1-3	3L	14865067	.	P-element	TIR	R	-	2	0	0	4	TRUE	FALSE	5UTR
3L.14865067	1-3	3L	14865067	.	P-element	TIR	R	-	3	0	0	5	TRUE	FALSE	5UTR
3L.1490407	1-3	3L	1490407	.	P-element	TIR	R	-	1	0	0	3	FALSE	FALSE	CDS
3L.1490407	1-3	3L	1490407	.	P-element	TIR	R	-	2	0	0	4	FALSE	FALSE	CDS
3L.1490407	1-3	3L	1490407	.	P-element	TIR	R	-	3	0.019	0	5	FALSE	FALSE	CDS
3L.15007529	1-3	3L	15007529	.	P-element	TIR	R	-	1	0.027	0	3	FALSE	FALSE	intergenic
3L.15007529	1-3	3L	15007529	.	P-element	TIR	R	-	2	0	0	4	FALSE	FALSE	intergenic
3L.15007529	1-3	3L	15007529	.	P-element	TIR	R	-	3	0	0	5	FALSE	FALSE	intergenic
3L.15188181	1-3	3L	15188181	.	P-element	TIR	F	-	1	0	0	3	FALSE	FALSE	CDS
3L.15188181	1-3	3L	15188181	.	P-element	TIR	F	-	2	0	0	4	FALSE	FALSE	CDS
3L.15188181	1-3	3L	15188181	.	P-element	TIR	F	-	3	0.024	0	5	FALSE	FALSE	CDS
3L.15204238	1-3	3L	15204238	.	P-element	TIR	F	-	1	0.031	0	3	FALSE	FALSE	5UTR
3L.15204238	1-3	3L	15204238	.	P-element	TIR	F	-	2	0	0	4	FALSE	FALSE	5UTR
3L.15204238	1-3	3L	15204238	.	P-element	TIR	F	-	3	0	0	5	FALSE	FALSE	5UTR
3L.1547512	1-3	3L	1547512	.	P-element	TIR	R	-	1	0	0	3	TRUE	FALSE	CDS
3L.1547512	1-3	3L	1547512	.	P-element	TIR	R	-	2	0.008	0	4	TRUE	FALSE	CDS
3L.1547512	1-3	3L	1547512	.	P-element	TIR	R	-	3	0.01	0	5	TRUE	FALSE	CDS
3L.15565683	1-3	3L	15565683	.	P-element	TIR	R	-	1	0	0	3	FALSE	FALSE	CDS
3L.15565683	1-3	3L	15565683	.	P-element	TIR	R	-	2	0.018	0	4	FALSE	FALSE	CDS
3L.15565683	1-3	3L	15565683	.	P-element	TIR	R	-	3	0	0	5	FALSE	FALSE	CDS
3L.15657524	1-3	3L	15657524	.	P-element	TIR	FR	-	1	0.014	0	3	FALSE	TRUE	intergenic
3L.15657524	1-3	3L	15657524	.	P-element	TIR	FR	-	2	0.003	0	4	FALSE	TRUE	intergenic
3L.15657524	1-3	3L	15657524	.	P-element	TIR	FR	-	3	0.004	0	5	FALSE	TRUE	intergenic
3L.15759031	1-3	3L	15759031	.	P-element	TIR	R	-	1	0	0	3	FALSE	FALSE	5UTR
3L.15759031	1-3	3L	15759031	.	P-element	TIR	R	-	2	0.037	0	4	FALSE	FALSE	5UTR
3L.15759031	1-3	3L	15759031	.	P-element	TIR	R	-	3	0	0	5	FALSE	FALSE	5UTR
3L.16017779	1-3	3L	16017779	.	P-element	TIR	F	-	1	0.066	0	3	TRUE	FALSE	5UTR
3L.16017779	1-3	3L	16017779	.	P-element	TIR	F	-	2	0	0	4	TRUE	FALSE	5UTR
3L.16017779	1-3	3L	16017779	.	P-element	TIR	F	-	3	0	0	5	TRUE	FALSE	5UTR
3L.16084550	1-3	3L	16084550	.	P-element	TIR	F	-	1	0	0	3	FALSE	FALSE	intron
3L.16084550	1-3	3L	16084550	.	P-element	TIR	F	-	2	0.02	0	4	FALSE	FALSE	intron
3L.16084550	1-3	3L	16084550	.	P-element	TIR	F	-	3	0	0	5	FALSE	FALSE	intron
3L.16248089	1-3	3L	16248089	.	P-element	TIR	R	-	1	0.018	0	3	FALSE	FALSE	intron
3L.16248089	1-3	3L	16248089	.	P-element	TIR	R	-	2	0	0	4	FALSE	FALSE	intron
3L.16248089	1-3	3L	16248089	.	P-element	TIR	R	-	3	0	0	5	FALSE	FALSE	intron
3L.16347864	1-3	3L	16347864	.	P-element	TIR	R	-	1	0	0	3	FALSE	FALSE	intergenic
3L.16347864	1-3	3L	16347864	.	P-element	TIR	R	-	2	0.027	0	4	FALSE	FALSE	intergenic
3L.16347864	1-3	3L	16347864	.	P-element	TIR	R	-	3	0	0	5	FALSE	FALSE	intergenic
3L.16611831	1-3	3L	16611831	.	P-element	TIR	R	-	1	0.043	0	3	FALSE	FALSE	CDS
3L.16611831	1-3	3L	16611831	.	P-element	TIR	R	-	2	0	0	4	FALSE	FALSE	CDS
3L.16611831	1-3	3L	16611831	.	P-element	TIR	R	-	3	0	0	5	FALSE	FALSE	CDS
3L.166129	1-3	3L	166129	.	P-element	TIR	FR	-	1	0.016	0	3	FALSE	FALSE	5UTR
3L.166129	1-3	3L	166129	.	P-element	TIR	FR	-	2	0.01	0	4	FALSE	FALSE	5UTR
3L.166129	1-3	3L	166129	.	P-element	TIR	FR	-	3	0.003	0	5	FALSE	FALSE	5UTR
3L.16714424	1-3	3L	16714424	.	P-element	TIR	F	-	1	0.014	0	3	FALSE	FALSE	intron
3L.16714424	1-3	3L	16714424	.	P-element	TIR	F	-	2	0	0	4	FALSE	FALSE	intron
3L.16714424	1-3	3L	16714424	.	P-element	TIR	F	-	3	0.021	0	5	FALSE	FALSE	intron
3L.16804181	1-3	3L	16804181	.	P-element	TIR	R	-	1	0	0	3	TRUE	FALSE	intergenic
3L.16804181	1-3	3L	16804181	.	P-element	TIR	R	-	2	0	0	4	TRUE	FALSE	intergenic
3L.16804181	1-3	3L	16804181	.	P-element	TIR	R	-	3	0.026	0	5	TRUE	FALSE	intergenic
3L.17168119	1-3	3L	17168119	.	P-element	TIR	R	-	1	0.029	0	3	FALSE	FALSE	intron
3L.17168119	1-3	3L	17168119	.	P-element	TIR	R	-	2	0	0	4	FALSE	FALSE	intron
3L.17168119	1-3	3L	17168119	.	P-element	TIR	R	-	3	0	0	5	FALSE	FALSE	intron
3L.17179497	1-3	3L	17179497	.	P-element	TIR	F	-	1	0	0	3	TRUE	FALSE	intron
3L.17179497	1-3	3L	17179497	.	P-element	TIR	F	-	2	0	0	4	TRUE	FALSE	intron
3L.17179497	1-3	3L	17179497	.	P-element	TIR	F	-	3	0.019	0	5	TRUE	FALSE	intron
3L.17215687	1-3	3L	17215687	.	P-element	TIR	F	-	1	0.024	0	3	FALSE	FALSE	intergenic
3L.17215687	1-3	3L	17215687	.	P-element	TIR	F	-	2	0.008	0	4	FALSE	FALSE	intergenic
3L.17215687	1-3	3L	17215687	.	P-element	TIR	F	-	3	0	0	5	FALSE	FALSE	intergenic
3L.17348172	1-3	3L	17348172	.	P-element	TIR	F	-	1	0.025	0	3	FALSE	FALSE	intron
3L.17348172	1-3	3L	17348172	.	P-element	TIR	F	-	2	0	0	4	FALSE	FALSE	intron
3L.17348172	1-3	3L	17348172	.	P-element	TIR	F	-	3	0	0	5	FALSE	FALSE	intron
3L.17508914	1-3	3L	17508914	.	P-element	TIR	R	-	1	0	0	3	TRUE	FALSE	intron
3L.17508914	1-3	3L	17508914	.	P-element	TIR	R	-	2	0	0	4	TRUE	FALSE	intron
3L.17508914	1-3	3L	17508914	.	P-element	TIR	R	-	3	0.049	0	5	TRUE	FALSE	intron
3L.17668846	1-3	3L	17668846	.	P-element	TIR	R	-	1	0.013	0	3	FALSE	FALSE	intergenic
3L.17668846	1-3	3L	17668846	.	P-element	TIR	R	-	2	0	0	4	FALSE	FALSE	intergenic
3L.17668846	1-3	3L	17668846	.	P-element	TIR	R	-	3	0.01	0	5	FALSE	FALSE	intergenic
3L.17713680	1-3	3L	17713680	.	P-element	TIR	F	-	1	0	0	3	FALSE	FALSE	intron
3L.17713680	1-3	3L	17713680	.	P-element	TIR	F	-	2	0	0	4	FALSE	FALSE	intron
3L.17713680	1-3	3L	17713680	.	P-element	TIR	F	-	3	0.025	0	5	FALSE	FALSE	intron
3L.17715157	1-3	3L	17715157	.	P-element	TIR	FR	-	1	0.022	0	3	FALSE	FALSE	intergenic
3L.17715157	1-3	3L	17715157	.	P-element	TIR	FR	-	2	0	0	4	FALSE	FALSE	intergenic
3L.17715157	1-3	3L	17715157	.	P-element	TIR	FR	-	3	0	0	5	FALSE	FALSE	intergenic
3L.17764694	1-3	3L	17764694	.	P-element	TIR	R	-	1	0	0	3	TRUE	FALSE	intergenic
3L.17764694	1-3	3L	17764694	.	P-element	TIR	R	-	2	0.017	0	4	TRUE	FALSE	intergenic
3L.17764694	1-3	3L	17764694	.	P-element	TIR	R	-	3	0	0	5	TRUE	FALSE	intergenic
3L.17927617	1-3	3L	17927617	.	P-element	TIR	R	-	1	0	0	3	FALSE	FALSE	3UTR
3L.17927617	1-3	3L	17927617	.	P-element	TIR	R	-	2	0	0	4	FALSE	FALSE	3UTR
3L.17927617	1-3	3L	17927617	.	P-element	TIR	R	-	3	0.025	0	5	FALSE	FALSE	3UTR
3L.18161732	1-3	3L	18161732	.	P-element	TIR	R	-	1	0.057	0	3	FALSE	FALSE	intron
3L.18161732	1-3	3L	18161732	.	P-element	TIR	R	-	2	0	0	4	FALSE	FALSE	intron
3L.18161732	1-3	3L	18161732	.	P-element	TIR	R	-	3	0	0	5	FALSE	FALSE	intron
3L.18175573	1-3	3L	18175573	.	P-element	TIR	F	-	1	0	0	3	FALSE	FALSE	CDS
3L.18175573	1-3	3L	18175573	.	P-element	TIR	F	-	2	0	0	4	FALSE	FALSE	CDS
3L.18175573	1-3	3L	18175573	.	P-element	TIR	F	-	3	0.022	0	5	FALSE	FALSE	CDS
3L.18280567	1-3	3L	18280567	.	P-element	TIR	F	-	1	0.035	0	3	TRUE	FALSE	intron
3L.18280567	1-3	3L	18280567	.	P-element	TIR	F	-	2	0	0	4	TRUE	FALSE	intron
3L.18280567	1-3	3L	18280567	.	P-element	TIR	F	-	3	0	0	5	TRUE	FALSE	intron
3L.18289553	1-3	3L	18289553	.	P-element	TIR	R	-	1	0.018	0	3	TRUE	FALSE	5UTR
3L.18289553	1-3	3L	18289553	.	P-element	TIR	R	-	2	0	0	4	TRUE	FALSE	5UTR
3L.18289553	1-3	3L	18289553	.	P-element	TIR	R	-	3	0	0	5	TRUE	FALSE	5UTR
3L.18328667	1-3	3L	18328667	.	P-element	TIR	FR	-	1	0.015	0	3	TRUE	TRUE	5UTR
3L.18328667	1-3	3L	18328667	.	P-element	TIR	FR	-	2	0.021	0	4	TRUE	TRUE	5UTR
3L.18328667	1-3	3L	18328667	.	P-element	TIR	FR	-	3	0.006	0	5	TRUE	TRUE	5UTR
3L.1834057	1-3	3L	1834057	.	P-element	TIR	R	-	1	0	0	3	FALSE	FALSE	intergenic
3L.1834057	1-3	3L	1834057	.	P-element	TIR	R	-	2	0	0	4	FALSE	FALSE	intergenic
3L.1834057	1-3	3L	1834057	.	P-element	TIR	R	-	3	0.021	0	5	FALSE	FALSE	intergenic
3L.18492039	1-3	3L	18492039	.	P-element	TIR	F	-	1	0	0	3	FALSE	FALSE	CDS
3L.18492039	1-3	3L	18492039	.	P-element	TIR	F	-	2	0	0	4	FALSE	FALSE	CDS
3L.18492039	1-3	3L	18492039	.	P-element	TIR	F	-	3	0.021	0	5	FALSE	FALSE	CDS
3L.185254	1-3	3L	185254	.	P-element	TIR	R	-	1	0	0	3	FALSE	FALSE	3UTR
3L.185254	1-3	3L	185254	.	P-element	TIR	R	-	2	0	0	4	FALSE	FALSE	3UTR
3L.185254	1-3	3L	185254	.	P-element	TIR	R	-	3	0.019	0	5	FALSE	FALSE	3UTR
3L.18573798	1-3	3L	18573798	.	P-element	TIR	R	-	1	0.023	0	3	TRUE	FALSE	intron
3L.18573798	1-3	3L	18573798	.	P-element	TIR	R	-	2	0	0	4	TRUE	FALSE	intron
3L.18573798	1-3	3L	18573798	.	P-element	TIR	R	-	3	0	0	5	TRUE	FALSE	intron
3L.18904196	1-3	3L	18904196	.	P-element	TIR	R	-	1	0	0	3	FALSE	FALSE	intergenic
3L.18904196	1-3	3L	18904196	.	P-element	TIR	R	-	2	0	0	4	FALSE	FALSE	intergenic
3L.18904196	1-3	3L	18904196	.	P-element	TIR	R	-	3	0.017	0	5	FALSE	FALSE	intergenic
3L.18907369	1-3	3L	18907369	.	P-element	TIR	F	-	1	0	0	3	FALSE	FALSE	intergenic
3L.18907369	1-3	3L	18907369	.	P-element	TIR	F	-	2	0.019	0	4	FALSE	FALSE	intergenic
3L.18907369	1-3	3L	18907369	.	P-element	TIR	F	-	3	0	0	5	FALSE	FALSE	intergenic
3L.19024403	1-3	3L	19024403	.	P-element	TIR	R	-	1	0.029	0	3	FALSE	FALSE	CDS
3L.19024403	1-3	3L	19024403	.	P-element	TIR	R	-	2	0	0	4	FALSE	FALSE	CDS
3L.19024403	1-3	3L	19024403	.	P-element	TIR	R	-	3	0	0	5	FALSE	FALSE	CDS
3L.19080982	1-3	3L	19080982	.	P-element	TIR	F	-	1	0.02	0	3	FALSE	FALSE	intron
3L.19080982	1-3	3L	19080982	.	P-element	TIR	F	-	2	0	0	4	FALSE	FALSE	intron
3L.19080982	1-3	3L	19080982	.	P-element	TIR	F	-	3	0	0	5	FALSE	FALSE	intron
3L.19119537	1-3	3L	19119537	.	P-element	TIR	F	-	1	0.029	0	3	FALSE	FALSE	intron
3L.19119537	1-3	3L	19119537	.	P-element	TIR	F	-	2	0	0	4	FALSE	FALSE	intron
3L.19119537	1-3	3L	19119537	.	P-element	TIR	F	-	3	0.002	0	5	FALSE	FALSE	intron
3L.19140088	1-3	3L	19140088	.	P-element	TIR	F	-	1	0.006	0	3	FALSE	FALSE	intron
3L.19140088	1-3	3L	19140088	.	P-element	TIR	F	-	2	0.01	0	4	FALSE	FALSE	intron
3L.19140088	1-3	3L	19140088	.	P-element	TIR	F	-	3	0.021	0	5	FALSE	FALSE	intron
3L.19217204	1-3	3L	19217204	.	P-element	TIR	F	-	1	0.025	0	3	TRUE	FALSE	5UTR
3L.19217204	1-3	3L	19217204	.	P-element	TIR	F	-	2	0	0	4	TRUE	FALSE	5UTR
3L.19217204	1-3	3L	19217204	.	P-element	TIR	F	-	3	0	0	5	TRUE	FALSE	5UTR
3L.19590691	1-3	3L	19590691	.	P-element	TIR	FR	-	1	0	0	3	TRUE	TRUE	intergenic
3L.19590691	1-3	3L	19590691	.	P-element	TIR	FR	-	2	0.04	0	4	TRUE	TRUE	intergenic
3L.19590691	1-3	3L	19590691	.	P-element	TIR	FR	-	3	0.001	0	5	TRUE	TRUE	intergenic
3L.19675428	1-3	3L	19675428	.	P-element	TIR	R	-	1	0	0	3	FALSE	FALSE	5UTR
3L.19675428	1-3	3L	19675428	.	P-element	TIR	R	-	2	0.024	0	4	FALSE	FALSE	5UTR
3L.19675428	1-3	3L	19675428	.	P-element	TIR	R	-	3	0	0	5	FALSE	FALSE	5UTR
3L.20128346	1-3	3L	20128346	.	P-element	TIR	R	-	1	0	0	3	FALSE	FALSE	intron
3L.20128346	1-3	3L	20128346	.	P-element	TIR	R	-	2	0	0	4	FALSE	FALSE	intron
3L.20128346	1-3	3L	20128346	.	P-element	TIR	R	-	3	0.036	0	5	FALSE	FALSE	intron
3L.20139872	1-3	3L	20139872	.	P-element	TIR	R	-	1	0	0	3	FALSE	FALSE	CDS
3L.20139872	1-3	3L	20139872	.	P-element	TIR	R	-	2	0	0	4	FALSE	FALSE	CDS
3L.20139872	1-3	3L	20139872	.	P-element	TIR	R	-	3	0.035	0	5	FALSE	FALSE	CDS
3L.20188801	1-3	3L	20188801	.	P-element	TIR	R	-	1	0	0	3	FALSE	FALSE	intron
3L.20188801	1-3	3L	20188801	.	P-element	TIR	R	-	2	0.047	0	4	FALSE	FALSE	intron
3L.20188801	1-3	3L	20188801	.	P-element	TIR	R	-	3	0	0	5	FALSE	FALSE	intron
3L.20195168	1-3	3L	20195168	.	P-element	TIR	FR	-	1	0	0	3	FALSE	FALSE	intron
3L.20195168	1-3	3L	20195168	.	P-element	TIR	FR	-	2	0.008	0	4	FALSE	FALSE	intron
3L.20195168	1-3	3L	20195168	.	P-element	TIR	FR	-	3	0.02	0	5	FALSE	FALSE	intron
3L.20198287	1-3	3L	20198287	.	P-element	TIR	F	-	1	0.004	0	3	TRUE	FALSE	intron
3L.20198287	1-3	3L	20198287	.	P-element	TIR	F	-	2	0	0	4	TRUE	FALSE	intron
3L.20198287	1-3	3L	20198287	.	P-element	TIR	F	-	3	0.03	0	5	TRUE	FALSE	intron
3L.20341423	1-3	3L	20341423	.	P-element	TIR	R	-	1	0.031	0	3	FALSE	FALSE	5UTR
3L.20341423	1-3	3L	20341423	.	P-element	TIR	R	-	2	0	0	4	FALSE	FALSE	5UTR
3L.20341423	1-3	3L	20341423	.	P-element	TIR	R	-	3	0	0	5	FALSE	FALSE	5UTR
3L.20414967	1-3	3L	20414967	.	P-element	TIR	F	-	1	0.024	0	3	FALSE	FALSE	intron
3L.20414967	1-3	3L	20414967	.	P-element	TIR	F	-	2	0	0	4	FALSE	FALSE	intron
3L.20414967	1-3	3L	20414967	.	P-element	TIR	F	-	3	0	0	5	FALSE	FALSE	intron
3L.20448300	1-3	3L	20448300	.	P-element	TIR	R	-	1	0.024	0	3	FALSE	FALSE	5UTR
3L.20448300	1-3	3L	20448300	.	P-element	TIR	R	-	2	0	0	4	FALSE	FALSE	5UTR
3L.20448300	1-3	3L	20448300	.	P-element	TIR	R	-	3	0	0	5	FALSE	FALSE	5UTR
3L.20459770	1-3	3L	20459770	.	P-element	TIR	F	-	1	0	0	3	FALSE	FALSE	intergenic
3L.20459770	1-3	3L	20459770	.	P-element	TIR	F	-	2	0	0	4	FALSE	FALSE	intergenic
3L.20459770	1-3	3L	20459770	.	P-element	TIR	F	-	3	0.017	0	5	FALSE	FALSE	intergenic
3L.206720	1-3	3L	206720	.	P-element	TIR	FR	-	1	0.014	0	3	TRUE	TRUE	5UTR
3L.206720	1-3	3L	206720	.	P-element	TIR	FR	-	2	0.011	0	4	TRUE	TRUE	5UTR
3L.206720	1-3	3L	206720	.	P-element	TIR	FR	-	3	0.011	0	5	TRUE	TRUE	5UTR
3L.20678029	1-3	3L	20678029	.	P-element	TIR	R	-	1	0	0	3	FALSE	FALSE	intergenic
3L.20678029	1-3	3L	20678029	.	P-element	TIR	R	-	2	0	0	4	FALSE	FALSE	intergenic
3L.20678029	1-3	3L	20678029	.	P-element	TIR	R	-	3	0.035	0	5	FALSE	FALSE	intergenic
3L.20702942	1-3	3L	20702942	.	P-element	TIR	R	-	1	0	0	3	FALSE	FALSE	intron
3L.20702942	1-3	3L	20702942	.	P-element	TIR	R	-	2	0	0	4	FALSE	FALSE	intron
3L.20702942	1-3	3L	20702942	.	P-element	TIR	R	-	3	0.032	0	5	FALSE	FALSE	intron
3L.20914449	1-3	3L	20914449	.	P-element	TIR	F	-	1	0	0	3	FALSE	FALSE	intergenic
3L.20914449	1-3	3L	20914449	.	P-element	TIR	F	-	2	0.033	0	4	FALSE	FALSE	intergenic
3L.20914449	1-3	3L	20914449	.	P-element	TIR	F	-	3	0	0	5	FALSE	FALSE	intergenic
3L.20926970	1-3	3L	20926970	.	P-element	TIR	F	-	1	0	0	3	FALSE	FALSE	intron
3L.20926970	1-3	3L	20926970	.	P-element	TIR	F	-	2	0	0	4	FALSE	FALSE	intron
3L.20926970	1-3	3L	20926970	.	P-element	TIR	F	-	3	0.027	0	5	FALSE	FALSE	intron
3L.20967258	1-3	3L	20967258	.	P-element	TIR	F	-	1	0.008	0	3	TRUE	TRUE	intron
3L.20967258	1-3	3L	20967258	.	P-element	TIR	F	-	2	0	0	4	TRUE	TRUE	intron
3L.20967258	1-3	3L	20967258	.	P-element	TIR	F	-	3	0.01	0	5	TRUE	TRUE	intron
3L.20977641	1-3	3L	20977641	.	P-element	TIR	F	-	1	0.034	0	3	FALSE	FALSE	intron
3L.20977641	1-3	3L	20977641	.	P-element	TIR	F	-	2	0	0	4	FALSE	FALSE	intron
3L.20977641	1-3	3L	20977641	.	P-element	TIR	F	-	3	0	0	5	FALSE	FALSE	intron
3L.20987580	1-3	3L	20987580	.	P-element	TIR	F	-	1	0	0	3	FALSE	FALSE	intron
3L.20987580	1-3	3L	20987580	.	P-element	TIR	F	-	2	0	0	4	FALSE	FALSE	intron
3L.20987580	1-3	3L	20987580	.	P-element	TIR	F	-	3	0.02	0	5	FALSE	FALSE	intron
3L.21040879	1-3	3L	21040879	.	P-element	TIR	R	-	1	0	0	3	FALSE	FALSE	intergenic
3L.21040879	1-3	3L	21040879	.	P-element	TIR	R	-	2	0	0	4	FALSE	FALSE	intergenic
3L.21040879	1-3	3L	21040879	.	P-element	TIR	R	-	3	0.019	0	5	FALSE	FALSE	intergenic
3L.21055642	1-3	3L	21055642	.	P-element	TIR	R	-	1	0.025	0	3	FALSE	FALSE	intergenic
3L.21055642	1-3	3L	21055642	.	P-element	TIR	R	-	2	0	0	4	FALSE	FALSE	intergenic
3L.21055642	1-3	3L	21055642	.	P-element	TIR	R	-	3	0	0	5	FALSE	FALSE	intergenic
3L.21220401	1-3	3L	21220401	.	P-element	TIR	R	-	1	0.023	0	3	FALSE	FALSE	intron
3L.21220401	1-3	3L	21220401	.	P-element	TIR	R	-	2	0	0	4	FALSE	FALSE	intron
3L.21220401	1-3	3L	21220401	.	P-element	TIR	R	-	3	0	0	5	FALSE	FALSE	intron
3L.21392688	1-3	3L	21392688	.	P-element	TIR	F	-	1	0.022	0	3	FALSE	FALSE	CDS
3L.21392688	1-3	3L	21392688	.	P-element	TIR	F	-	2	0	0	4	FALSE	FALSE	CDS
3L.21392688	1-3	3L	21392688	.	P-element	TIR	F	-	3	0	0	5	FALSE	FALSE	CDS
3L.21494998	1-3	3L	21494998	.	P-element	TIR	F	-	1	0	0	3	TRUE	TRUE	intergenic
3L.21494998	1-3	3L	21494998	.	P-element	TIR	F	-	2	0.035	0	4	TRUE	TRUE	intergenic
3L.21494998	1-3	3L	21494998	.	P-element	TIR	F	-	3	0.017	0	5	TRUE	TRUE	intergenic
3L.21830799	1-3	3L	21830799	.	P-element	TIR	R	-	1	0.026	0	3	FALSE	FALSE	intron
3L.21830799	1-3	3L	21830799	.	P-element	TIR	R	-	2	0	0	4	FALSE	FALSE	intron
3L.21830799	1-3	3L	21830799	.	P-element	TIR	R	-	3	0	0	5	FALSE	FALSE	intron
3L.21899091	1-3	3L	21899091	.	P-element	TIR	R	-	1	0	0	3	FALSE	FALSE	intergenic
3L.21899091	1-3	3L	21899091	.	P-element	TIR	R	-	2	0.032	0	4	FALSE	FALSE	intergenic
3L.21899091	1-3	3L	21899091	.	P-element	TIR	R	-	3	0	0	5	FALSE	FALSE	intergenic
3L.21918604	1-3	3L	21918604	.	P-element	TIR	F	-	1	0.041	0	3	TRUE	TRUE	5UTR
3L.21918604	1-3	3L	21918604	.	P-element	TIR	F	-	2	0	0	4	TRUE	TRUE	5UTR
3L.21918604	1-3	3L	21918604	.	P-element	TIR	F	-	3	0	0	5	TRUE	TRUE	5UTR
3L.21938696	1-3	3L	21938696	.	P-element	TIR	F	-	1	0	0	3	FALSE	FALSE	CDS
3L.21938696	1-3	3L	21938696	.	P-element	TIR	F	-	2	0	0	4	FALSE	FALSE	CDS
3L.21938696	1-3	3L	21938696	.	P-element	TIR	F	-	3	0.022	0	5	FALSE	FALSE	CDS
3L.21957949	1-3	3L	21957949	.	P-element	TIR	F	-	1	0.016	0	3	TRUE	FALSE	intergenic
3L.21957949	1-3	3L	21957949	.	P-element	TIR	F	-	2	0	0	4	TRUE	FALSE	intergenic
3L.21957949	1-3	3L	21957949	.	P-element	TIR	F	-	3	0.03	0	5	TRUE	FALSE	intergenic
3L.21971262	1-3	3L	21971262	.	P-element	TIR	F	-	1	0	0	3	FALSE	FALSE	intron
3L.21971262	1-3	3L	21971262	.	P-element	TIR	F	-	2	0	0	4	FALSE	FALSE	intron
3L.21971262	1-3	3L	21971262	.	P-element	TIR	F	-	3	0.018	0	5	FALSE	FALSE	intron
3L.21994923	1-3	3L	21994923	.	P-element	TIR	R	-	1	0.024	0	3	TRUE	FALSE	5UTR
3L.21994923	1-3	3L	21994923	.	P-element	TIR	R	-	2	0	0	4	TRUE	FALSE	5UTR
3L.21994923	1-3	3L	21994923	.	P-element	TIR	R	-	3	0	0	5	TRUE	FALSE	5UTR
3L.22008907	1-3	3L	22008907	.	P-element	TIR	FR	-	1	0.022	0	3	FALSE	TRUE	intergenic
3L.22008907	1-3	3L	22008907	.	P-element	TIR	FR	-	2	0	0	4	FALSE	TRUE	intergenic
3L.22008907	1-3	3L	22008907	.	P-element	TIR	FR	-	3	0.016	0	5	FALSE	TRUE	intergenic
3L.22175869	1-3	3L	22175869	.	P-element	TIR	F	-	1	0.04	0	3	FALSE	FALSE	5UTR
3L.22175869	1-3	3L	22175869	.	P-element	TIR	F	-	2	0	0	4	FALSE	FALSE	5UTR
3L.22175869	1-3	3L	22175869	.	P-element	TIR	F	-	3	0	0	5	FALSE	FALSE	5UTR
3L.224244	1-3	3L	224244	.	P-element	TIR	F	-	1	0	0	3	FALSE	FALSE	5UTR
3L.224244	1-3	3L	224244	.	P-element	TIR	F	-	2	0	0	4	FALSE	FALSE	5UTR
3L.224244	1-3	3L	224244	.	P-element	TIR	F	-	3	0.021	0	5	FALSE	FALSE	5UTR
3L.224823	1-3	3L	224823	.	P-element	TIR	F	-	1	0	0	3	FALSE	FALSE	CDS
3L.224823	1-3	3L	224823	.	P-element	TIR	F	-	2	0	0	4	FALSE	FALSE	CDS
3L.224823	1-3	3L	224823	.	P-element	TIR	F	-	3	0.035	0	5	FALSE	FALSE	CDS
3L.2370319	1-3	3L	2370319	.	P-element	TIR	F	-	1	0	0	3	FALSE	FALSE	CDS
3L.2370319	1-3	3L	2370319	.	P-element	TIR	F	-	2	0	0	4	FALSE	FALSE	CDS
3L.2370319	1-3	3L	2370319	.	P-element	TIR	F	-	3	0.022	0	5	FALSE	FALSE	CDS
3L.2635137	1-3	3L	2635137	.	P-element	TIR	F	-	1	0.008	0	3	TRUE	FALSE	intergenic
3L.2635137	1-3	3L	2635137	.	P-element	TIR	F	-	2	0.035	0	4	TRUE	FALSE	intergenic
3L.2635137	1-3	3L	2635137	.	P-element	TIR	F	-	3	0	0	5	TRUE	FALSE	intergenic
3L.2674413	1-3	3L	2674413	.	P-element	TIR	F	-	1	0	0	3	FALSE	FALSE	intron
3L.2674413	1-3	3L	2674413	.	P-element	TIR	F	-	2	0	0	4	FALSE	FALSE	intron
3L.2674413	1-3	3L	2674413	.	P-element	TIR	F	-	3	0.03	0	5	FALSE	FALSE	intron
3L.279636	1-3	3L	279636	.	P-element	TIR	R	-	1	0.008	0	3	TRUE	FALSE	5UTR
3L.279636	1-3	3L	279636	.	P-element	TIR	R	-	2	0.024	0	4	TRUE	FALSE	5UTR
3L.279636	1-3	3L	279636	.	P-element	TIR	R	-	3	0	0	5	TRUE	FALSE	5UTR
3L.2912600	1-3	3L	2912600	.	P-element	TIR	R	-	1	0.022	0	3	TRUE	FALSE	intron
3L.2912600	1-3	3L	2912600	.	P-element	TIR	R	-	2	0	0	4	TRUE	FALSE	intron
3L.2912600	1-3	3L	2912600	.	P-element	TIR	R	-	3	0	0	5	TRUE	FALSE	intron
3L.2933763	1-3	3L	2933763	.	P-element	TIR	R	-	1	0	0	3	FALSE	FALSE	3UTR
3L.2933763	1-3	3L	2933763	.	P-element	TIR	R	-	2	0	0	4	FALSE	FALSE	3UTR
3L.2933763	1-3	3L	2933763	.	P-element	TIR	R	-	3	0.037	0	5	FALSE	FALSE	3UTR
3L.3007481	1-3	3L	3007481	.	P-element	TIR	F	-	1	0.029	0	3	FALSE	FALSE	CDS
3L.3007481	1-3	3L	3007481	.	P-element	TIR	F	-	2	0	0	4	FALSE	FALSE	CDS
3L.3007481	1-3	3L	3007481	.	P-element	TIR	F	-	3	0	0	5	FALSE	FALSE	CDS
3L.3052264	1-3	3L	3052264	.	P-element	TIR	R	-	1	0.02	0	3	TRUE	FALSE	intergenic
3L.3052264	1-3	3L	3052264	.	P-element	TIR	R	-	2	0	0	4	TRUE	FALSE	intergenic
3L.3052264	1-3	3L	3052264	.	P-element	TIR	R	-	3	0	0	5	TRUE	FALSE	intergenic
3L.307322	1-3	3L	307322	.	P-element	TIR	F	-	1	0.024	0	3	FALSE	FALSE	5UTR
3L.307322	1-3	3L	307322	.	P-element	TIR	F	-	2	0	0	4	FALSE	FALSE	5UTR
3L.307322	1-3	3L	307322	.	P-element	TIR	F	-	3	0	0	5	FALSE	FALSE	5UTR
3L.3116042	1-3	3L	3116042	.	P-element	TIR	R	-	1	0	0	3	FALSE	FALSE	CDS
3L.3116042	1-3	3L	3116042	.	P-element	TIR	R	-	2	0	0	4	FALSE	FALSE	CDS
3L.3116042	1-3	3L	3116042	.	P-element	TIR	R	-	3	0.023	0	5	FALSE	FALSE	CDS
3L.3141663	1-3	3L	3141663	.	P-element	TIR	F	-	1	0.018	0	3	FALSE	FALSE	intron
3L.3141663	1-3	3L	3141663	.	P-element	TIR	F	-	2	0	0	4	FALSE	FALSE	intron
3L.3141663	1-3	3L	3141663	.	P-element	TIR	F	-	3	0	0	5	FALSE	FALSE	intron
3L.3171964	1-3	3L	3171964	.	P-element	TIR	R	-	1	0	0	3	TRUE	FALSE	5UTR
3L.3171964	1-3	3L	3171964	.	P-element	TIR	R	-	2	0.019	0	4	TRUE	FALSE	5UTR
3L.3171964	1-3	3L	3171964	.	P-element	TIR	R	-	3	0	0	5	TRUE	FALSE	5UTR
3L.3274196	1-3	3L	3274196	.	P-element	TIR	R	-	1	0.038	0	3	FALSE	FALSE	CDS
3L.3274196	1-3	3L	3274196	.	P-element	TIR	R	-	2	0	0	4	FALSE	FALSE	CDS
3L.3274196	1-3	3L	3274196	.	P-element	TIR	R	-	3	0	0	5	FALSE	FALSE	CDS
3L.3293606	1-3	3L	3293606	.	P-element	TIR	R	-	1	0	0	3	FALSE	TRUE	intergenic
3L.3293606	1-3	3L	3293606	.	P-element	TIR	R	-	2	0	0	4	FALSE	TRUE	intergenic
3L.3293606	1-3	3L	3293606	.	P-element	TIR	R	-	3	0.027	0	5	FALSE	TRUE	intergenic
3L.3294081	1-3	3L	3294081	.	P-element	TIR	R	-	1	0	0	3	TRUE	TRUE	intergenic
3L.3294081	1-3	3L	3294081	.	P-element	TIR	R	-	2	0	0	4	TRUE	TRUE	intergenic
3L.3294081	1-3	3L	3294081	.	P-element	TIR	R	-	3	0.03	0	5	TRUE	TRUE	intergenic
3L.330766	1-3	3L	330766	.	P-element	TIR	R	-	1	0.026	0	3	FALSE	FALSE	CDS
3L.330766	1-3	3L	330766	.	P-element	TIR	R	-	2	0	0	4	FALSE	FALSE	CDS
3L.330766	1-3	3L	330766	.	P-element	TIR	R	-	3	0	0	5	FALSE	FALSE	CDS
3L.3485227	1-3	3L	3485227	.	P-element	TIR	F	-	1	0.029	0	3	FALSE	FALSE	intron
3L.3485227	1-3	3L	3485227	.	P-element	TIR	F	-	2	0	0	4	FALSE	FALSE	intron
3L.3485227	1-3	3L	3485227	.	P-element	TIR	F	-	3	0	0	5	FALSE	FALSE	intron
3L.3503515	1-3	3L	3503515	.	P-element	TIR	R	-	1	0	0	3	FALSE	FALSE	5UTR
3L.3503515	1-3	3L	3503515	.	P-element	TIR	R	-	2	0.03	0	4	FALSE	FALSE	5UTR
3L.3503515	1-3	3L	3503515	.	P-element	TIR	R	-	3	0	0	5	FALSE	FALSE	5UTR
3L.3697117	1-3	3L	3697117	.	P-element	TIR	R	-	1	0.013	0	3	FALSE	FALSE	intergenic
3L.3697117	1-3	3L	3697117	.	P-element	TIR	R	-	2	0.009	0	4	FALSE	FALSE	intergenic
3L.3697117	1-3	3L	3697117	.	P-element	TIR	R	-	3	0.005	0	5	FALSE	FALSE	intergenic
3L.3809564	1-3	3L	3809564	.	P-element	TIR	F	-	1	0.023	0	3	FALSE	FALSE	intron
3L.3809564	1-3	3L	3809564	.	P-element	TIR	F	-	2	0	0	4	FALSE	FALSE	intron
3L.3809564	1-3	3L	3809564	.	P-element	TIR	F	-	3	0	0	5	FALSE	FALSE	intron
3L.3848127	1-3	3L	3848127	.	P-element	TIR	R	-	1	0.033	0	3	FALSE	FALSE	5UTR
3L.3848127	1-3	3L	3848127	.	P-element	TIR	R	-	2	0	0	4	FALSE	FALSE	5UTR
3L.3848127	1-3	3L	3848127	.	P-element	TIR	R	-	3	0	0	5	FALSE	FALSE	5UTR
3L.3894935	1-3	3L	3894935	.	P-element	TIR	R	-	1	0	0	3	FALSE	FALSE	intron
3L.3894935	1-3	3L	3894935	.	P-element	TIR	R	-	2	0	0	4	FALSE	FALSE	intron
3L.3894935	1-3	3L	3894935	.	P-element	TIR	R	-	3	0.021	0	5	FALSE	FALSE	intron
3L.3944828	1-3	3L	3944828	.	P-element	TIR	F	-	1	0	0	3	FALSE	FALSE	3UTR
3L.3944828	1-3	3L	3944828	.	P-element	TIR	F	-	2	0.035	0	4	FALSE	FALSE	3UTR
3L.3944828	1-3	3L	3944828	.	P-element	TIR	F	-	3	0	0	5	FALSE	FALSE	3UTR
3L.3959478	1-3	3L	3959478	.	P-element	TIR	R	-	1	0	0	3	FALSE	FALSE	intron
3L.3959478	1-3	3L	3959478	.	P-element	TIR	R	-	2	0.019	0	4	FALSE	FALSE	intron
3L.3959478	1-3	3L	3959478	.	P-element	TIR	R	-	3	0	0	5	FALSE	FALSE	intron
3L.3971531	1-3	3L	3971531	.	P-element	TIR	R	-	1	0	0	3	FALSE	FALSE	5UTR
3L.3971531	1-3	3L	3971531	.	P-element	TIR	R	-	2	0	0	4	FALSE	FALSE	5UTR
3L.3971531	1-3	3L	3971531	.	P-element	TIR	R	-	3	0.017	0	5	FALSE	FALSE	5UTR
3L.4166848	1-3	3L	4166848	.	P-element	TIR	F	-	1	0	0	3	FALSE	FALSE	intron
3L.4166848	1-3	3L	4166848	.	P-element	TIR	F	-	2	0	0	4	FALSE	FALSE	intron
3L.4166848	1-3	3L	4166848	.	P-element	TIR	F	-	3	0.022	0	5	FALSE	FALSE	intron
3L.4432035	1-3	3L	4432035	.	P-element	TIR	F	-	1	0.019	0	3	TRUE	FALSE	5UTR
3L.4432035	1-3	3L	4432035	.	P-element	TIR	F	-	2	0	0	4	TRUE	FALSE	5UTR
3L.4432035	1-3	3L	4432035	.	P-element	TIR	F	-	3	0	0	5	TRUE	FALSE	5UTR
3L.4642737	1-3	3L	4642737	.	P-element	TIR	R	-	1	0	0	3	FALSE	FALSE	intron
3L.4642737	1-3	3L	4642737	.	P-element	TIR	R	-	2	0	0	4	FALSE	FALSE	intron
3L.4642737	1-3	3L	4642737	.	P-element	TIR	R	-	3	0.023	0	5	FALSE	FALSE	intron
3L.4643503	1-3	3L	4643503	.	P-element	TIR	R	-	1	0	0	3	FALSE	FALSE	intron
3L.4643503	1-3	3L	4643503	.	P-element	TIR	R	-	2	0.027	0	4	FALSE	FALSE	intron
3L.4643503	1-3	3L	4643503	.	P-element	TIR	R	-	3	0	0	5	FALSE	FALSE	intron
3L.469578	1-3	3L	469578	.	P-element	TIR	R	-	1	0	0	3	FALSE	FALSE	intron
3L.469578	1-3	3L	469578	.	P-element	TIR	R	-	2	0	0	4	FALSE	FALSE	intron
3L.469578	1-3	3L	469578	.	P-element	TIR	R	-	3	0.02	0	5	FALSE	FALSE	intron
3L.4710195	1-3	3L	4710195	.	P-element	TIR	R	-	1	0.027	0	3	FALSE	TRUE	intergenic
3L.4710195	1-3	3L	4710195	.	P-element	TIR	R	-	2	0	0	4	FALSE	TRUE	intergenic
3L.4710195	1-3	3L	4710195	.	P-element	TIR	R	-	3	0.003	0	5	FALSE	TRUE	intergenic
3L.4710597	1-3	3L	4710597	.	P-element	TIR	FR	-	1	0	0	3	FALSE	TRUE	intergenic
3L.4710597	1-3	3L	4710597	.	P-element	TIR	FR	-	2	0.03	0	4	FALSE	TRUE	intergenic
3L.4710597	1-3	3L	4710597	.	P-element	TIR	FR	-	3	0.004	0	5	FALSE	TRUE	intergenic
3L.4791094	1-3	3L	4791094	.	P-element	TIR	F	-	1	0.045	0	3	FALSE	FALSE	intron
3L.4791094	1-3	3L	4791094	.	P-element	TIR	F	-	2	0	0	4	FALSE	FALSE	intron
3L.4791094	1-3	3L	4791094	.	P-element	TIR	F	-	3	0	0	5	FALSE	FALSE	intron
3L.4894369	1-3	3L	4894369	.	P-element	TIR	R	-	1	0	0	3	FALSE	FALSE	intron
3L.4894369	1-3	3L	4894369	.	P-element	TIR	R	-	2	0.026	0	4	FALSE	FALSE	intron
3L.4894369	1-3	3L	4894369	.	P-element	TIR	R	-	3	0	0	5	FALSE	FALSE	intron
3L.4903889	1-3	3L	4903889	.	P-element	TIR	F	-	1	0.017	0	3	FALSE	FALSE	CDS
3L.4903889	1-3	3L	4903889	.	P-element	TIR	F	-	2	0	0	4	FALSE	FALSE	CDS
3L.4903889	1-3	3L	4903889	.	P-element	TIR	F	-	3	0	0	5	FALSE	FALSE	CDS
3L.4917035	1-3	3L	4917035	.	P-element	TIR	F	-	1	0	0	3	FALSE	FALSE	intergenic
3L.4917035	1-3	3L	4917035	.	P-element	TIR	F	-	2	0	0	4	FALSE	FALSE	intergenic
3L.4917035	1-3	3L	4917035	.	P-element	TIR	F	-	3	0.057	0	5	FALSE	FALSE	intergenic
3L.4997396	1-3	3L	4997396	.	P-element	TIR	F	-	1	0.02	0	3	FALSE	FALSE	intergenic
3L.4997396	1-3	3L	4997396	.	P-element	TIR	F	-	2	0	0	4	FALSE	FALSE	intergenic
3L.4997396	1-3	3L	4997396	.	P-element	TIR	F	-	3	0	0	5	FALSE	FALSE	intergenic
3L.5159930	1-3	3L	5159930	.	P-element	TIR	FR	-	1	0.018	0	3	TRUE	TRUE	intron
3L.5159930	1-3	3L	5159930	.	P-element	TIR	FR	-	2	0.004	0	4	TRUE	TRUE	intron
3L.5159930	1-3	3L	5159930	.	P-element	TIR	FR	-	3	0.005	0	5	TRUE	TRUE	intron
3L.5222726	1-3	3L	5222726	.	P-element	TIR	FR	-	1	0.009	0	3	FALSE	TRUE	intron
3L.5222726	1-3	3L	5222726	.	P-element	TIR	FR	-	2	0	0	4	FALSE	TRUE	intron
3L.5222726	1-3	3L	5222726	.	P-element	TIR	FR	-	3	0.052	0	5	FALSE	TRUE	intron
3L.5323398	1-3	3L	5323398	.	P-element	TIR	R	-	1	0	0	3	FALSE	TRUE	intergenic
3L.5323398	1-3	3L	5323398	.	P-element	TIR	R	-	2	0	0	4	FALSE	TRUE	intergenic
3L.5323398	1-3	3L	5323398	.	P-element	TIR	R	-	3	0.018	0	5	FALSE	TRUE	intergenic
3L.5508137	1-3	3L	5508137	.	P-element	TIR	R	-	1	0	0	3	FALSE	FALSE	intron
3L.5508137	1-3	3L	5508137	.	P-element	TIR	R	-	2	0	0	4	FALSE	FALSE	intron
3L.5508137	1-3	3L	5508137	.	P-element	TIR	R	-	3	0.019	0	5	FALSE	FALSE	intron
3L.5512394	1-3	3L	5512394	.	P-element	TIR	F	-	1	0	0	3	FALSE	FALSE	intergenic
3L.5512394	1-3	3L	5512394	.	P-element	TIR	F	-	2	0	0	4	FALSE	FALSE	intergenic
3L.5512394	1-3	3L	5512394	.	P-element	TIR	F	-	3	0.02	0	5	FALSE	FALSE	intergenic
3L.5674100	1-3	3L	5674100	.	P-element	TIR	R	-	1	0	0	3	FALSE	FALSE	intron
3L.5674100	1-3	3L	5674100	.	P-element	TIR	R	-	2	0	0	4	FALSE	FALSE	intron
3L.5674100	1-3	3L	5674100	.	P-element	TIR	R	-	3	0.028	0	5	FALSE	FALSE	intron
3L.5711296	1-3	3L	5711296	.	P-element	TIR	FR	-	1	0.005	0	3	TRUE	TRUE	intergenic
3L.5711296	1-3	3L	5711296	.	P-element	TIR	FR	-	2	0.051	0	4	TRUE	TRUE	intergenic
3L.5711296	1-3	3L	5711296	.	P-element	TIR	FR	-	3	0.024	0	5	TRUE	TRUE	intergenic
3L.5727947	1-3	3L	5727947	.	P-element	TIR	F	-	1	0	0	3	FALSE	FALSE	5UTR
3L.5727947	1-3	3L	5727947	.	P-element	TIR	F	-	2	0	0	4	FALSE	FALSE	5UTR
3L.5727947	1-3	3L	5727947	.	P-element	TIR	F	-	3	0.019	0	5	FALSE	FALSE	5UTR
3L.5769616	1-3	3L	5769616	.	P-element	TIR	F	-	1	0	0	3	FALSE	FALSE	5UTR
3L.5769616	1-3	3L	5769616	.	P-element	TIR	F	-	2	0	0	4	FALSE	FALSE	5UTR
3L.5769616	1-3	3L	5769616	.	P-element	TIR	F	-	3	0.019	0	5	FALSE	FALSE	5UTR
3L.5885862	1-3	3L	5885862	.	P-element	TIR	F	-	1	0.019	0	3	TRUE	FALSE	5UTR
3L.5885862	1-3	3L	5885862	.	P-element	TIR	F	-	2	0.018	0	4	TRUE	FALSE	5UTR
3L.5885862	1-3	3L	5885862	.	P-element	TIR	F	-	3	0.007	0	5	TRUE	FALSE	5UTR
3L.6156584	1-3	3L	6156584	.	P-element	TIR	F	-	1	0	0	3	FALSE	FALSE	3UTR
3L.6156584	1-3	3L	6156584	.	P-element	TIR	F	-	2	0	0	4	FALSE	FALSE	3UTR
3L.6156584	1-3	3L	6156584	.	P-element	TIR	F	-	3	0.024	0	5	FALSE	FALSE	3UTR
3L.6162666	1-3	3L	6162666	.	P-element	TIR	R	-	1	0	0	3	FALSE	FALSE	CDS
3L.6162666	1-3	3L	6162666	.	P-element	TIR	R	-	2	0.018	0	4	FALSE	FALSE	CDS
3L.6162666	1-3	3L	6162666	.	P-element	TIR	R	-	3	0	0	5	FALSE	FALSE	CDS
3L.6174837	1-3	3L	6174837	.	P-element	TIR	FR	-	1	0.01	0	3	TRUE	TRUE	intergenic
3L.6174837	1-3	3L	6174837	.	P-element	TIR	FR	-	2	0	0	4	TRUE	TRUE	intergenic
3L.6174837	1-3	3L	6174837	.	P-element	TIR	FR	-	3	0.018	0	5	TRUE	TRUE	intergenic
3L.6535369	1-3	3L	6535369	.	P-element	TIR	R	-	1	0	0	3	FALSE	FALSE	intron
3L.6535369	1-3	3L	6535369	.	P-element	TIR	R	-	2	0	0	4	FALSE	FALSE	intron
3L.6535369	1-3	3L	6535369	.	P-element	TIR	R	-	3	0.017	0	5	FALSE	FALSE	intron
3L.6554495	1-3	3L	6554495	.	P-element	TIR	R	-	1	0	0	3	FALSE	FALSE	CDS
3L.6554495	1-3	3L	6554495	.	P-element	TIR	R	-	2	0	0	4	FALSE	FALSE	CDS
3L.6554495	1-3	3L	6554495	.	P-element	TIR	R	-	3	0.027	0	5	FALSE	FALSE	CDS
3L.660233	1-3	3L	660233	.	P-element	TIR	R	-	1	0.049	0	3	FALSE	TRUE	intergenic
3L.660233	1-3	3L	660233	.	P-element	TIR	R	-	2	0	0	4	FALSE	TRUE	intergenic
3L.660233	1-3	3L	660233	.	P-element	TIR	R	-	3	0.078	0	5	FALSE	TRUE	intergenic
3L.660581	1-3	3L	660581	.	P-element	TIR	FR	-	1	0.018	0	3	FALSE	TRUE	intergenic
3L.660581	1-3	3L	660581	.	P-element	TIR	FR	-	2	0.015	0	4	FALSE	TRUE	intergenic
3L.660581	1-3	3L	660581	.	P-element	TIR	FR	-	3	0.002	0	5	FALSE	TRUE	intergenic
3L.6633342	1-3	3L	6633342	.	P-element	TIR	F	-	1	0	0	3	FALSE	FALSE	intergenic
3L.6633342	1-3	3L	6633342	.	P-element	TIR	F	-	2	0	0	4	FALSE	FALSE	intergenic
3L.6633342	1-3	3L	6633342	.	P-element	TIR	F	-	3	0.023	0	5	FALSE	FALSE	intergenic
3L.6843166	1-3	3L	6843166	.	P-element	TIR	R	-	1	0	0	3	FALSE	FALSE	intergenic
3L.6843166	1-3	3L	6843166	.	P-element	TIR	R	-	2	0	0	4	FALSE	FALSE	intergenic
3L.6843166	1-3	3L	6843166	.	P-element	TIR	R	-	3	0.025	0	5	FALSE	FALSE	intergenic
3L.6856700	1-3	3L	6856700	.	P-element	TIR	R	-	1	0.014	0	3	FALSE	FALSE	intergenic
3L.6856700	1-3	3L	6856700	.	P-element	TIR	R	-	2	0.013	0	4	FALSE	FALSE	intergenic
3L.6856700	1-3	3L	6856700	.	P-element	TIR	R	-	3	0	0	5	FALSE	FALSE	intergenic
3L.6884219	1-3	3L	6884219	.	P-element	TIR	F	-	1	0.02	0	3	TRUE	FALSE	intron
3L.6884219	1-3	3L	6884219	.	P-element	TIR	F	-	2	0	0	4	TRUE	FALSE	intron
3L.6884219	1-3	3L	6884219	.	P-element	TIR	F	-	3	0	0	5	TRUE	FALSE	intron
3L.701461	1-3	3L	701461	.	P-element	TIR	F	-	1	0	0	3	TRUE	TRUE	intergenic
3L.701461	1-3	3L	701461	.	P-element	TIR	F	-	2	0.03	0	4	TRUE	TRUE	intergenic
3L.701461	1-3	3L	701461	.	P-element	TIR	F	-	3	0.018	0	5	TRUE	TRUE	intergenic
3L.7041897	1-3	3L	7041897	.	P-element	TIR	FR	-	1	0.003	0	3	FALSE	TRUE	intergenic
3L.7041897	1-3	3L	7041897	.	P-element	TIR	FR	-	2	0	0	4	FALSE	TRUE	intergenic
3L.7041897	1-3	3L	7041897	.	P-element	TIR	FR	-	3	0.031	0	5	FALSE	TRUE	intergenic
3L.7159904	1-3	3L	7159904	.	P-element	TIR	F	-	1	0	0	3	FALSE	FALSE	CDS
3L.7159904	1-3	3L	7159904	.	P-element	TIR	F	-	2	0	0	4	FALSE	FALSE	CDS
3L.7159904	1-3	3L	7159904	.	P-element	TIR	F	-	3	0.032	0	5	FALSE	FALSE	CDS
3L.7340007	1-3	3L	7340007	.	P-element	TIR	F	-	1	0.012	0	3	TRUE	FALSE	5UTR
3L.7340007	1-3	3L	7340007	.	P-element	TIR	F	-	2	0.007	0	4	TRUE	FALSE	5UTR
3L.7340007	1-3	3L	7340007	.	P-element	TIR	F	-	3	0.01	0	5	TRUE	FALSE	5UTR
3L.7387980	1-3	3L	7387980	.	P-element	TIR	R	-	1	0	0	3	FALSE	FALSE	intergenic
3L.7387980	1-3	3L	7387980	.	P-element	TIR	R	-	2	0	0	4	FALSE	FALSE	intergenic
3L.7387980	1-3	3L	7387980	.	P-element	TIR	R	-	3	0.02	0	5	FALSE	FALSE	intergenic
3L.7537719	1-3	3L	7537719	.	P-element	TIR	F	-	1	0	0	3	FALSE	FALSE	CDS
3L.7537719	1-3	3L	7537719	.	P-element	TIR	F	-	2	0	0	4	FALSE	FALSE	CDS
3L.7537719	1-3	3L	7537719	.	P-element	TIR	F	-	3	0.036	0	5	FALSE	FALSE	CDS
3L.7679358	1-3	3L	7679358	.	P-element	TIR	F	-	1	0.025	0	3	FALSE	FALSE	intron
3L.7679358	1-3	3L	7679358	.	P-element	TIR	F	-	2	0	0	4	FALSE	FALSE	intron
3L.7679358	1-3	3L	7679358	.	P-element	TIR	F	-	3	0	0	5	FALSE	FALSE	intron
3L.7906094	1-3	3L	7906094	.	P-element	TIR	F	-	1	0	0	3	FALSE	FALSE	5UTR
3L.7906094	1-3	3L	7906094	.	P-element	TIR	F	-	2	0.019	0	4	FALSE	FALSE	5UTR
3L.7906094	1-3	3L	7906094	.	P-element	TIR	F	-	3	0.007	0	5	FALSE	FALSE	5UTR
3L.7913466	1-3	3L	7913466	.	P-element	TIR	R	-	1	0	0	3	TRUE	TRUE	5UTR
3L.7913466	1-3	3L	7913466	.	P-element	TIR	R	-	2	0.032	0	4	TRUE	TRUE	5UTR
3L.7913466	1-3	3L	7913466	.	P-element	TIR	R	-	3	0	0	5	TRUE	TRUE	5UTR
3L.7960981	1-3	3L	7960981	.	P-element	TIR	R	-	1	0.034	0	3	FALSE	FALSE	CDS
3L.7960981	1-3	3L	7960981	.	P-element	TIR	R	-	2	0	0	4	FALSE	FALSE	CDS
3L.7960981	1-3	3L	7960981	.	P-element	TIR	R	-	3	0	0	5	FALSE	FALSE	CDS
3L.8204592	1-3	3L	8204592	.	P-element	TIR	FR	-	1	0.017	0	3	TRUE	FALSE	5UTR
3L.8204592	1-3	3L	8204592	.	P-element	TIR	FR	-	2	0	0	4	TRUE	FALSE	5UTR
3L.8204592	1-3	3L	8204592	.	P-element	TIR	FR	-	3	0.005	0	5	TRUE	FALSE	5UTR
3L.8296565	1-3	3L	8296565	.	P-element	TIR	F	-	1	0	0	3	FALSE	FALSE	intron
3L.8296565	1-3	3L	8296565	.	P-element	TIR	F	-	2	0	0	4	FALSE	FALSE	intron
3L.8296565	1-3	3L	8296565	.	P-element	TIR	F	-	3	0.021	0	5	FALSE	FALSE	intron
3L.8517673	1-3	3L	8517673	.	P-element	TIR	F	-	1	0.017	0	3	FALSE	FALSE	intergenic
3L.8517673	1-3	3L	8517673	.	P-element	TIR	F	-	2	0	0	4	FALSE	FALSE	intergenic
3L.8517673	1-3	3L	8517673	.	P-element	TIR	F	-	3	0	0	5	FALSE	FALSE	intergenic
3L.8733963	1-3	3L	8733963	.	P-element	TIR	F	-	1	0	0	3	TRUE	FALSE	5UTR
3L.8733963	1-3	3L	8733963	.	P-element	TIR	F	-	2	0.035	0	4	TRUE	FALSE	5UTR
3L.8733963	1-3	3L	8733963	.	P-element	TIR	F	-	3	0	0	5	TRUE	FALSE	5UTR
3L.8735387	1-3	3L	8735387	.	P-element	TIR	R	-	1	0	0	3	FALSE	FALSE	intron
3L.8735387	1-3	3L	8735387	.	P-element	TIR	R	-	2	0.021	0	4	FALSE	FALSE	intron
3L.8735387	1-3	3L	8735387	.	P-element	TIR	R	-	3	0	0	5	FALSE	FALSE	intron
3L.8773888	1-3	3L	8773888	.	P-element	TIR	R	-	1	0	0	3	FALSE	FALSE	intergenic
3L.8773888	1-3	3L	8773888	.	P-element	TIR	R	-	2	0	0	4	FALSE	FALSE	intergenic
3L.8773888	1-3	3L	8773888	.	P-element	TIR	R	-	3	0.021	0	5	FALSE	FALSE	intergenic
3L.88117	1-3	3L	88117	.	P-element	TIR	R	-	1	0	0	3	FALSE	TRUE	intergenic
3L.88117	1-3	3L	88117	.	P-element	TIR	R	-	2	0	0	4	FALSE	TRUE	intergenic
3L.88117	1-3	3L	88117	.	P-element	TIR	R	-	3	0.046	0	5	FALSE	TRUE	intergenic
3L.8943272	1-3	3L	8943272	.	P-element	TIR	R	-	1	0	0	3	FALSE	FALSE	intron
3L.8943272	1-3	3L	8943272	.	P-element	TIR	R	-	2	0.025	0	4	FALSE	FALSE	intron
3L.8943272	1-3	3L	8943272	.	P-element	TIR	R	-	3	0	0	5	FALSE	FALSE	intron
3L.894330	1-3	3L	894330	.	P-element	TIR	R	-	1	0	0	3	FALSE	TRUE	intergenic
3L.894330	1-3	3L	894330	.	P-element	TIR	R	-	2	0.017	0	4	FALSE	TRUE	intergenic
3L.894330	1-3	3L	894330	.	P-element	TIR	R	-	3	0	0	5	FALSE	TRUE	intergenic
3L.8984410	1-3	3L	8984410	.	P-element	TIR	F	-	1	0	0	3	FALSE	FALSE	intron
3L.8984410	1-3	3L	8984410	.	P-element	TIR	F	-	2	0	0	4	FALSE	FALSE	intron
3L.8984410	1-3	3L	8984410	.	P-element	TIR	F	-	3	0.021	0	5	FALSE	FALSE	intron
3L.90772	1-3	3L	90772	.	P-element	TIR	R	-	1	0	0	3	FALSE	TRUE	intron
3L.90772	1-3	3L	90772	.	P-element	TIR	R	-	2	0.022	0	4	FALSE	TRUE	intron
3L.90772	1-3	3L	90772	.	P-element	TIR	R	-	3	0	0	5	FALSE	TRUE	intron
3L.9182827	1-3	3L	9182827	.	P-element	TIR	R	-	1	0.044	0	3	FALSE	FALSE	intergenic
3L.9182827	1-3	3L	9182827	.	P-element	TIR	R	-	2	0	0	4	FALSE	FALSE	intergenic
3L.9182827	1-3	3L	9182827	.	P-element	TIR	R	-	3	0	0	5	FALSE	FALSE	intergenic
3L.9295057	1-3	3L	9295057	.	P-element	TIR	R	-	1	0.035	0	3	FALSE	FALSE	intron
3L.9295057	1-3	3L	9295057	.	P-element	TIR	R	-	2	0	0	4	FALSE	FALSE	intron
3L.9295057	1-3	3L	9295057	.	P-element	TIR	R	-	3	0	0	5	FALSE	FALSE	intron
3L.9548268	1-3	3L	9548268	.	P-element	TIR	F	-	1	0.013	0	3	TRUE	TRUE	5UTR
3L.9548268	1-3	3L	9548268	.	P-element	TIR	F	-	2	0.011	0	4	TRUE	TRUE	5UTR
3L.9548268	1-3	3L	9548268	.	P-element	TIR	F	-	3	0	0	5	TRUE	TRUE	5UTR
3L.985365	1-3	3L	985365	.	P-element	TIR	R	-	1	0	0	3	FALSE	FALSE	intergenic
3L.985365	1-3	3L	985365	.	P-element	TIR	R	-	2	0	0	4	FALSE	FALSE	intergenic
3L.985365	1-3	3L	985365	.	P-element	TIR	R	-	3	0.03	0	5	FALSE	FALSE	intergenic
3R.10040409	1-3	3R	10040409	.	P-element	TIR	F	-	1	0	0	3	FALSE	TRUE	intergenic
3R.10040409	1-3	3R	10040409	.	P-element	TIR	F	-	2	0.037	0	4	FALSE	TRUE	intergenic
3R.10040409	1-3	3R	10040409	.	P-element	TIR	F	-	3	0.006	0	5	FALSE	TRUE	intergenic
3R.10615596	1-3	3R	10615596	.	P-element	TIR	F	-	1	0.029	0	3	TRUE	FALSE	intron
3R.10615596	1-3	3R	10615596	.	P-element	TIR	F	-	2	0	0	4	TRUE	FALSE	intron
3R.10615596	1-3	3R	10615596	.	P-element	TIR	F	-	3	0	0	5	TRUE	FALSE	intron
3R.10661733	1-3	3R	10661733	.	P-element	TIR	F	-	1	0	0	3	FALSE	FALSE	intergenic
3R.10661733	1-3	3R	10661733	.	P-element	TIR	F	-	2	0	0	4	FALSE	FALSE	intergenic
3R.10661733	1-3	3R	10661733	.	P-element	TIR	F	-	3	0.022	0	5	FALSE	FALSE	intergenic
3R.10712527	1-3	3R	10712527	.	P-element	TIR	F	-	1	0	0	3	FALSE	FALSE	intergenic
3R.10712527	1-3	3R	10712527	.	P-element	TIR	F	-	2	0	0	4	FALSE	FALSE	intergenic
3R.10712527	1-3	3R	10712527	.	P-element	TIR	F	-	3	0.025	0	5	FALSE	FALSE	intergenic
3R.10788647	1-3	3R	10788647	.	P-element	TIR	F	-	1	0	0	3	TRUE	FALSE	intergenic
3R.10788647	1-3	3R	10788647	.	P-element	TIR	F	-	2	0.017	0	4	TRUE	FALSE	intergenic
3R.10788647	1-3	3R	10788647	.	P-element	TIR	F	-	3	0	0	5	TRUE	FALSE	intergenic
3R.10991375	1-3	3R	10991375	.	P-element	TIR	F	-	1	0	0	3	FALSE	FALSE	intron
3R.10991375	1-3	3R	10991375	.	P-element	TIR	F	-	2	0	0	4	FALSE	FALSE	intron
3R.10991375	1-3	3R	10991375	.	P-element	TIR	F	-	3	0.036	0	5	FALSE	FALSE	intron
3R.11189448	1-3	3R	11189448	.	P-element	TIR	FR	-	1	0.028	0	3	TRUE	TRUE	intergenic
3R.11189448	1-3	3R	11189448	.	P-element	TIR	FR	-	2	0.013	0	4	TRUE	TRUE	intergenic
3R.11189448	1-3	3R	11189448	.	P-element	TIR	FR	-	3	0	0	5	TRUE	TRUE	intergenic
3R.11226364	1-3	3R	11226364	.	P-element	TIR	R	-	1	0	0	3	FALSE	FALSE	intergenic
3R.11226364	1-3	3R	11226364	.	P-element	TIR	R	-	2	0.037	0	4	FALSE	FALSE	intergenic
3R.11226364	1-3	3R	11226364	.	P-element	TIR	R	-	3	0	0	5	FALSE	FALSE	intergenic
3R.11412760	1-3	3R	11412760	.	P-element	TIR	F	-	1	0.028	0	3	FALSE	FALSE	CDS
3R.11412760	1-3	3R	11412760	.	P-element	TIR	F	-	2	0	0	4	FALSE	FALSE	CDS
3R.11412760	1-3	3R	11412760	.	P-element	TIR	F	-	3	0	0	5	FALSE	FALSE	CDS
3R.11555418	1-3	3R	11555418	.	P-element	TIR	F	-	1	0	0	3	TRUE	FALSE	intron
3R.11555418	1-3	3R	11555418	.	P-element	TIR	F	-	2	0.018	0	4	TRUE	FALSE	intron
3R.11555418	1-3	3R	11555418	.	P-element	TIR	F	-	3	0	0	5	TRUE	FALSE	intron
3R.11565015	1-3	3R	11565015	.	P-element	TIR	R	-	1	0	0	3	FALSE	FALSE	intron
3R.11565015	1-3	3R	11565015	.	P-element	TIR	R	-	2	0	0	4	FALSE	FALSE	intron
3R.11565015	1-3	3R	11565015	.	P-element	TIR	R	-	3	0.022	0	5	FALSE	FALSE	intron
3R.11587421	1-3	3R	11587421	.	P-element	TIR	R	-	1	0.025	0	3	FALSE	FALSE	3UTR
3R.11587421	1-3	3R	11587421	.	P-element	TIR	R	-	2	0	0	4	FALSE	FALSE	3UTR
3R.11587421	1-3	3R	11587421	.	P-element	TIR	R	-	3	0	0	5	FALSE	FALSE	3UTR
3R.11593936	1-3	3R	11593936	.	P-element	TIR	F	-	1	0	0	3	TRUE	FALSE	5UTR
3R.11593936	1-3	3R	11593936	.	P-element	TIR	F	-	2	0	0	4	TRUE	FALSE	5UTR
3R.11593936	1-3	3R	11593936	.	P-element	TIR	F	-	3	0.037	0	5	TRUE	FALSE	5UTR
3R.11641731	1-3	3R	11641731	.	P-element	TIR	R	-	1	0	0	3	FALSE	FALSE	intergenic
3R.11641731	1-3	3R	11641731	.	P-element	TIR	R	-	2	0.032	0	4	FALSE	FALSE	intergenic
3R.11641731	1-3	3R	11641731	.	P-element	TIR	R	-	3	0	0	5	FALSE	FALSE	intergenic
3R.1166330	1-3	3R	1166330	.	P-element	TIR	R	-	1	0	0	3	FALSE	FALSE	intergenic
3R.1166330	1-3	3R	1166330	.	P-element	TIR	R	-	2	0.017	0	4	FALSE	FALSE	intergenic
3R.1166330	1-3	3R	1166330	.	P-element	TIR	R	-	3	0	0	5	FALSE	FALSE	intergenic
3R.11872122	1-3	3R	11872122	.	P-element	TIR	R	-	1	0	0	3	TRUE	FALSE	intergenic
3R.11872122	1-3	3R	11872122	.	P-element	TIR	R	-	2	0	0	4	TRUE	FALSE	intergenic
3R.11872122	1-3	3R	11872122	.	P-element	TIR	R	-	3	0.039	0	5	TRUE	FALSE	intergenic
3R.11898986	1-3	3R	11898986	.	P-element	TIR	R	-	1	0	0	3	FALSE	FALSE	intergenic
3R.11898986	1-3	3R	11898986	.	P-element	TIR	R	-	2	0	0	4	FALSE	FALSE	intergenic
3R.11898986	1-3	3R	11898986	.	P-element	TIR	R	-	3	0.046	0	5	FALSE	FALSE	intergenic
3R.12239490	1-3	3R	12239490	.	P-element	TIR	R	-	1	0	0	3	FALSE	FALSE	intron
3R.12239490	1-3	3R	12239490	.	P-element	TIR	R	-	2	0.037	0	4	FALSE	FALSE	intron
3R.12239490	1-3	3R	12239490	.	P-element	TIR	R	-	3	0	0	5	FALSE	FALSE	intron
3R.12252756	1-3	3R	12252756	.	P-element	TIR	F	-	1	0.021	0	3	FALSE	FALSE	CDS
3R.12252756	1-3	3R	12252756	.	P-element	TIR	F	-	2	0	0	4	FALSE	FALSE	CDS
3R.12252756	1-3	3R	12252756	.	P-element	TIR	F	-	3	0	0	5	FALSE	FALSE	CDS
3R.12496436	1-3	3R	12496436	.	P-element	TIR	R	-	1	0.021	0	3	TRUE	FALSE	CDS
3R.12496436	1-3	3R	12496436	.	P-element	TIR	R	-	2	0	0	4	TRUE	FALSE	CDS
3R.12496436	1-3	3R	12496436	.	P-element	TIR	R	-	3	0	0	5	TRUE	FALSE	CDS
3R.12518175	1-3	3R	12518175	.	P-element	TIR	R	-	1	0	0	3	FALSE	FALSE	5UTR
3R.12518175	1-3	3R	12518175	.	P-element	TIR	R	-	2	0	0	4	FALSE	FALSE	5UTR
3R.12518175	1-3	3R	12518175	.	P-element	TIR	R	-	3	0.026	0	5	FALSE	FALSE	5UTR
3R.12731426	1-3	3R	12731426	.	P-element	TIR	R	-	1	0.021	0	3	FALSE	FALSE	intron
3R.12731426	1-3	3R	12731426	.	P-element	TIR	R	-	2	0	0	4	FALSE	FALSE	intron
3R.12731426	1-3	3R	12731426	.	P-element	TIR	R	-	3	0	0	5	FALSE	FALSE	intron
3R.12732360	1-3	3R	12732360	.	P-element	TIR	R	-	1	0	0	3	FALSE	FALSE	intron
3R.12732360	1-3	3R	12732360	.	P-element	TIR	R	-	2	0.029	0	4	FALSE	FALSE	intron
3R.12732360	1-3	3R	12732360	.	P-element	TIR	R	-	3	0	0	5	FALSE	FALSE	intron
3R.1296730	1-3	3R	1296730	.	P-element	TIR	F	-	1	0.034	0	3	FALSE	FALSE	intergenic
3R.1296730	1-3	3R	1296730	.	P-element	TIR	F	-	2	0	0	4	FALSE	FALSE	intergenic
3R.1296730	1-3	3R	1296730	.	P-element	TIR	F	-	3	0	0	5	FALSE	FALSE	intergenic
3R.12988233	1-3	3R	12988233	.	P-element	TIR	R	-	1	0	0	3	FALSE	FALSE	intergenic
3R.12988233	1-3	3R	12988233	.	P-element	TIR	R	-	2	0	0	4	FALSE	FALSE	intergenic
3R.12988233	1-3	3R	12988233	.	P-element	TIR	R	-	3	0.021	0	5	FALSE	FALSE	intergenic
3R.13035130	1-3	3R	13035130	.	P-element	TIR	F	-	1	0	0	3	FALSE	FALSE	intergenic
3R.13035130	1-3	3R	13035130	.	P-element	TIR	F	-	2	0	0	4	FALSE	FALSE	intergenic
3R.13035130	1-3	3R	13035130	.	P-element	TIR	F	-	3	0.02	0	5	FALSE	FALSE	intergenic
3R.13174300	1-3	3R	13174300	.	P-element	TIR	F	-	1	0	0	3	TRUE	FALSE	intergenic
3R.13174300	1-3	3R	13174300	.	P-element	TIR	F	-	2	0.005	0	4	TRUE	FALSE	intergenic
3R.13174300	1-3	3R	13174300	.	P-element	TIR	F	-	3	0.013	0	5	TRUE	FALSE	intergenic
3R.1326749	1-3	3R	1326749	.	P-element	TIR	R	-	1	0.024	0	3	TRUE	FALSE	intron
3R.1326749	1-3	3R	1326749	.	P-element	TIR	R	-	2	0	0	4	TRUE	FALSE	intron
3R.1326749	1-3	3R	1326749	.	P-element	TIR	R	-	3	0	0	5	TRUE	FALSE	intron
3R.13347553	1-3	3R	13347553	.	P-element	TIR	R	-	1	0	0	3	FALSE	FALSE	intron
3R.13347553	1-3	3R	13347553	.	P-element	TIR	R	-	2	0.034	0	4	FALSE	FALSE	intron
3R.13347553	1-3	3R	13347553	.	P-element	TIR	R	-	3	0	0	5	FALSE	FALSE	intron
3R.1338327	1-3	3R	1338327	.	P-element	TIR	R	-	1	0	0	3	FALSE	FALSE	5UTR
3R.1338327	1-3	3R	1338327	.	P-element	TIR	R	-	2	0.019	0	4	FALSE	FALSE	5UTR
3R.1338327	1-3	3R	1338327	.	P-element	TIR	R	-	3	0	0	5	FALSE	FALSE	5UTR
3R.13396462	1-3	3R	13396462	.	P-element	TIR	FR	-	1	0.008	0	3	TRUE	TRUE	intergenic
3R.13396462	1-3	3R	13396462	.	P-element	TIR	FR	-	2	0.041	0	4	TRUE	TRUE	intergenic
3R.13396462	1-3	3R	13396462	.	P-element	TIR	FR	-	3	0.021	0	5	TRUE	TRUE	intergenic
3R.13594335	1-3	3R	13594335	.	P-element	TIR	R	-	1	0	0	3	FALSE	TRUE	intron
3R.13594335	1-3	3R	13594335	.	P-element	TIR	R	-	2	0.009	0	4	FALSE	TRUE	intron
3R.13594335	1-3	3R	13594335	.	P-element	TIR	R	-	3	0.01	0	5	FALSE	TRUE	intron
3R.1385292	1-3	3R	1385292	.	P-element	TIR	R	-	1	0.023	0	3	FALSE	FALSE	intron
3R.1385292	1-3	3R	1385292	.	P-element	TIR	R	-	2	0.004	0	4	FALSE	FALSE	intron
3R.1385292	1-3	3R	1385292	.	P-element	TIR	R	-	3	0	0	5	FALSE	FALSE	intron
3R.13942449	1-3	3R	13942449	.	P-element	TIR	R	-	1	0	0	3	FALSE	FALSE	intergenic
3R.13942449	1-3	3R	13942449	.	P-element	TIR	R	-	2	0	0	4	FALSE	FALSE	intergenic
3R.13942449	1-3	3R	13942449	.	P-element	TIR	R	-	3	0.019	0	5	FALSE	FALSE	intergenic
3R.14279735	1-3	3R	14279735	.	P-element	TIR	FR	-	1	0.005	0	3	FALSE	FALSE	intron
3R.14279735	1-3	3R	14279735	.	P-element	TIR	FR	-	2	0.02	0	4	FALSE	FALSE	intron
3R.14279735	1-3	3R	14279735	.	P-element	TIR	FR	-	3	0	0	5	FALSE	FALSE	intron
3R.14815337	1-3	3R	14815337	.	P-element	TIR	F	-	1	0	0	3	TRUE	FALSE	intergenic
3R.14815337	1-3	3R	14815337	.	P-element	TIR	F	-	2	0	0	4	TRUE	FALSE	intergenic
3R.14815337	1-3	3R	14815337	.	P-element	TIR	F	-	3	0.021	0	5	TRUE	FALSE	intergenic
3R.15066868	1-3	3R	15066868	.	P-element	TIR	R	-	1	0	0	3	TRUE	FALSE	intron
3R.15066868	1-3	3R	15066868	.	P-element	TIR	R	-	2	0.027	0	4	TRUE	FALSE	intron
3R.15066868	1-3	3R	15066868	.	P-element	TIR	R	-	3	0.011	0	5	TRUE	FALSE	intron
3R.15180175	1-3	3R	15180175	.	P-element	TIR	F	-	1	0.022	0	3	TRUE	FALSE	intron
3R.15180175	1-3	3R	15180175	.	P-element	TIR	F	-	2	0	0	4	TRUE	FALSE	intron
3R.15180175	1-3	3R	15180175	.	P-element	TIR	F	-	3	0	0	5	TRUE	FALSE	intron
3R.15218905	1-3	3R	15218905	.	P-element	TIR	R	-	1	0.053	0	3	FALSE	FALSE	intron
3R.15218905	1-3	3R	15218905	.	P-element	TIR	R	-	2	0.031	0	4	FALSE	FALSE	intron
3R.15218905	1-3	3R	15218905	.	P-element	TIR	R	-	3	0	0	5	FALSE	FALSE	intron
3R.15294552	1-3	3R	15294552	.	P-element	TIR	F	-	1	0	0	3	FALSE	FALSE	5UTR
3R.15294552	1-3	3R	15294552	.	P-element	TIR	F	-	2	0	0	4	FALSE	FALSE	5UTR
3R.15294552	1-3	3R	15294552	.	P-element	TIR	F	-	3	0.022	0	5	FALSE	FALSE	5UTR
3R.15456464	1-3	3R	15456464	.	P-element	TIR	R	-	1	0.018	0	3	FALSE	TRUE	5UTR
3R.15456464	1-3	3R	15456464	.	P-element	TIR	R	-	2	0	0	4	FALSE	TRUE	5UTR
3R.15456464	1-3	3R	15456464	.	P-element	TIR	R	-	3	0	0	5	FALSE	TRUE	5UTR
3R.15514277	1-3	3R	15514277	.	P-element	TIR	R	-	1	0	0	3	FALSE	FALSE	3UTR
3R.15514277	1-3	3R	15514277	.	P-element	TIR	R	-	2	0.029	0	4	FALSE	FALSE	3UTR
3R.15514277	1-3	3R	15514277	.	P-element	TIR	R	-	3	0	0	5	FALSE	FALSE	3UTR
3R.15524407	1-3	3R	15524407	.	P-element	TIR	F	-	1	0	0	3	FALSE	FALSE	intergenic
3R.15524407	1-3	3R	15524407	.	P-element	TIR	F	-	2	0	0	4	FALSE	FALSE	intergenic
3R.15524407	1-3	3R	15524407	.	P-element	TIR	F	-	3	0.034	0	5	FALSE	FALSE	intergenic
3R.15537238	1-3	3R	15537238	.	P-element	TIR	F	-	1	0	0	3	TRUE	FALSE	intron
3R.15537238	1-3	3R	15537238	.	P-element	TIR	F	-	2	0	0	4	TRUE	FALSE	intron
3R.15537238	1-3	3R	15537238	.	P-element	TIR	F	-	3	0.017	0	5	TRUE	FALSE	intron
3R.15661093	1-3	3R	15661093	.	P-element	TIR	F	-	1	0	0	3	FALSE	FALSE	intron
3R.15661093	1-3	3R	15661093	.	P-element	TIR	F	-	2	0	0	4	FALSE	FALSE	intron
3R.15661093	1-3	3R	15661093	.	P-element	TIR	F	-	3	0.026	0	5	FALSE	FALSE	intron
3R.15734251	1-3	3R	15734251	.	P-element	TIR	F	-	1	0	0	3	FALSE	TRUE	intron
3R.15734251	1-3	3R	15734251	.	P-element	TIR	F	-	2	0	0	4	FALSE	TRUE	intron
3R.15734251	1-3	3R	15734251	.	P-element	TIR	F	-	3	0.027	0	5	FALSE	TRUE	intron
3R.15734585	1-3	3R	15734585	.	P-element	TIR	R	-	1	0.022	0	3	FALSE	TRUE	intron
3R.15734585	1-3	3R	15734585	.	P-element	TIR	R	-	2	0	0	4	FALSE	TRUE	intron
3R.15734585	1-3	3R	15734585	.	P-element	TIR	R	-	3	0.013	0	5	FALSE	TRUE	intron
3R.15745226	1-3	3R	15745226	.	P-element	TIR	F	-	1	0.027	0	3	TRUE	FALSE	intron
3R.15745226	1-3	3R	15745226	.	P-element	TIR	F	-	2	0	0	4	TRUE	FALSE	intron
3R.15745226	1-3	3R	15745226	.	P-element	TIR	F	-	3	0	0	5	TRUE	FALSE	intron
3R.15917521	1-3	3R	15917521	.	P-element	TIR	FR	-	1	0.025	0	3	TRUE	TRUE	intron
3R.15917521	1-3	3R	15917521	.	P-element	TIR	FR	-	2	0.041	0	4	TRUE	TRUE	intron
3R.15917521	1-3	3R	15917521	.	P-element	TIR	FR	-	3	0.013	0	5	TRUE	TRUE	intron
3R.16016559	1-3	3R	16016559	.	P-element	TIR	F	-	1	0	0	3	TRUE	TRUE	intron
3R.16016559	1-3	3R	16016559	.	P-element	TIR	F	-	2	0.023	0	4	TRUE	TRUE	intron
3R.16016559	1-3	3R	16016559	.	P-element	TIR	F	-	3	0.06	0	5	TRUE	TRUE	intron
3R.16021284	1-3	3R	16021284	.	P-element	TIR	R	-	1	0.008	0	3	TRUE	TRUE	intron
3R.16021284	1-3	3R	16021284	.	P-element	TIR	R	-	2	0	0	4	TRUE	TRUE	intron
3R.16021284	1-3	3R	16021284	.	P-element	TIR	R	-	3	0.019	0	5	TRUE	TRUE	intron
3R.16040597	1-3	3R	16040597	.	P-element	TIR	F	-	1	0	0	3	TRUE	FALSE	5UTR
3R.16040597	1-3	3R	16040597	.	P-element	TIR	F	-	2	0	0	4	TRUE	FALSE	5UTR
3R.16040597	1-3	3R	16040597	.	P-element	TIR	F	-	3	0.032	0	5	TRUE	FALSE	5UTR
3R.16115443	1-3	3R	16115443	.	P-element	TIR	F	-	1	0.027	0	3	FALSE	FALSE	intergenic
3R.16115443	1-3	3R	16115443	.	P-element	TIR	F	-	2	0	0	4	FALSE	FALSE	intergenic
3R.16115443	1-3	3R	16115443	.	P-element	TIR	F	-	3	0	0	5	FALSE	FALSE	intergenic
3R.16146271	1-3	3R	16146271	.	P-element	TIR	R	-	1	0	0	3	FALSE	FALSE	intron
3R.16146271	1-3	3R	16146271	.	P-element	TIR	R	-	2	0	0	4	FALSE	FALSE	intron
3R.16146271	1-3	3R	16146271	.	P-element	TIR	R	-	3	0.025	0	5	FALSE	FALSE	intron
3R.1626879	1-3	3R	1626879	.	P-element	TIR	F	-	1	0	0	3	FALSE	FALSE	intron
3R.1626879	1-3	3R	1626879	.	P-element	TIR	F	-	2	0.017	0	4	FALSE	FALSE	intron
3R.1626879	1-3	3R	1626879	.	P-element	TIR	F	-	3	0	0	5	FALSE	FALSE	intron
3R.16379565	1-3	3R	16379565	.	P-element	TIR	FR	-	1	0.013	0	3	TRUE	TRUE	intron
3R.16379565	1-3	3R	16379565	.	P-element	TIR	FR	-	2	0.005	0	4	TRUE	TRUE	intron
3R.16379565	1-3	3R	16379565	.	P-element	TIR	FR	-	3	0.017	0	5	TRUE	TRUE	intron
3R.16389537	1-3	3R	16389537	.	P-element	TIR	F	-	1	0	0	3	TRUE	FALSE	intron
3R.16389537	1-3	3R	16389537	.	P-element	TIR	F	-	2	0	0	4	TRUE	FALSE	intron
3R.16389537	1-3	3R	16389537	.	P-element	TIR	F	-	3	0.024	0	5	TRUE	FALSE	intron
3R.16591699	1-3	3R	16591699	.	P-element	TIR	R	-	1	0	0	3	FALSE	FALSE	5UTR
3R.16591699	1-3	3R	16591699	.	P-element	TIR	R	-	2	0	0	4	FALSE	FALSE	5UTR
3R.16591699	1-3	3R	16591699	.	P-element	TIR	R	-	3	0.02	0	5	FALSE	FALSE	5UTR
3R.16770936	1-3	3R	16770936	.	P-element	TIR	F	-	1	0.02	0	3	FALSE	FALSE	intron
3R.16770936	1-3	3R	16770936	.	P-element	TIR	F	-	2	0	0	4	FALSE	FALSE	intron
3R.16770936	1-3	3R	16770936	.	P-element	TIR	F	-	3	0	0	5	FALSE	FALSE	intron
3R.16785796	1-3	3R	16785796	.	P-element	TIR	R	-	1	0	0	3	TRUE	FALSE	intergenic
3R.16785796	1-3	3R	16785796	.	P-element	TIR	R	-	2	0.019	0	4	TRUE	FALSE	intergenic
3R.16785796	1-3	3R	16785796	.	P-element	TIR	R	-	3	0	0	5	TRUE	FALSE	intergenic
3R.16797657	1-3	3R	16797657	.	P-element	TIR	R	-	1	0	0	3	FALSE	FALSE	intergenic
3R.16797657	1-3	3R	16797657	.	P-element	TIR	R	-	2	0	0	4	FALSE	FALSE	intergenic
3R.16797657	1-3	3R	16797657	.	P-element	TIR	R	-	3	0.023	0	5	FALSE	FALSE	intergenic
3R.17077288	1-3	3R	17077288	.	P-element	TIR	F	-	1	0	0	3	TRUE	FALSE	intron
3R.17077288	1-3	3R	17077288	.	P-element	TIR	F	-	2	0	0	4	TRUE	FALSE	intron
3R.17077288	1-3	3R	17077288	.	P-element	TIR	F	-	3	0.019	0	5	TRUE	FALSE	intron
3R.17077562	1-3	3R	17077562	.	P-element	TIR	F	-	1	0.004	0	3	TRUE	FALSE	intron
3R.17077562	1-3	3R	17077562	.	P-element	TIR	F	-	2	0.014	0	4	TRUE	FALSE	intron
3R.17077562	1-3	3R	17077562	.	P-element	TIR	F	-	3	0	0	5	TRUE	FALSE	intron
3R.17080126	1-3	3R	17080126	.	P-element	TIR	F	-	1	0	0	3	FALSE	FALSE	intergenic
3R.17080126	1-3	3R	17080126	.	P-element	TIR	F	-	2	0.014	0	4	FALSE	FALSE	intergenic
3R.17080126	1-3	3R	17080126	.	P-element	TIR	F	-	3	0.015	0	5	FALSE	FALSE	intergenic
3R.17231914	1-3	3R	17231914	.	P-element	TIR	R	-	1	0	0	3	FALSE	FALSE	intergenic
3R.17231914	1-3	3R	17231914	.	P-element	TIR	R	-	2	0.018	0	4	FALSE	FALSE	intergenic
3R.17231914	1-3	3R	17231914	.	P-element	TIR	R	-	3	0	0	5	FALSE	FALSE	intergenic
3R.17264686	1-3	3R	17264686	.	P-element	TIR	FR	-	1	0.024	0	3	TRUE	FALSE	5UTR
3R.17264686	1-3	3R	17264686	.	P-element	TIR	FR	-	2	0.012	0	4	TRUE	FALSE	5UTR
3R.17264686	1-3	3R	17264686	.	P-element	TIR	FR	-	3	0.011	0	5	TRUE	FALSE	5UTR
3R.17265335	1-3	3R	17265335	.	P-element	TIR	F	-	1	0.014	0	3	FALSE	FALSE	intron
3R.17265335	1-3	3R	17265335	.	P-element	TIR	F	-	2	0.011	0	4	FALSE	FALSE	intron
3R.17265335	1-3	3R	17265335	.	P-element	TIR	F	-	3	0	0	5	FALSE	FALSE	intron
3R.17357978	1-3	3R	17357978	.	P-element	TIR	R	-	1	0.019	0	3	FALSE	FALSE	5UTR
3R.17357978	1-3	3R	17357978	.	P-element	TIR	R	-	2	0	0	4	FALSE	FALSE	5UTR
3R.17357978	1-3	3R	17357978	.	P-element	TIR	R	-	3	0	0	5	FALSE	FALSE	5UTR
3R.17457718	1-3	3R	17457718	.	P-element	TIR	R	-	1	0	0	3	FALSE	FALSE	intron
3R.17457718	1-3	3R	17457718	.	P-element	TIR	R	-	2	0	0	4	FALSE	FALSE	intron
3R.17457718	1-3	3R	17457718	.	P-element	TIR	R	-	3	0.02	0	5	FALSE	FALSE	intron
3R.17532003	1-3	3R	17532003	.	P-element	TIR	F	-	1	0	0	3	FALSE	FALSE	intergenic
3R.17532003	1-3	3R	17532003	.	P-element	TIR	F	-	2	0	0	4	FALSE	FALSE	intergenic
3R.17532003	1-3	3R	17532003	.	P-element	TIR	F	-	3	0.03	0	5	FALSE	FALSE	intergenic
3R.17560228	1-3	3R	17560228	.	P-element	TIR	R	-	1	0.023	0	3	FALSE	FALSE	intergenic
3R.17560228	1-3	3R	17560228	.	P-element	TIR	R	-	2	0	0	4	FALSE	FALSE	intergenic
3R.17560228	1-3	3R	17560228	.	P-element	TIR	R	-	3	0	0	5	FALSE	FALSE	intergenic
3R.17939744	1-3	3R	17939744	.	P-element	TIR	F	-	1	0.022	0	3	FALSE	FALSE	CDS
3R.17939744	1-3	3R	17939744	.	P-element	TIR	F	-	2	0	0	4	FALSE	FALSE	CDS
3R.17939744	1-3	3R	17939744	.	P-element	TIR	F	-	3	0	0	5	FALSE	FALSE	CDS
3R.1819609	1-3	3R	1819609	.	P-element	TIR	R	-	1	0.041	0	3	FALSE	FALSE	intergenic
3R.1819609	1-3	3R	1819609	.	P-element	TIR	R	-	2	0	0	4	FALSE	FALSE	intergenic
3R.1819609	1-3	3R	1819609	.	P-element	TIR	R	-	3	0	0	5	FALSE	FALSE	intergenic
3R.18262867	1-3	3R	18262867	.	P-element	TIR	F	-	1	0	0	3	FALSE	FALSE	5UTR
3R.18262867	1-3	3R	18262867	.	P-element	TIR	F	-	2	0	0	4	FALSE	FALSE	5UTR
3R.18262867	1-3	3R	18262867	.	P-element	TIR	F	-	3	0.025	0	5	FALSE	FALSE	5UTR
3R.1828069	1-3	3R	1828069	.	P-element	TIR	F	-	1	0	0	3	FALSE	FALSE	intergenic
3R.1828069	1-3	3R	1828069	.	P-element	TIR	F	-	2	0.027	0	4	FALSE	FALSE	intergenic
3R.1828069	1-3	3R	1828069	.	P-element	TIR	F	-	3	0	0	5	FALSE	FALSE	intergenic
3R.18316813	1-3	3R	18316813	.	P-element	TIR	R	-	1	0	0	3	FALSE	FALSE	CDS
3R.18316813	1-3	3R	18316813	.	P-element	TIR	R	-	2	0	0	4	FALSE	FALSE	CDS
3R.18316813	1-3	3R	18316813	.	P-element	TIR	R	-	3	0.022	0	5	FALSE	FALSE	CDS
3R.18498896	1-3	3R	18498896	.	P-element	TIR	FR	-	1	0	0	3	TRUE	TRUE	intron
3R.18498896	1-3	3R	18498896	.	P-element	TIR	FR	-	2	0	0	4	TRUE	TRUE	intron
3R.18498896	1-3	3R	18498896	.	P-element	TIR	FR	-	3	0.025	0	5	TRUE	TRUE	intron
3R.18518527	1-3	3R	18518527	.	P-element	TIR	F	-	1	0.024	0	3	TRUE	FALSE	intron
3R.18518527	1-3	3R	18518527	.	P-element	TIR	F	-	2	0	0	4	TRUE	FALSE	intron
3R.18518527	1-3	3R	18518527	.	P-element	TIR	F	-	3	0	0	5	TRUE	FALSE	intron
3R.18531227	1-3	3R	18531227	.	P-element	TIR	F	-	1	0	0	3	FALSE	FALSE	intron
3R.18531227	1-3	3R	18531227	.	P-element	TIR	F	-	2	0	0	4	FALSE	FALSE	intron
3R.18531227	1-3	3R	18531227	.	P-element	TIR	F	-	3	0.027	0	5	FALSE	FALSE	intron
3R.18549212	1-3	3R	18549212	.	P-element	TIR	F	-	1	0	0	3	TRUE	FALSE	intergenic
3R.18549212	1-3	3R	18549212	.	P-element	TIR	F	-	2	0.025	0	4	TRUE	FALSE	intergenic
3R.18549212	1-3	3R	18549212	.	P-element	TIR	F	-	3	0	0	5	TRUE	FALSE	intergenic
3R.18731646	1-3	3R	18731646	.	P-element	TIR	R	-	1	0	0	3	FALSE	FALSE	intron
3R.18731646	1-3	3R	18731646	.	P-element	TIR	R	-	2	0.02	0	4	FALSE	FALSE	intron
3R.18731646	1-3	3R	18731646	.	P-element	TIR	R	-	3	0	0	5	FALSE	FALSE	intron
3R.1895118	1-3	3R	1895118	.	P-element	TIR	F	-	1	0	0	3	FALSE	FALSE	intron
3R.1895118	1-3	3R	1895118	.	P-element	TIR	F	-	2	0.021	0	4	FALSE	FALSE	intron
3R.1895118	1-3	3R	1895118	.	P-element	TIR	F	-	3	0	0	5	FALSE	FALSE	intron
3R.18962897	1-3	3R	18962897	.	P-element	TIR	R	-	1	0.023	0	3	TRUE	FALSE	5UTR
3R.18962897	1-3	3R	18962897	.	P-element	TIR	R	-	2	0	0	4	TRUE	FALSE	5UTR
3R.18962897	1-3	3R	18962897	.	P-element	TIR	R	-	3	0	0	5	TRUE	FALSE	5UTR
3R.19240085	1-3	3R	19240085	.	P-element	TIR	F	-	1	0	0	3	TRUE	FALSE	5UTR
3R.19240085	1-3	3R	19240085	.	P-element	TIR	F	-	2	0	0	4	TRUE	FALSE	5UTR
3R.19240085	1-3	3R	19240085	.	P-element	TIR	F	-	3	0.024	0	5	TRUE	FALSE	5UTR
3R.19350625	1-3	3R	19350625	.	P-element	TIR	F	-	1	0	0	3	FALSE	FALSE	CDS
3R.19350625	1-3	3R	19350625	.	P-element	TIR	F	-	2	0	0	4	FALSE	FALSE	CDS
3R.19350625	1-3	3R	19350625	.	P-element	TIR	F	-	3	0.025	0	5	FALSE	FALSE	CDS
3R.19440087	1-3	3R	19440087	.	P-element	TIR	F	-	1	0	0	3	FALSE	TRUE	5UTR
3R.19440087	1-3	3R	19440087	.	P-element	TIR	F	-	2	0.025	0	4	FALSE	TRUE	5UTR
3R.19440087	1-3	3R	19440087	.	P-element	TIR	F	-	3	0	0	5	FALSE	TRUE	5UTR
3R.19469690	1-3	3R	19469690	.	P-element	TIR	R	-	1	0	0	3	FALSE	FALSE	CDS
3R.19469690	1-3	3R	19469690	.	P-element	TIR	R	-	2	0	0	4	FALSE	FALSE	CDS
3R.19469690	1-3	3R	19469690	.	P-element	TIR	R	-	3	0.019	0	5	FALSE	FALSE	CDS
3R.1956690	1-3	3R	1956690	.	P-element	TIR	R	-	1	0	0	3	FALSE	FALSE	intergenic
[truncated: 1,256 more rows]
