# Supplementary material for: The genomic distribution of transposable elements is driven by spatially variable purifying selection
Source: Nucleic Acids Res. 2023 Aug 10;51(17):9203–13. doi: 10.1093/nar/gkad635 (PMC10516647; doi:10.1093/nar/gkad635)
Supplement: gkad635_Supplemental_Files [file gkad635_supplemental_files.zip › S4-PFlH_AML_20230203_res_Pele-repCall-repType-annotated.txt]

id	chr	pos	gen	rep	type	orc	shared	annotation
2L.1004335	2L	1004335	0	5	lost	FALSE	FALSE	intron
2L.10077204	2L	10077204	10	4	ev-new	FALSE	FALSE	CDS
2L.10127750	2L	10127750	10	4	seg	FALSE	TRUE	intergenic
2L.10127750	2L	10127750	0	4	seg	FALSE	TRUE	intergenic
2L.10254234	2L	10254234	0	4	lost	FALSE	FALSE	intergenic
2L.10259914	2L	10259914	0	5	lost	FALSE	FALSE	intergenic
2L.10610453	2L	10610453	0	5	lost	TRUE	FALSE	5UTR
2L.10723842	2L	10723842	0	5	lost	FALSE	FALSE	intron
2L.10743405	2L	10743405	0	5	lost	FALSE	FALSE	CDS
2L.10787343	2L	10787343	10	3	ev-new	FALSE	FALSE	CDS
2L.10812402	2L	10812402	10	4	ev-new	FALSE	FALSE	intron
2L.10840577	2L	10840577	0	4	lost	FALSE	FALSE	intergenic
2L.10911426	2L	10911426	10	3	ev-new	FALSE	FALSE	intergenic
2L.10997110	2L	10997110	0	3	lost	TRUE	FALSE	intergenic
2L.11426708	2L	11426708	10	3	ev-new	TRUE	FALSE	intron
2L.11427865	2L	11427865	10	4	seg	TRUE	TRUE	intron
2L.11427865	2L	11427865	0	4	seg	TRUE	TRUE	intron
2L.11458630	2L	11458630	0	5	lost	FALSE	FALSE	intron
2L.1167386	2L	1167386	0	5	lost	FALSE	FALSE	intergenic
2L.11677274	2L	11677274	10	5	ev-new	FALSE	FALSE	CDS
2L.11781051	2L	11781051	0	4	lost	FALSE	FALSE	intergenic
2L.12047784	2L	12047784	0	5	lost	FALSE	FALSE	5UTR
2L.12069327	2L	12069327	0	5	lost	FALSE	FALSE	intron
2L.12084614	2L	12084614	0	5	lost	FALSE	TRUE	5UTR
2L.12084763	2L	12084763	0	3	seg	FALSE	TRUE	5UTR
2L.12084763	2L	12084763	10	3	seg	FALSE	TRUE	5UTR
2L.12101417	2L	12101417	0	5	lost	FALSE	FALSE	intron
2L.12116008	2L	12116008	0	5	lost	FALSE	FALSE	intron
2L.12123125	2L	12123125	0	4	lost	FALSE	FALSE	intron
2L.12144883	2L	12144883	0	5	lost	TRUE	FALSE	intron
2L.12148323	2L	12148323	10	5	ev-new	FALSE	FALSE	intergenic
2L.12276291	2L	12276291	0	4	lost	FALSE	FALSE	intron
2L.12399523	2L	12399523	0	5	lost	FALSE	FALSE	intergenic
2L.12428978	2L	12428978	0	5	lost	FALSE	FALSE	intergenic
2L.12612109	2L	12612109	0	5	lost	FALSE	FALSE	intron
2L.12623131	2L	12623131	10	5	ev-new	FALSE	FALSE	5UTR
2L.12624476	2L	12624476	10	4	ev-new	FALSE	TRUE	intergenic
2L.12757165	2L	12757165	0	4	lost	FALSE	FALSE	5UTR
2L.12776331	2L	12776331	0	5	lost	TRUE	FALSE	CDS
2L.12779612	2L	12779612	10	5	ev-new	FALSE	FALSE	intron
2L.12834291	2L	12834291	0	5	lost	FALSE	FALSE	intron
2L.12841568	2L	12841568	10	4	ev-new	FALSE	FALSE	CDS
2L.12842425	2L	12842425	0	5	lost	FALSE	FALSE	CDS
2L.12849878	2L	12849878	0	5	lost	FALSE	FALSE	CDS
2L.12861068	2L	12861068	0	5	lost	FALSE	FALSE	CDS
2L.12880722	2L	12880722	10	4	ev-new	FALSE	FALSE	intron
2L.12929504	2L	12929504	0	5	lost	FALSE	FALSE	CDS
2L.12969215	2L	12969215	0	4	lost	FALSE	FALSE	CDS
2L.13064034	2L	13064034	0	5	lost	TRUE	TRUE	intron
2L.13064535	2L	13064535	10	5	ev-new	TRUE	TRUE	5UTR
2L.13065251	2L	13065251	10	5	ev-new	FALSE	TRUE	intron
2L.13065447	2L	13065447	10	3	ev-new	TRUE	TRUE	intron
2L.13232301	2L	13232301	10	5	ev-new	FALSE	FALSE	intron
2L.13303330	2L	13303330	0	5	lost	FALSE	FALSE	3UTR
2L.13309619	2L	13309619	0	5	seg	TRUE	FALSE	5UTR
2L.13309619	2L	13309619	10	5	seg	TRUE	FALSE	5UTR
2L.13330481	2L	13330481	0	5	lost	FALSE	FALSE	intergenic
2L.13534770	2L	13534770	0	4	lost	FALSE	FALSE	5UTR
2L.13540078	2L	13540078	10	3	ev-new	FALSE	FALSE	3UTR
2L.1354143	2L	1354143	0	5	lost	TRUE	FALSE	intergenic
2L.13602536	2L	13602536	0	3	lost	FALSE	FALSE	intron
2L.13929934	2L	13929934	10	4	ev-new	TRUE	FALSE	intergenic
2L.14007327	2L	14007327	0	3	seg	TRUE	TRUE	5UTR
2L.14007327	2L	14007327	10	3	seg	TRUE	TRUE	5UTR
2L.14007397	2L	14007397	10	4	ev-new	TRUE	TRUE	5UTR
2L.14007407	2L	14007407	0	5	seg	TRUE	TRUE	5UTR
2L.14007407	2L	14007407	10	5	seg	TRUE	TRUE	5UTR
2L.14050232	2L	14050232	0	3	lost	FALSE	FALSE	intergenic
2L.14101404	2L	14101404	0	4	lost	FALSE	FALSE	intergenic
2L.14189501	2L	14189501	10	4	ev-new	FALSE	FALSE	intron
2L.14195051	2L	14195051	0	5	lost	FALSE	FALSE	intron
2L.14335326	2L	14335326	0	3	lost	FALSE	FALSE	intergenic
2L.1434141	2L	1434141	0	3	lost	FALSE	FALSE	intergenic
2L.14425194	2L	14425194	10	4	ev-new	FALSE	FALSE	intron
2L.145380	2L	145380	0	3	lost	FALSE	FALSE	intergenic
2L.14551391	2L	14551391	10	3	ev-new	FALSE	FALSE	5UTR
2L.14555970	2L	14555970	10	5	ev-new	FALSE	FALSE	intron
2L.14667734	2L	14667734	0	4	lost	FALSE	FALSE	intron
2L.146786	2L	146786	0	3	lost	FALSE	FALSE	intergenic
2L.146834	2L	146834	0	5	lost	FALSE	FALSE	intergenic
2L.14749413	2L	14749413	0	3	lost	FALSE	FALSE	3UTR
2L.14827558	2L	14827558	0	4	seg	FALSE	TRUE	intergenic
2L.14827558	2L	14827558	10	4	seg	FALSE	TRUE	intergenic
2L.14827569	2L	14827569	0	5	seg	FALSE	TRUE	intergenic
2L.14827569	2L	14827569	10	5	seg	FALSE	TRUE	intergenic
2L.14827588	2L	14827588	10	3	seg	FALSE	TRUE	intergenic
2L.14827588	2L	14827588	0	3	seg	FALSE	TRUE	intergenic
2L.14846243	2L	14846243	0	3	lost	FALSE	FALSE	intergenic
2L.14995678	2L	14995678	0	5	lost	FALSE	FALSE	intergenic
2L.15267004	2L	15267004	0	5	lost	FALSE	FALSE	CDS
2L.1527727	2L	1527727	10	4	ev-new	FALSE	FALSE	intron
2L.1537445	2L	1537445	0	3	lost	FALSE	FALSE	intron
2L.15431963	2L	15431963	0	5	lost	FALSE	FALSE	intron
2L.15564482	2L	15564482	10	4	ev-new	FALSE	FALSE	intergenic
2L.15610676	2L	15610676	10	4	ev-new	TRUE	FALSE	intron
2L.15625821	2L	15625821	0	5	lost	FALSE	FALSE	intron
2L.15644025	2L	15644025	0	5	lost	TRUE	FALSE	intron
2L.15682649	2L	15682649	0	5	lost	FALSE	TRUE	5UTR
2L.15682946	2L	15682946	10	3	ev-new	TRUE	TRUE	intergenic
2L.15935079	2L	15935079	0	4	lost	FALSE	FALSE	intron
2L.1597709	2L	1597709	0	5	lost	FALSE	FALSE	intron
2L.1597811	2L	1597811	0	3	lost	FALSE	FALSE	intron
2L.16028513	2L	16028513	0	3	lost	FALSE	FALSE	intergenic
2L.16035387	2L	16035387	10	4	ev-new	FALSE	FALSE	intron
2L.16035689	2L	16035689	10	4	ev-new	FALSE	FALSE	intron
2L.16037093	2L	16037093	0	4	lost	TRUE	TRUE	5UTR
2L.16067700	2L	16067700	10	5	ev-new	TRUE	FALSE	intergenic
2L.16067739	2L	16067739	10	3	ev-new	FALSE	FALSE	intergenic
2L.16072444	2L	16072444	0	3	lost	FALSE	FALSE	5UTR
2L.1608137	2L	1608137	0	3	lost	FALSE	FALSE	intron
2L.16094559	2L	16094559	0	4	lost	FALSE	FALSE	intergenic
2L.168175	2L	168175	10	5	ev-new	TRUE	FALSE	intron
2L.1695988	2L	1695988	0	5	lost	FALSE	FALSE	intergenic
2L.17111738	2L	17111738	0	3	lost	FALSE	FALSE	intron
2L.17289637	2L	17289637	0	4	lost	FALSE	FALSE	CDS
2L.17323059	2L	17323059	0	4	lost	FALSE	FALSE	5UTR
2L.17333883	2L	17333883	10	4	ev-new	FALSE	FALSE	intron
2L.17424688	2L	17424688	0	5	lost	FALSE	FALSE	intron
2L.17526261	2L	17526261	10	4	ev-new	FALSE	FALSE	intergenic
2L.17872389	2L	17872389	0	5	lost	TRUE	FALSE	5UTR
2L.17916541	2L	17916541	0	3	seg	TRUE	FALSE	intergenic
2L.17916541	2L	17916541	10	3	seg	TRUE	FALSE	intergenic
2L.17916602	2L	17916602	10	4	ev-new	TRUE	FALSE	intergenic
2L.17928654	2L	17928654	0	4	lost	FALSE	FALSE	intergenic
2L.17998036	2L	17998036	10	5	ev-new	FALSE	FALSE	intergenic
2L.18003901	2L	18003901	0	3	lost	FALSE	FALSE	CDS
2L.18071711	2L	18071711	0	5	lost	FALSE	FALSE	intron
2L.18428666	2L	18428666	10	4	ev-new	FALSE	FALSE	intergenic
2L.18450773	2L	18450773	10	5	ev-new	FALSE	FALSE	intergenic
2L.18475995	2L	18475995	0	4	lost	FALSE	FALSE	intergenic
2L.18583523	2L	18583523	0	3	lost	FALSE	FALSE	intergenic
2L.18695776	2L	18695776	10	3	ev-new	TRUE	FALSE	5UTR
2L.18735960	2L	18735960	0	3	lost	FALSE	FALSE	intergenic
2L.18843988	2L	18843988	10	4	ev-new	TRUE	FALSE	intergenic
2L.18844016	2L	18844016	0	3	lost	TRUE	FALSE	intergenic
2L.18844231	2L	18844231	10	4	ev-new	TRUE	FALSE	intergenic
2L.18844835	2L	18844835	0	4	lost	TRUE	FALSE	intergenic
2L.18844923	2L	18844923	0	3	lost	TRUE	FALSE	intergenic
2L.18848358	2L	18848358	0	5	lost	TRUE	FALSE	intergenic
2L.18925168	2L	18925168	10	3	ev-new	FALSE	FALSE	intron
2L.19000126	2L	19000126	10	4	ev-new	FALSE	FALSE	intergenic
2L.19046566	2L	19046566	10	3	ev-new	FALSE	FALSE	intergenic
2L.19075610	2L	19075610	10	4	ev-new	FALSE	FALSE	intron
2L.19091229	2L	19091229	0	5	lost	FALSE	FALSE	intron
2L.1913039	2L	1913039	10	3	ev-new	FALSE	FALSE	intron
2L.19135356	2L	19135356	10	3	ev-new	FALSE	FALSE	intron
2L.19139159	2L	19139159	0	3	lost	FALSE	FALSE	intron
2L.192226	2L	192226	0	4	lost	FALSE	FALSE	5UTR
2L.19315488	2L	19315488	0	5	lost	TRUE	TRUE	5UTR
2L.19315535	2L	19315535	10	4	seg	TRUE	TRUE	5UTR
2L.19315535	2L	19315535	0	4	seg	TRUE	TRUE	5UTR
2L.19315562	2L	19315562	0	3	lost	TRUE	TRUE	5UTR
2L.19367308	2L	19367308	0	3	lost	FALSE	FALSE	intergenic
2L.19519058	2L	19519058	10	4	ev-new	FALSE	FALSE	intergenic
2L.1964319	2L	1964319	10	4	ev-new	FALSE	FALSE	intron
2L.19671664	2L	19671664	10	4	ev-new	FALSE	FALSE	intergenic
2L.19716391	2L	19716391	0	5	lost	FALSE	FALSE	intergenic
2L.19745934	2L	19745934	10	3	ev-new	FALSE	FALSE	intergenic
2L.19896819	2L	19896819	10	3	ev-new	FALSE	FALSE	5UTR
2L.19991249	2L	19991249	0	3	lost	FALSE	FALSE	intron
2L.19991405	2L	19991405	0	4	lost	FALSE	FALSE	intron
2L.20011938	2L	20011938	10	3	seg	FALSE	FALSE	5UTR
2L.20011938	2L	20011938	0	3	seg	FALSE	FALSE	5UTR
2L.20076623	2L	20076623	10	4	ev-new	FALSE	FALSE	intron
2L.20082265	2L	20082265	0	4	lost	FALSE	FALSE	intron
2L.20147521	2L	20147521	0	5	lost	FALSE	FALSE	5UTR
2L.20227446	2L	20227446	10	4	ev-new	FALSE	FALSE	intron
2L.20227572	2L	20227572	0	3	lost	FALSE	FALSE	5UTR
2L.20243270	2L	20243270	0	5	lost	TRUE	FALSE	intergenic
2L.20267168	2L	20267168	10	3	ev-new	FALSE	FALSE	intron
2L.20291502	2L	20291502	10	4	ev-new	TRUE	FALSE	intron
2L.2030501	2L	2030501	0	5	lost	FALSE	FALSE	CDS
2L.20317788	2L	20317788	0	5	lost	TRUE	FALSE	intron
2L.20348898	2L	20348898	10	3	ev-new	FALSE	FALSE	intergenic
2L.20371585	2L	20371585	10	4	ev-new	FALSE	FALSE	intron
2L.20388055	2L	20388055	10	4	ev-new	TRUE	FALSE	5UTR
2L.20478531	2L	20478531	0	5	lost	FALSE	FALSE	intergenic
2L.204797	2L	204797	0	5	lost	FALSE	FALSE	intron
2L.20493482	2L	20493482	10	5	ev-new	FALSE	FALSE	intergenic
2L.20498166	2L	20498166	0	4	seg	TRUE	FALSE	5UTR
2L.20498166	2L	20498166	10	4	seg	TRUE	FALSE	5UTR
2L.20575917	2L	20575917	0	5	lost	FALSE	FALSE	CDS
2L.20588566	2L	20588566	0	5	lost	TRUE	FALSE	5UTR
2L.2062127	2L	2062127	10	4	seg	TRUE	TRUE	intergenic
2L.2062127	2L	2062127	0	4	seg	TRUE	TRUE	intergenic
2L.20667700	2L	20667700	0	4	lost	TRUE	FALSE	intergenic
2L.207072	2L	207072	0	3	seg	FALSE	TRUE	intron
2L.207072	2L	207072	10	3	seg	FALSE	TRUE	intron
2L.207231	2L	207231	0	5	lost	FALSE	TRUE	intron
2L.207307	2L	207307	0	3	lost	FALSE	TRUE	intron
2L.207623	2L	207623	0	5	lost	FALSE	TRUE	intron
2L.20796830	2L	20796830	10	5	ev-new	FALSE	FALSE	intergenic
2L.20952232	2L	20952232	0	4	seg	FALSE	TRUE	intergenic
2L.20952232	2L	20952232	10	4	seg	FALSE	TRUE	intergenic
2L.20966439	2L	20966439	0	3	lost	FALSE	FALSE	intron
2L.21041270	2L	21041270	10	4	ev-new	FALSE	FALSE	intergenic
2L.21046902	2L	21046902	10	5	ev-new	FALSE	FALSE	intergenic
2L.21082844	2L	21082844	0	3	lost	FALSE	FALSE	CDS
2L.2121561	2L	2121561	10	5	ev-new	FALSE	FALSE	CDS
2L.2177645	2L	2177645	0	5	lost	FALSE	FALSE	intergenic
2L.227971	2L	227971	0	5	lost	FALSE	FALSE	intron
2L.235400	2L	235400	0	3	lost	FALSE	FALSE	intron
2L.252821	2L	252821	10	4	ev-new	FALSE	FALSE	intron
2L.2629254	2L	2629254	0	5	lost	TRUE	TRUE	5UTR
2L.2629259	2L	2629259	10	4	seg	TRUE	TRUE	5UTR
2L.2629259	2L	2629259	0	4	seg	TRUE	TRUE	5UTR
2L.2629289	2L	2629289	10	3	ev-new	TRUE	TRUE	5UTR
2L.2631587	2L	2631587	10	3	ev-new	TRUE	TRUE	intron
2L.2674189	2L	2674189	0	5	lost	FALSE	FALSE	intergenic
2L.2758034	2L	2758034	0	4	lost	FALSE	TRUE	intron
2L.2759248	2L	2759248	10	4	ev-new	FALSE	FALSE	intron
2L.2781676	2L	2781676	0	5	lost	FALSE	FALSE	intron
2L.2826248	2L	2826248	0	4	lost	FALSE	FALSE	intron
2L.2904523	2L	2904523	0	5	lost	FALSE	FALSE	CDS
2L.292151	2L	292151	10	4	ev-new	FALSE	FALSE	intron
2L.2924416	2L	2924416	0	4	lost	TRUE	FALSE	intergenic
2L.2930587	2L	2930587	0	5	lost	FALSE	FALSE	CDS
2L.295802	2L	295802	0	3	lost	FALSE	FALSE	intron
2L.3150975	2L	3150975	10	4	ev-new	FALSE	FALSE	intergenic
2L.3322695	2L	3322695	0	4	lost	FALSE	FALSE	3UTR
2L.3325816	2L	3325816	10	5	seg	TRUE	TRUE	5UTR
2L.3325816	2L	3325816	0	5	seg	TRUE	TRUE	5UTR
2L.3325887	2L	3325887	0	3	seg	TRUE	TRUE	5UTR
2L.3325887	2L	3325887	10	3	seg	TRUE	TRUE	5UTR
2L.3325887	2L	3325887	0	4	seg	TRUE	TRUE	5UTR
2L.3325887	2L	3325887	10	4	seg	TRUE	TRUE	5UTR
2L.3611596	2L	3611596	10	5	ev-new	FALSE	FALSE	intergenic
2L.3872767	2L	3872767	0	5	lost	FALSE	FALSE	intergenic
2L.3929831	2L	3929831	10	4	ev-new	FALSE	FALSE	intergenic
2L.4039247	2L	4039247	0	3	lost	FALSE	FALSE	intergenic
2L.4068110	2L	4068110	0	5	lost	FALSE	FALSE	5UTR
2L.429859	2L	429859	10	5	ev-new	FALSE	FALSE	CDS
2L.4299378	2L	4299378	0	3	lost	FALSE	FALSE	intergenic
2L.4299491	2L	4299491	0	5	lost	FALSE	FALSE	intergenic
2L.439365	2L	439365	0	3	lost	FALSE	FALSE	intergenic
2L.4498247	2L	4498247	0	5	lost	FALSE	FALSE	intergenic
2L.451162	2L	451162	10	3	ev-new	TRUE	TRUE	intron
2L.4523229	2L	4523229	0	5	lost	FALSE	FALSE	intron
2L.463801	2L	463801	0	5	lost	TRUE	FALSE	intron
2L.4649251	2L	4649251	0	3	lost	FALSE	FALSE	intergenic
2L.4717128	2L	4717128	10	3	ev-new	TRUE	FALSE	intergenic
2L.4721443	2L	4721443	0	3	lost	TRUE	FALSE	5UTR
2L.4792460	2L	4792460	10	3	ev-new	FALSE	FALSE	CDS
2L.4795239	2L	4795239	10	5	ev-new	FALSE	FALSE	5UTR
2L.4850715	2L	4850715	10	4	ev-new	TRUE	FALSE	5UTR
2L.4891128	2L	4891128	0	3	lost	FALSE	FALSE	intron
2L.4929699	2L	4929699	0	4	lost	FALSE	TRUE	intron
2L.4929726	2L	4929726	10	5	ev-new	FALSE	TRUE	intron
2L.4929746	2L	4929746	0	3	lost	FALSE	TRUE	intron
2L.4967773	2L	4967773	0	3	lost	FALSE	FALSE	intron
2L.4967857	2L	4967857	0	5	lost	FALSE	FALSE	intron
2L.4969240	2L	4969240	0	4	lost	FALSE	FALSE	intron
2L.4979286	2L	4979286	0	5	lost	FALSE	FALSE	3UTR
2L.5012888	2L	5012888	10	5	ev-new	FALSE	FALSE	intron
2L.5223447	2L	5223447	0	3	lost	FALSE	FALSE	intron
2L.5234483	2L	5234483	0	3	lost	FALSE	FALSE	intergenic
2L.5247533	2L	5247533	0	5	lost	FALSE	FALSE	intergenic
2L.52593	2L	52593	0	4	lost	FALSE	FALSE	intergenic
2L.5351605	2L	5351605	0	5	lost	FALSE	FALSE	CDS
2L.5467669	2L	5467669	0	3	lost	FALSE	TRUE	intergenic
2L.5467715	2L	5467715	0	5	lost	FALSE	TRUE	intergenic
2L.5467767	2L	5467767	10	4	ev-new	FALSE	TRUE	intergenic
2L.5677328	2L	5677328	10	4	ev-new	FALSE	FALSE	intron
2L.5743201	2L	5743201	0	5	lost	TRUE	TRUE	5UTR
2L.5743224	2L	5743224	0	4	lost	TRUE	TRUE	5UTR
2L.5780159	2L	5780159	10	3	seg	TRUE	TRUE	intron
2L.5780159	2L	5780159	0	3	seg	TRUE	TRUE	intron
2L.5780786	2L	5780786	0	4	lost	TRUE	TRUE	intergenic
2L.5782206	2L	5782206	10	4	ev-new	TRUE	FALSE	5UTR
2L.5838363	2L	5838363	0	5	lost	FALSE	FALSE	CDS
2L.5844266	2L	5844266	0	3	lost	FALSE	FALSE	CDS
2L.5882876	2L	5882876	10	5	seg	TRUE	FALSE	5UTR
2L.5882876	2L	5882876	0	5	seg	TRUE	FALSE	5UTR
2L.5948911	2L	5948911	0	3	lost	FALSE	FALSE	intergenic
2L.5953100	2L	5953100	0	5	lost	FALSE	FALSE	CDS
2L.6110343	2L	6110343	0	5	lost	FALSE	FALSE	intron
2L.6167617	2L	6167617	0	5	lost	FALSE	FALSE	intergenic
2L.6187447	2L	6187447	10	4	ev-new	FALSE	FALSE	intron
2L.6207814	2L	6207814	10	4	ev-new	TRUE	TRUE	intergenic
2L.6243641	2L	6243641	10	4	ev-new	TRUE	FALSE	intergenic
2L.6257466	2L	6257466	0	5	lost	FALSE	FALSE	intron
2L.6257508	2L	6257508	0	3	lost	FALSE	FALSE	intron
2L.6565497	2L	6565497	10	3	ev-new	TRUE	FALSE	intergenic
2L.6573343	2L	6573343	0	3	lost	FALSE	FALSE	intron
2L.6580402	2L	6580402	0	4	lost	FALSE	FALSE	5UTR
2L.6582621	2L	6582621	10	4	ev-new	FALSE	FALSE	CDS
2L.6693099	2L	6693099	10	3	ev-new	FALSE	FALSE	intron
2L.6722372	2L	6722372	10	4	ev-new	FALSE	FALSE	CDS
2L.6774937	2L	6774937	0	4	lost	FALSE	FALSE	intergenic
2L.6774969	2L	6774969	10	3	seg	FALSE	FALSE	intergenic
2L.6774969	2L	6774969	0	3	seg	FALSE	FALSE	intergenic
2L.6787973	2L	6787973	10	3	ev-new	FALSE	FALSE	5UTR
2L.68674	2L	68674	10	4	ev-new	FALSE	FALSE	CDS
2L.7002142	2L	7002142	10	4	seg	TRUE	FALSE	5UTR
2L.7002142	2L	7002142	0	4	seg	TRUE	FALSE	5UTR
2L.7039205	2L	7039205	10	5	ev-new	FALSE	FALSE	5UTR
2L.7056384	2L	7056384	0	3	lost	FALSE	FALSE	intergenic
2L.7148455	2L	7148455	0	3	lost	FALSE	FALSE	intron
2L.7179167	2L	7179167	0	4	lost	TRUE	FALSE	intergenic
2L.7179179	2L	7179179	0	5	lost	TRUE	FALSE	intergenic
2L.7179259	2L	7179259	10	3	seg	TRUE	FALSE	intergenic
2L.7179259	2L	7179259	0	3	seg	TRUE	FALSE	intergenic
2L.7180124	2L	7180124	10	4	ev-new	TRUE	FALSE	intergenic
2L.7180424	2L	7180424	10	3	ev-new	TRUE	FALSE	intergenic
2L.7180754	2L	7180754	10	3	ev-new	TRUE	FALSE	intergenic
2L.7326678	2L	7326678	0	5	lost	TRUE	FALSE	intron
2L.7329598	2L	7329598	10	5	seg	TRUE	TRUE	intron
2L.7329598	2L	7329598	0	5	seg	TRUE	TRUE	intron
2L.7329662	2L	7329662	0	3	seg	TRUE	TRUE	intron
2L.7329662	2L	7329662	10	3	seg	TRUE	TRUE	intron
2L.7399598	2L	7399598	0	5	lost	FALSE	FALSE	intron
2L.7430467	2L	7430467	0	3	lost	FALSE	FALSE	intron
2L.7455504	2L	7455504	10	4	ev-new	FALSE	FALSE	intergenic
2L.7456543	2L	7456543	10	3	ev-new	FALSE	FALSE	5UTR
2L.7478490	2L	7478490	0	5	lost	FALSE	FALSE	CDS
2L.7557640	2L	7557640	10	3	ev-new	FALSE	FALSE	intron
2L.7576316	2L	7576316	10	4	ev-new	TRUE	FALSE	intron
2L.7603685	2L	7603685	0	3	lost	FALSE	FALSE	intergenic
2L.7731235	2L	7731235	10	5	ev-new	TRUE	FALSE	intergenic
2L.7739264	2L	7739264	10	5	ev-new	TRUE	FALSE	5UTR
2L.7741461	2L	7741461	0	3	lost	FALSE	TRUE	intron
2L.7741543	2L	7741543	0	5	lost	FALSE	TRUE	5UTR
2L.7754341	2L	7754341	0	5	lost	FALSE	FALSE	CDS
2L.7763885	2L	7763885	10	5	ev-new	FALSE	FALSE	CDS
2L.781556	2L	781556	0	4	lost	TRUE	FALSE	5UTR
2L.7821358	2L	7821358	0	5	lost	TRUE	FALSE	intergenic
2L.7821393	2L	7821393	0	3	lost	TRUE	FALSE	5UTR
2L.7821645	2L	7821645	0	3	lost	TRUE	FALSE	intron
2L.786078	2L	786078	10	3	ev-new	TRUE	FALSE	5UTR
2L.7944079	2L	7944079	10	5	ev-new	FALSE	FALSE	intergenic
2L.7978162	2L	7978162	10	4	ev-new	FALSE	FALSE	intron
2L.8017152	2L	8017152	10	5	ev-new	FALSE	FALSE	intron
2L.8101605	2L	8101605	0	4	lost	FALSE	FALSE	intergenic
2L.811063	2L	811063	10	4	ev-new	FALSE	FALSE	3UTR
2L.8121261	2L	8121261	10	4	ev-new	FALSE	FALSE	5UTR
2L.812445	2L	812445	0	5	lost	TRUE	FALSE	5UTR
2L.8129248	2L	8129248	10	4	ev-new	FALSE	FALSE	CDS
2L.8171765	2L	8171765	0	5	lost	FALSE	FALSE	intergenic
2L.8193052	2L	8193052	0	5	lost	FALSE	FALSE	5UTR
2L.8271040	2L	8271040	0	3	lost	FALSE	FALSE	intron
2L.8272958	2L	8272958	0	3	lost	TRUE	FALSE	intron
2L.8273063	2L	8273063	0	4	lost	FALSE	FALSE	intron
2L.8556326	2L	8556326	0	3	lost	FALSE	FALSE	intergenic
2L.860744	2L	860744	10	3	ev-new	FALSE	FALSE	CDS
2L.8704604	2L	8704604	0	5	seg	FALSE	FALSE	5UTR
2L.8704604	2L	8704604	10	5	seg	FALSE	FALSE	5UTR
2L.8705533	2L	8705533	0	5	lost	FALSE	FALSE	intergenic
2L.8863888	2L	8863888	10	4	ev-new	FALSE	FALSE	intron
2L.9036618	2L	9036618	0	3	lost	FALSE	FALSE	5UTR
2L.9079972	2L	9079972	10	3	ev-new	FALSE	FALSE	intron
2L.9138012	2L	9138012	10	4	ev-new	TRUE	TRUE	5UTR
2L.9138021	2L	9138021	10	3	seg	TRUE	TRUE	5UTR
2L.9138021	2L	9138021	0	3	seg	TRUE	TRUE	5UTR
2L.9190893	2L	9190893	0	3	lost	FALSE	FALSE	intron
2L.9221416	2L	9221416	10	4	ev-new	FALSE	FALSE	intron
2L.9304766	2L	9304766	10	3	ev-new	FALSE	FALSE	CDS
2L.9390379	2L	9390379	10	4	ev-new	FALSE	FALSE	CDS
2L.9459537	2L	9459537	10	4	ev-new	FALSE	FALSE	intergenic
2L.9475038	2L	9475038	10	3	ev-new	TRUE	TRUE	5UTR
2L.967516	2L	967516	10	5	ev-new	FALSE	FALSE	intron
2L.9689320	2L	9689320	0	5	lost	FALSE	FALSE	CDS
2L.9692460	2L	9692460	10	4	ev-new	FALSE	FALSE	intron
2L.9739030	2L	9739030	10	4	ev-new	TRUE	FALSE	5UTR
2L.9797185	2L	9797185	10	3	ev-new	FALSE	FALSE	intron
2L.983584	2L	983584	0	3	lost	FALSE	FALSE	intron
2L.9948171	2L	9948171	10	3	ev-new	FALSE	FALSE	5UTR
2R.1006971	2R	1006971	10	4	ev-new	TRUE	FALSE	5UTR
2R.1007483	2R	1007483	0	3	seg	TRUE	FALSE	5UTR
2R.1007483	2R	1007483	10	3	seg	TRUE	FALSE	5UTR
2R.10133297	2R	10133297	10	4	ev-new	TRUE	FALSE	5UTR
2R.10160574	2R	10160574	0	4	lost	FALSE	FALSE	intron
2R.10173552	2R	10173552	0	3	lost	FALSE	FALSE	CDS
2R.1019415	2R	1019415	10	4	ev-new	FALSE	FALSE	5UTR
2R.10198192	2R	10198192	0	5	lost	FALSE	FALSE	CDS
2R.10217781	2R	10217781	0	4	lost	TRUE	TRUE	intron
2R.10240308	2R	10240308	0	5	lost	FALSE	FALSE	intron
2R.1024249	2R	1024249	10	4	ev-new	TRUE	FALSE	5UTR
2R.10276265	2R	10276265	10	4	ev-new	FALSE	FALSE	CDS
2R.10319093	2R	10319093	0	4	lost	FALSE	FALSE	intergenic
2R.10416182	2R	10416182	0	3	lost	FALSE	TRUE	intron
2R.10416229	2R	10416229	0	4	seg	FALSE	TRUE	intron
2R.10416229	2R	10416229	10	4	seg	FALSE	TRUE	intron
2R.10416267	2R	10416267	0	5	seg	TRUE	TRUE	intron
2R.10416267	2R	10416267	10	5	seg	TRUE	TRUE	intron
2R.10496609	2R	10496609	0	5	lost	FALSE	FALSE	intron
2R.10507100	2R	10507100	10	4	ev-new	FALSE	FALSE	intergenic
2R.1057780	2R	1057780	10	4	ev-new	FALSE	FALSE	CDS
2R.10609695	2R	10609695	10	4	ev-new	TRUE	FALSE	intron
2R.10614734	2R	10614734	0	4	lost	TRUE	FALSE	5UTR
2R.10615249	2R	10615249	10	4	ev-new	FALSE	FALSE	CDS
2R.10854055	2R	10854055	10	3	ev-new	TRUE	TRUE	intergenic
2R.10858542	2R	10858542	10	3	ev-new	FALSE	FALSE	intergenic
2R.10894086	2R	10894086	10	3	ev-new	FALSE	FALSE	intergenic
2R.11001446	2R	11001446	10	3	ev-new	FALSE	FALSE	intron
2R.11046087	2R	11046087	0	3	lost	FALSE	FALSE	CDS
2R.11052945	2R	11052945	0	5	lost	TRUE	FALSE	intergenic
2R.11121797	2R	11121797	0	5	lost	TRUE	TRUE	5UTR
2R.11121840	2R	11121840	10	3	seg	FALSE	TRUE	intron
2R.11121840	2R	11121840	0	3	seg	FALSE	TRUE	intron
2R.11124319	2R	11124319	10	4	ev-new	FALSE	FALSE	intergenic
2R.1114357	2R	1114357	0	3	seg	FALSE	FALSE	intergenic
2R.1114357	2R	1114357	10	3	seg	FALSE	FALSE	intergenic
2R.1114437	2R	1114437	0	4	lost	FALSE	FALSE	intergenic
2R.1122950	2R	1122950	0	4	lost	FALSE	FALSE	intron
2R.1123029	2R	1123029	0	3	lost	FALSE	FALSE	intron
2R.11270556	2R	11270556	0	5	lost	FALSE	FALSE	5UTR
2R.11399032	2R	11399032	0	5	lost	FALSE	FALSE	intergenic
2R.11399049	2R	11399049	0	3	lost	FALSE	FALSE	intergenic
2R.11414646	2R	11414646	10	3	ev-new	FALSE	FALSE	5UTR
2R.11460294	2R	11460294	10	3	ev-new	FALSE	FALSE	intergenic
2R.11462609	2R	11462609	0	3	lost	FALSE	FALSE	intergenic
2R.11473928	2R	11473928	0	4	lost	FALSE	FALSE	5UTR
2R.11548511	2R	11548511	0	3	lost	TRUE	FALSE	5UTR
2R.11555394	2R	11555394	10	4	ev-new	FALSE	FALSE	CDS
2R.11623281	2R	11623281	10	5	ev-new	FALSE	FALSE	intron
2R.11716434	2R	11716434	10	4	seg	TRUE	FALSE	5UTR
2R.11716434	2R	11716434	0	4	seg	TRUE	FALSE	5UTR
2R.11716465	2R	11716465	0	5	lost	TRUE	FALSE	5UTR
2R.11717221	2R	11717221	0	3	lost	FALSE	FALSE	5UTR
2R.11719362	2R	11719362	10	4	ev-new	FALSE	TRUE	intergenic
2R.11773678	2R	11773678	0	5	lost	FALSE	FALSE	intergenic
2R.11784505	2R	11784505	10	4	ev-new	FALSE	FALSE	5UTR
2R.11799182	2R	11799182	0	4	lost	FALSE	FALSE	intergenic
2R.11852078	2R	11852078	0	5	lost	FALSE	FALSE	intron
2R.1187675	2R	1187675	0	5	lost	FALSE	FALSE	intron
2R.11925431	2R	11925431	0	4	lost	FALSE	FALSE	intergenic
2R.12127747	2R	12127747	10	3	ev-new	FALSE	FALSE	3UTR
2R.12159522	2R	12159522	0	5	lost	TRUE	FALSE	5UTR
2R.12168637	2R	12168637	0	5	lost	FALSE	FALSE	CDS
2R.12244442	2R	12244442	10	3	ev-new	FALSE	FALSE	intergenic
2R.12277559	2R	12277559	0	3	lost	FALSE	TRUE	5UTR
2R.12277574	2R	12277574	0	4	seg	TRUE	TRUE	5UTR
2R.12277574	2R	12277574	10	4	seg	TRUE	TRUE	5UTR
2R.12344750	2R	12344750	0	4	lost	TRUE	FALSE	intron
2R.12346905	2R	12346905	0	5	lost	FALSE	FALSE	intergenic
2R.12378298	2R	12378298	10	5	ev-new	FALSE	FALSE	intergenic
2R.12384516	2R	12384516	0	5	lost	FALSE	FALSE	CDS
2R.12389459	2R	12389459	0	4	lost	TRUE	FALSE	5UTR
2R.12558212	2R	12558212	0	3	lost	FALSE	FALSE	intron
2R.1257359	2R	1257359	0	3	lost	FALSE	FALSE	CDS
2R.12606767	2R	12606767	0	4	lost	TRUE	FALSE	intron
2R.12644903	2R	12644903	10	4	ev-new	FALSE	FALSE	intergenic
2R.12672033	2R	12672033	10	4	ev-new	FALSE	FALSE	intergenic
2R.12714862	2R	12714862	10	3	ev-new	FALSE	FALSE	intron
2R.12731453	2R	12731453	10	3	ev-new	FALSE	FALSE	intergenic
2R.12760406	2R	12760406	10	5	ev-new	TRUE	FALSE	intergenic
2R.12762679	2R	12762679	0	4	lost	FALSE	FALSE	CDS
2R.12789199	2R	12789199	0	3	lost	TRUE	FALSE	5UTR
2R.12811537	2R	12811537	0	5	lost	FALSE	FALSE	5UTR
2R.12814560	2R	12814560	10	5	ev-new	FALSE	FALSE	intergenic
2R.12832805	2R	12832805	10	4	seg	FALSE	FALSE	intergenic
2R.12832805	2R	12832805	0	4	seg	FALSE	FALSE	intergenic
2R.12927827	2R	12927827	0	3	lost	FALSE	FALSE	5UTR
2R.1294991	2R	1294991	10	4	ev-new	FALSE	FALSE	intron
2R.1307980	2R	1307980	0	3	lost	FALSE	FALSE	intron
2R.13098517	2R	13098517	0	4	lost	FALSE	FALSE	intron
2R.13098871	2R	13098871	10	4	ev-new	FALSE	FALSE	intron
2R.13119935	2R	13119935	0	3	lost	FALSE	FALSE	5UTR
2R.13186467	2R	13186467	0	4	lost	TRUE	FALSE	5UTR
2R.13227556	2R	13227556	0	4	lost	FALSE	FALSE	intergenic
2R.13316565	2R	13316565	0	5	lost	FALSE	FALSE	CDS
2R.13352561	2R	13352561	0	3	lost	FALSE	FALSE	intron
2R.13371613	2R	13371613	0	3	lost	TRUE	FALSE	intron
2R.13381138	2R	13381138	0	5	lost	FALSE	TRUE	intron
2R.1338621	2R	1338621	10	3	ev-new	TRUE	TRUE	5UTR
2R.13413953	2R	13413953	0	5	seg	TRUE	TRUE	intron
2R.13413953	2R	13413953	10	5	seg	TRUE	TRUE	intron
2R.13414075	2R	13414075	0	3	lost	TRUE	TRUE	intron
2R.13424914	2R	13424914	10	4	ev-new	FALSE	FALSE	intron
2R.13446253	2R	13446253	10	4	ev-new	FALSE	FALSE	CDS
2R.1352460	2R	1352460	0	5	seg	TRUE	FALSE	5UTR
2R.1352460	2R	1352460	10	5	seg	TRUE	FALSE	5UTR
2R.13572723	2R	13572723	10	4	ev-new	FALSE	FALSE	intron
2R.13584419	2R	13584419	0	4	lost	TRUE	FALSE	intergenic
2R.13672193	2R	13672193	10	3	ev-new	TRUE	FALSE	5UTR
2R.13696700	2R	13696700	10	4	ev-new	FALSE	FALSE	intergenic
2R.13913328	2R	13913328	0	4	lost	FALSE	FALSE	intergenic
2R.13968831	2R	13968831	0	5	lost	FALSE	FALSE	intergenic
2R.13985963	2R	13985963	10	3	ev-new	FALSE	FALSE	intergenic
2R.14060544	2R	14060544	0	5	lost	FALSE	FALSE	intergenic
2R.1424208	2R	1424208	10	4	ev-new	FALSE	FALSE	intergenic
2R.1424402	2R	1424402	10	3	ev-new	FALSE	FALSE	intergenic
2R.14460889	2R	14460889	10	3	seg	FALSE	TRUE	intergenic
2R.14460889	2R	14460889	0	3	seg	FALSE	TRUE	intergenic
2R.14460894	2R	14460894	0	5	lost	FALSE	TRUE	intergenic
2R.14462418	2R	14462418	0	3	seg	FALSE	TRUE	intergenic
2R.14462418	2R	14462418	10	3	seg	FALSE	TRUE	intergenic
2R.14462489	2R	14462489	10	4	ev-new	FALSE	TRUE	intergenic
2R.14480980	2R	14480980	0	3	lost	FALSE	FALSE	intron
2R.14495759	2R	14495759	0	4	lost	TRUE	FALSE	intron
2R.14496149	2R	14496149	0	5	lost	TRUE	FALSE	5UTR
2R.14643552	2R	14643552	0	3	lost	FALSE	FALSE	intergenic
2R.14685135	2R	14685135	0	5	lost	FALSE	FALSE	intergenic
2R.14745553	2R	14745553	10	3	ev-new	FALSE	FALSE	CDS
2R.14944857	2R	14944857	10	3	ev-new	FALSE	FALSE	5UTR
2R.15036675	2R	15036675	0	5	lost	FALSE	FALSE	5UTR
2R.15036736	2R	15036736	0	4	lost	FALSE	FALSE	5UTR
2R.15040448	2R	15040448	0	4	lost	TRUE	FALSE	intron
2R.15111709	2R	15111709	10	4	ev-new	FALSE	FALSE	5UTR
2R.15128443	2R	15128443	0	3	lost	FALSE	FALSE	intron
2R.15143687	2R	15143687	10	4	ev-new	FALSE	FALSE	CDS
2R.15172046	2R	15172046	0	3	lost	FALSE	FALSE	CDS
2R.15274655	2R	15274655	10	3	ev-new	FALSE	FALSE	intron
2R.15318552	2R	15318552	10	4	ev-new	FALSE	FALSE	intron
2R.15319978	2R	15319978	0	4	lost	FALSE	FALSE	intron
2R.15338157	2R	15338157	0	5	lost	FALSE	FALSE	intron
2R.15359114	2R	15359114	0	3	lost	FALSE	FALSE	intergenic
2R.15443677	2R	15443677	0	5	lost	FALSE	FALSE	intergenic
2R.15508025	2R	15508025	0	3	seg	TRUE	TRUE	intron
2R.15508025	2R	15508025	10	3	seg	TRUE	TRUE	intron
2R.15562092	2R	15562092	0	3	lost	TRUE	FALSE	intron
2R.15574498	2R	15574498	0	3	lost	FALSE	TRUE	intergenic
2R.15574913	2R	15574913	10	5	ev-new	FALSE	TRUE	intergenic
2R.15575590	2R	15575590	10	3	ev-new	FALSE	TRUE	5UTR
2R.15576482	2R	15576482	0	4	lost	FALSE	FALSE	intron
2R.15675643	2R	15675643	0	3	lost	FALSE	FALSE	intron
2R.15717341	2R	15717341	10	3	ev-new	FALSE	FALSE	intergenic
2R.15724935	2R	15724935	0	5	lost	FALSE	FALSE	intron
2R.15906673	2R	15906673	0	5	lost	TRUE	FALSE	5UTR
2R.15982300	2R	15982300	10	4	ev-new	FALSE	TRUE	intron
2R.16038126	2R	16038126	10	4	ev-new	FALSE	FALSE	intergenic
2R.16041948	2R	16041948	0	5	lost	FALSE	FALSE	intergenic
2R.16116005	2R	16116005	10	4	ev-new	TRUE	FALSE	intron
2R.16122716	2R	16122716	10	4	ev-new	FALSE	FALSE	intron
2R.16162234	2R	16162234	10	4	ev-new	FALSE	FALSE	5UTR
2R.16182287	2R	16182287	10	3	ev-new	FALSE	FALSE	CDS
2R.16215332	2R	16215332	0	3	lost	FALSE	FALSE	intergenic
2R.16269161	2R	16269161	10	3	ev-new	FALSE	FALSE	CDS
2R.16409414	2R	16409414	10	4	ev-new	FALSE	FALSE	intron
2R.16409573	2R	16409573	0	5	lost	FALSE	FALSE	intron
2R.16494813	2R	16494813	0	3	lost	FALSE	FALSE	5UTR
2R.16564280	2R	16564280	0	5	lost	FALSE	FALSE	intron
2R.16632080	2R	16632080	10	4	ev-new	FALSE	FALSE	intergenic
2R.16637288	2R	16637288	0	3	lost	FALSE	FALSE	intergenic
2R.16757538	2R	16757538	0	4	lost	FALSE	FALSE	5UTR
2R.16773537	2R	16773537	0	5	seg	TRUE	FALSE	5UTR
2R.16773537	2R	16773537	10	5	seg	TRUE	FALSE	5UTR
2R.16773548	2R	16773548	0	4	lost	TRUE	FALSE	5UTR
2R.16773907	2R	16773907	10	3	ev-new	FALSE	FALSE	intergenic
2R.16788230	2R	16788230	0	5	lost	FALSE	FALSE	intergenic
2R.16863319	2R	16863319	0	5	lost	FALSE	FALSE	intron
2R.16893050	2R	16893050	10	3	ev-new	FALSE	FALSE	CDS
2R.17061906	2R	17061906	0	3	lost	FALSE	FALSE	5UTR
2R.1706737	2R	1706737	0	5	lost	FALSE	FALSE	intron
2R.17086681	2R	17086681	10	5	ev-new	FALSE	FALSE	intergenic
2R.17270805	2R	17270805	10	5	ev-new	FALSE	FALSE	intergenic
2R.1733432	2R	1733432	0	5	lost	FALSE	FALSE	CDS
2R.17367501	2R	17367501	0	5	lost	FALSE	FALSE	5UTR
2R.17400197	2R	17400197	10	4	ev-new	TRUE	TRUE	intron
2R.17400352	2R	17400352	0	5	lost	TRUE	TRUE	intron
2R.17450766	2R	17450766	10	4	ev-new	FALSE	FALSE	5UTR
2R.17563913	2R	17563913	0	5	lost	TRUE	FALSE	5UTR
2R.17590700	2R	17590700	0	5	lost	FALSE	FALSE	intron
2R.17685679	2R	17685679	0	5	lost	TRUE	FALSE	intron
2R.17685748	2R	17685748	0	4	lost	TRUE	FALSE	5UTR
2R.17685898	2R	17685898	0	5	lost	FALSE	FALSE	5UTR
2R.17722867	2R	17722867	10	4	ev-new	TRUE	FALSE	5UTR
2R.17722906	2R	17722906	0	5	lost	TRUE	FALSE	5UTR
2R.17764473	2R	17764473	0	3	lost	FALSE	FALSE	CDS
2R.17780498	2R	17780498	10	4	ev-new	FALSE	FALSE	CDS
2R.17809539	2R	17809539	0	5	lost	FALSE	FALSE	CDS
2R.17852781	2R	17852781	0	3	lost	FALSE	FALSE	intron
2R.17979575	2R	17979575	10	3	ev-new	TRUE	FALSE	5UTR
2R.18033438	2R	18033438	10	4	ev-new	FALSE	FALSE	intergenic
2R.18083831	2R	18083831	0	4	lost	TRUE	TRUE	5UTR
2R.1818691	2R	1818691	10	3	ev-new	TRUE	TRUE	5UTR
2R.1821200	2R	1821200	10	4	ev-new	FALSE	FALSE	5UTR
2R.1825103	2R	1825103	10	4	ev-new	TRUE	FALSE	5UTR
2R.18388144	2R	18388144	10	4	ev-new	FALSE	FALSE	CDS
2R.18415817	2R	18415817	0	3	lost	FALSE	FALSE	intergenic
2R.184795	2R	184795	0	5	lost	FALSE	FALSE	intergenic
2R.18505184	2R	18505184	10	3	ev-new	FALSE	FALSE	intron
2R.18505548	2R	18505548	0	5	lost	FALSE	FALSE	intergenic
2R.18534906	2R	18534906	0	5	lost	TRUE	TRUE	3UTR
2R.18581250	2R	18581250	0	5	lost	FALSE	FALSE	intergenic
2R.1873928	2R	1873928	10	4	ev-new	FALSE	FALSE	intergenic
2R.18778152	2R	18778152	10	4	ev-new	FALSE	FALSE	5UTR
2R.18779666	2R	18779666	10	3	ev-new	FALSE	FALSE	intergenic
2R.18783147	2R	18783147	0	3	lost	FALSE	FALSE	intron
2R.18898210	2R	18898210	0	5	lost	FALSE	FALSE	intergenic
2R.18977678	2R	18977678	10	5	ev-new	FALSE	FALSE	intergenic
2R.18995733	2R	18995733	0	3	lost	FALSE	FALSE	intergenic
2R.1947512	2R	1947512	0	4	seg	TRUE	TRUE	5UTR
2R.1947512	2R	1947512	10	4	seg	TRUE	TRUE	5UTR
2R.2032390	2R	2032390	0	5	lost	FALSE	FALSE	intergenic
2R.2039052	2R	2039052	10	3	ev-new	FALSE	FALSE	CDS
2R.2057666	2R	2057666	10	4	ev-new	FALSE	FALSE	intron
2R.2148077	2R	2148077	0	4	lost	FALSE	FALSE	CDS
2R.2149188	2R	2149188	10	3	ev-new	FALSE	FALSE	CDS
2R.2265487	2R	2265487	10	4	ev-new	FALSE	FALSE	5UTR
2R.2287261	2R	2287261	10	3	ev-new	FALSE	FALSE	CDS
2R.2444775	2R	2444775	0	4	lost	FALSE	FALSE	intergenic
2R.2450824	2R	2450824	10	4	ev-new	FALSE	FALSE	intergenic
2R.2473064	2R	2473064	10	4	ev-new	FALSE	TRUE	intron
2R.2476128	2R	2476128	10	4	ev-new	FALSE	FALSE	intron
2R.2536897	2R	2536897	10	3	ev-new	TRUE	FALSE	5UTR
2R.2538785	2R	2538785	0	3	lost	FALSE	FALSE	3UTR
2R.2850111	2R	2850111	10	3	ev-new	FALSE	FALSE	intergenic
2R.2892277	2R	2892277	0	5	seg	TRUE	FALSE	5UTR
2R.2892277	2R	2892277	10	5	seg	TRUE	FALSE	5UTR
2R.2905035	2R	2905035	0	4	lost	FALSE	FALSE	CDS
2R.3017160	2R	3017160	0	4	lost	FALSE	FALSE	intron
2R.303146	2R	303146	0	5	lost	TRUE	FALSE	intergenic
2R.3310311	2R	3310311	10	4	ev-new	FALSE	FALSE	intron
2R.3319025	2R	3319025	10	4	ev-new	FALSE	FALSE	intergenic
2R.3323390	2R	3323390	0	5	lost	FALSE	FALSE	CDS
2R.3330623	2R	3330623	0	3	lost	FALSE	FALSE	CDS
2R.3384657	2R	3384657	10	3	ev-new	FALSE	FALSE	CDS
2R.3394719	2R	3394719	10	4	ev-new	FALSE	FALSE	CDS
2R.3579900	2R	3579900	0	5	lost	FALSE	FALSE	3UTR
2R.3585041	2R	3585041	10	5	ev-new	TRUE	FALSE	5UTR
2R.3588323	2R	3588323	0	3	lost	FALSE	FALSE	intergenic
2R.363896	2R	363896	10	4	ev-new	TRUE	FALSE	CDS
2R.3677194	2R	3677194	0	5	lost	FALSE	TRUE	intron
2R.3693807	2R	3693807	0	3	seg	FALSE	FALSE	5UTR
2R.3693807	2R	3693807	10	3	seg	FALSE	FALSE	5UTR
2R.3708324	2R	3708324	0	3	lost	TRUE	FALSE	5UTR
2R.3709055	2R	3709055	0	4	seg	TRUE	FALSE	5UTR
2R.3709055	2R	3709055	10	4	seg	TRUE	FALSE	5UTR
2R.3810337	2R	3810337	0	3	seg	TRUE	TRUE	5UTR
2R.3810337	2R	3810337	10	3	seg	TRUE	TRUE	5UTR
2R.3810824	2R	3810824	0	3	lost	TRUE	TRUE	CDS
2R.3810853	2R	3810853	10	4	ev-new	TRUE	TRUE	CDS
2R.3811434	2R	3811434	0	3	lost	TRUE	TRUE	3UTR
2R.3825608	2R	3825608	10	4	ev-new	FALSE	FALSE	3UTR
2R.3969309	2R	3969309	10	5	ev-new	FALSE	FALSE	intergenic
2R.4088950	2R	4088950	0	3	lost	FALSE	FALSE	5UTR
2R.4122665	2R	4122665	0	3	lost	FALSE	FALSE	intron
2R.4123158	2R	4123158	10	4	ev-new	FALSE	FALSE	intron
2R.4123587	2R	4123587	10	5	ev-new	FALSE	FALSE	5UTR
2R.4202970	2R	4202970	10	3	ev-new	FALSE	FALSE	intron
2R.4206584	2R	4206584	0	4	lost	TRUE	FALSE	5UTR
2R.4235696	2R	4235696	0	3	lost	FALSE	FALSE	intergenic
2R.4273183	2R	4273183	10	4	ev-new	FALSE	FALSE	5UTR
2R.4325036	2R	4325036	10	4	seg	TRUE	TRUE	intergenic
2R.4325036	2R	4325036	0	4	seg	TRUE	TRUE	intergenic
2R.4335761	2R	4335761	0	5	lost	FALSE	FALSE	intron
2R.4343799	2R	4343799	0	3	lost	FALSE	FALSE	intergenic
2R.4347390	2R	4347390	10	4	seg	FALSE	FALSE	intergenic
2R.4347390	2R	4347390	0	4	seg	FALSE	FALSE	intergenic
2R.4364292	2R	4364292	0	3	lost	FALSE	FALSE	intergenic
2R.4370915	2R	4370915	10	4	ev-new	FALSE	TRUE	intergenic
2R.4384983	2R	4384983	10	4	ev-new	FALSE	FALSE	CDS
2R.4390000	2R	4390000	0	3	lost	FALSE	FALSE	CDS
2R.4405744	2R	4405744	10	4	ev-new	TRUE	FALSE	5UTR
2R.4407603	2R	4407603	0	3	lost	FALSE	FALSE	intron
2R.4468648	2R	4468648	0	5	lost	FALSE	FALSE	intron
2R.4516824	2R	4516824	0	3	lost	FALSE	FALSE	intron
2R.4542957	2R	4542957	10	3	ev-new	FALSE	FALSE	intron
2R.463692	2R	463692	10	3	ev-new	FALSE	FALSE	3UTR
2R.4715525	2R	4715525	0	3	lost	FALSE	FALSE	intron
2R.4716109	2R	4716109	10	4	ev-new	TRUE	FALSE	5UTR
2R.4716168	2R	4716168	0	3	lost	TRUE	FALSE	intergenic
2R.4771957	2R	4771957	10	3	seg	FALSE	TRUE	intron
2R.4771957	2R	4771957	0	3	seg	FALSE	TRUE	intron
2R.4772451	2R	4772451	0	3	seg	TRUE	TRUE	intron
2R.4772451	2R	4772451	10	3	seg	TRUE	TRUE	intron
2R.4772504	2R	4772504	0	4	seg	TRUE	TRUE	intron
2R.4772504	2R	4772504	10	4	seg	TRUE	TRUE	intron
2R.4772522	2R	4772522	0	5	seg	TRUE	TRUE	intron
2R.4772522	2R	4772522	10	5	seg	TRUE	TRUE	intron
2R.4773006	2R	4773006	10	3	ev-new	FALSE	TRUE	intron
2R.4773209	2R	4773209	10	5	ev-new	FALSE	TRUE	intron
2R.4773488	2R	4773488	0	4	lost	FALSE	TRUE	intron
2R.4778862	2R	4778862	0	4	seg	TRUE	TRUE	5UTR
2R.4778862	2R	4778862	10	4	seg	TRUE	TRUE	5UTR
2R.4779080	2R	4779080	0	5	seg	TRUE	TRUE	intron
2R.4779080	2R	4779080	10	5	seg	TRUE	TRUE	intron
2R.4780064	2R	4780064	0	5	lost	FALSE	FALSE	intron
2R.4780700	2R	4780700	10	4	ev-new	TRUE	FALSE	intergenic
2R.4789809	2R	4789809	0	3	lost	FALSE	FALSE	intergenic
2R.5016770	2R	5016770	0	3	lost	FALSE	FALSE	5UTR
2R.5069462	2R	5069462	0	3	lost	FALSE	FALSE	intron
2R.5081826	2R	5081826	0	5	lost	TRUE	FALSE	intron
2R.5081945	2R	5081945	0	3	seg	TRUE	FALSE	intergenic
2R.5081945	2R	5081945	10	3	seg	TRUE	FALSE	intergenic
2R.5082568	2R	5082568	10	5	ev-new	FALSE	FALSE	intergenic
2R.511353	2R	511353	0	4	lost	FALSE	FALSE	intergenic
2R.5156395	2R	5156395	0	5	lost	FALSE	FALSE	intergenic
2R.5296495	2R	5296495	0	3	lost	FALSE	FALSE	intergenic
2R.5381497	2R	5381497	10	4	ev-new	FALSE	FALSE	intron
2R.5382036	2R	5382036	0	5	lost	TRUE	FALSE	5UTR
2R.5387414	2R	5387414	10	4	ev-new	FALSE	FALSE	intron
2R.5466850	2R	5466850	10	3	ev-new	TRUE	FALSE	5UTR
2R.5569716	2R	5569716	0	3	lost	FALSE	TRUE	intergenic
2R.5621308	2R	5621308	0	5	lost	TRUE	FALSE	intron
2R.5661429	2R	5661429	10	3	ev-new	FALSE	FALSE	intron
2R.5759643	2R	5759643	0	5	lost	FALSE	FALSE	intron
2R.5759649	2R	5759649	10	3	ev-new	FALSE	FALSE	intron
2R.5772620	2R	5772620	10	4	ev-new	TRUE	FALSE	intron
2R.5772676	2R	5772676	10	5	ev-new	TRUE	FALSE	intron
2R.5787490	2R	5787490	0	5	lost	FALSE	FALSE	3UTR
2R.5858070	2R	5858070	0	3	lost	FALSE	FALSE	5UTR
2R.6155386	2R	6155386	10	3	ev-new	FALSE	FALSE	5UTR
2R.619002	2R	619002	10	3	ev-new	FALSE	FALSE	CDS
2R.630759	2R	630759	10	4	ev-new	TRUE	FALSE	5UTR
2R.630877	2R	630877	10	3	ev-new	TRUE	FALSE	5UTR
2R.6311338	2R	6311338	0	5	lost	FALSE	FALSE	3UTR
2R.6423818	2R	6423818	10	5	ev-new	TRUE	FALSE	intergenic
2R.6424091	2R	6424091	10	4	ev-new	FALSE	FALSE	5UTR
2R.6426059	2R	6426059	0	5	seg	TRUE	FALSE	intron
2R.6426059	2R	6426059	10	5	seg	TRUE	FALSE	intron
2R.6426236	2R	6426236	10	3	ev-new	TRUE	FALSE	intron
2R.6471143	2R	6471143	10	4	ev-new	FALSE	FALSE	intergenic
2R.653738	2R	653738	0	3	lost	FALSE	FALSE	CDS
2R.6619182	2R	6619182	10	3	ev-new	TRUE	FALSE	intron
2R.6625891	2R	6625891	0	5	lost	FALSE	FALSE	intron
2R.6725978	2R	6725978	0	5	lost	FALSE	FALSE	intergenic
2R.6749919	2R	6749919	0	3	lost	FALSE	FALSE	intron
2R.6751272	2R	6751272	0	5	seg	TRUE	TRUE	5UTR
2R.6751272	2R	6751272	10	5	seg	TRUE	TRUE	5UTR
2R.6751848	2R	6751848	0	5	lost	TRUE	TRUE	intron
2R.6752199	2R	6752199	10	4	ev-new	FALSE	TRUE	intron
2R.6772527	2R	6772527	0	5	lost	FALSE	FALSE	3UTR
2R.6849763	2R	6849763	0	4	lost	FALSE	FALSE	5UTR
2R.6849797	2R	6849797	0	5	lost	FALSE	FALSE	CDS
2R.6849847	2R	6849847	0	3	lost	FALSE	FALSE	CDS
2R.7035402	2R	7035402	0	4	lost	FALSE	FALSE	intergenic
2R.7047212	2R	7047212	10	4	ev-new	TRUE	FALSE	intron
2R.7121831	2R	7121831	0	4	lost	TRUE	FALSE	intergenic
2R.7127267	2R	7127267	0	3	lost	TRUE	FALSE	intergenic
2R.7127302	2R	7127302	10	5	ev-new	TRUE	FALSE	intergenic
2R.7127405	2R	7127405	0	4	lost	TRUE	FALSE	intergenic
2R.7255225	2R	7255225	0	5	lost	FALSE	FALSE	intron
2R.7288729	2R	7288729	10	3	ev-new	TRUE	FALSE	5UTR
2R.7288880	2R	7288880	0	5	lost	TRUE	FALSE	intergenic
2R.7396052	2R	7396052	0	5	lost	FALSE	FALSE	intron
2R.744776	2R	744776	0	5	lost	FALSE	FALSE	intron
2R.754933	2R	754933	0	5	lost	FALSE	FALSE	intron
2R.7554923	2R	7554923	0	5	lost	FALSE	FALSE	5UTR
2R.7598981	2R	7598981	10	3	ev-new	FALSE	FALSE	intron
2R.7655710	2R	7655710	0	5	lost	TRUE	FALSE	intron
2R.7693919	2R	7693919	10	4	ev-new	FALSE	FALSE	intergenic
2R.7738797	2R	7738797	0	3	seg	FALSE	FALSE	intergenic
2R.7738797	2R	7738797	10	3	seg	FALSE	FALSE	intergenic
2R.784558	2R	784558	10	4	ev-new	FALSE	FALSE	5UTR
2R.784587	2R	784587	0	5	lost	FALSE	FALSE	5UTR
2R.7882952	2R	7882952	0	5	lost	FALSE	FALSE	CDS
2R.7920354	2R	7920354	10	4	ev-new	FALSE	FALSE	intron
2R.7974026	2R	7974026	0	5	lost	FALSE	FALSE	intron
2R.8044689	2R	8044689	10	4	ev-new	FALSE	FALSE	intron
2R.8058864	2R	8058864	0	4	seg	TRUE	FALSE	5UTR
2R.8058864	2R	8058864	10	4	seg	TRUE	FALSE	5UTR
2R.8062224	2R	8062224	0	4	lost	TRUE	FALSE	intron
2R.8062468	2R	8062468	0	4	lost	TRUE	FALSE	intron
2R.809599	2R	809599	10	4	ev-new	FALSE	FALSE	intron
2R.809635	2R	809635	0	5	lost	FALSE	FALSE	intron
2R.809655	2R	809655	0	3	lost	FALSE	FALSE	intron
2R.8098370	2R	8098370	10	4	seg	FALSE	FALSE	intergenic
2R.8098370	2R	8098370	0	4	seg	FALSE	FALSE	intergenic
2R.8114008	2R	8114008	0	3	seg	TRUE	FALSE	intergenic
2R.8114008	2R	8114008	10	3	seg	TRUE	FALSE	intergenic
2R.8252202	2R	8252202	0	4	lost	FALSE	FALSE	CDS
2R.8259464	2R	8259464	10	5	ev-new	TRUE	FALSE	5UTR
2R.831640	2R	831640	0	5	lost	FALSE	FALSE	intergenic
2R.8538783	2R	8538783	10	4	seg	TRUE	FALSE	intron
2R.8538783	2R	8538783	0	4	seg	TRUE	FALSE	intron
2R.8552545	2R	8552545	0	3	lost	TRUE	FALSE	5UTR
2R.8604760	2R	8604760	0	3	lost	FALSE	FALSE	intron
2R.8671459	2R	8671459	10	4	ev-new	FALSE	FALSE	CDS
2R.8676232	2R	8676232	10	5	ev-new	FALSE	FALSE	intergenic
2R.8746964	2R	8746964	0	5	lost	FALSE	FALSE	CDS
2R.8785760	2R	8785760	10	4	ev-new	FALSE	FALSE	intergenic
2R.8817672	2R	8817672	0	5	lost	FALSE	FALSE	5UTR
2R.881835	2R	881835	0	5	seg	TRUE	TRUE	intergenic
2R.881835	2R	881835	10	5	seg	TRUE	TRUE	intergenic
2R.8827808	2R	8827808	0	4	lost	FALSE	FALSE	intergenic
2R.8953929	2R	8953929	10	3	ev-new	FALSE	TRUE	intergenic
2R.9169486	2R	9169486	0	5	lost	TRUE	FALSE	intron
2R.9169501	2R	9169501	0	3	lost	TRUE	FALSE	intron
2R.9265338	2R	9265338	0	5	lost	FALSE	FALSE	intron
2R.9349051	2R	9349051	0	3	lost	TRUE	FALSE	5UTR
2R.9351189	2R	9351189	0	5	lost	FALSE	FALSE	5UTR
2R.9396846	2R	9396846	0	3	lost	FALSE	FALSE	intron
2R.9575869	2R	9575869	0	5	lost	FALSE	FALSE	CDS
2R.9592620	2R	9592620	0	3	lost	FALSE	FALSE	intron
2R.9645815	2R	9645815	10	3	ev-new	FALSE	TRUE	intergenic
2R.9648161	2R	9648161	10	3	seg	FALSE	TRUE	intergenic
2R.9648161	2R	9648161	0	3	seg	FALSE	TRUE	intergenic
2R.985086	2R	985086	0	5	lost	FALSE	FALSE	intergenic
2R.985131	2R	985131	0	4	lost	FALSE	FALSE	intergenic
2R.985178	2R	985178	0	3	seg	FALSE	FALSE	intergenic
2R.985178	2R	985178	10	3	seg	FALSE	FALSE	intergenic
3L.10130950	3L	10130950	0	5	lost	FALSE	FALSE	intergenic
3L.10131062	3L	10131062	0	4	lost	FALSE	FALSE	intergenic
3L.10132184	3L	10132184	0	4	lost	TRUE	TRUE	intergenic
3L.10228158	3L	10228158	0	5	lost	FALSE	FALSE	CDS
3L.10283313	3L	10283313	10	3	ev-new	TRUE	FALSE	intron
3L.10433570	3L	10433570	10	3	ev-new	FALSE	FALSE	intron
3L.10623842	3L	10623842	0	5	lost	TRUE	FALSE	intergenic
3L.10664507	3L	10664507	10	3	ev-new	FALSE	FALSE	5UTR
3L.10835929	3L	10835929	0	3	lost	TRUE	FALSE	5UTR
3L.10835930	3L	10835930	10	5	seg	TRUE	FALSE	5UTR
3L.10835930	3L	10835930	0	5	seg	TRUE	FALSE	5UTR
3L.10856015	3L	10856015	0	3	lost	FALSE	FALSE	5UTR
3L.10925022	3L	10925022	0	4	lost	FALSE	FALSE	5UTR
3L.10950543	3L	10950543	0	5	lost	FALSE	FALSE	intron
3L.11031184	3L	11031184	0	5	lost	FALSE	FALSE	intergenic
3L.11038110	3L	11038110	0	5	lost	FALSE	FALSE	intergenic
3L.11046342	3L	11046342	0	5	lost	FALSE	FALSE	5UTR
3L.11047280	3L	11047280	10	3	ev-new	TRUE	FALSE	5UTR
3L.11059182	3L	11059182	10	4	ev-new	FALSE	FALSE	intergenic
3L.11148436	3L	11148436	0	5	lost	FALSE	FALSE	intergenic
3L.1124624	3L	1124624	0	3	lost	FALSE	TRUE	intron
3L.11289670	3L	11289670	0	3	lost	TRUE	TRUE	5UTR
3L.11299113	3L	11299113	10	3	ev-new	TRUE	FALSE	5UTR
3L.11317219	3L	11317219	0	4	seg	FALSE	FALSE	5UTR
3L.11317219	3L	11317219	10	4	seg	FALSE	FALSE	5UTR
3L.11338897	3L	11338897	0	5	lost	FALSE	FALSE	intron
3L.11350216	3L	11350216	10	5	ev-new	FALSE	FALSE	CDS
3L.11425053	3L	11425053	0	4	lost	FALSE	FALSE	intron
3L.1143588	3L	1143588	10	4	ev-new	FALSE	FALSE	intergenic
3L.11480411	3L	11480411	0	3	lost	FALSE	FALSE	intron
3L.11560268	3L	11560268	10	4	ev-new	FALSE	FALSE	intergenic
3L.11677202	3L	11677202	0	3	lost	FALSE	FALSE	intergenic
3L.11789662	3L	11789662	10	4	ev-new	TRUE	FALSE	5UTR
3L.11799317	3L	11799317	0	3	lost	FALSE	FALSE	intergenic
3L.11919788	3L	11919788	0	5	lost	FALSE	FALSE	CDS
3L.12029775	3L	12029775	0	5	lost	FALSE	FALSE	intergenic
3L.12038882	3L	12038882	0	3	lost	FALSE	FALSE	intron
3L.12064972	3L	12064972	10	3	ev-new	FALSE	FALSE	intergenic
3L.1208706	3L	1208706	0	3	lost	TRUE	FALSE	5UTR
3L.12192714	3L	12192714	0	5	lost	FALSE	FALSE	intron
3L.12202047	3L	12202047	10	4	ev-new	FALSE	FALSE	CDS
3L.12225266	3L	12225266	0	4	lost	FALSE	FALSE	intron
3L.1240339	3L	1240339	10	4	ev-new	FALSE	FALSE	CDS
3L.12456203	3L	12456203	0	5	lost	FALSE	FALSE	CDS
3L.12498356	3L	12498356	0	4	lost	FALSE	FALSE	intron
3L.12500081	3L	12500081	10	4	ev-new	FALSE	FALSE	5UTR
3L.12513713	3L	12513713	10	5	seg	FALSE	FALSE	5UTR
3L.12513713	3L	12513713	0	5	seg	FALSE	FALSE	5UTR
3L.12515221	3L	12515221	10	5	ev-new	FALSE	FALSE	intron
3L.12524276	3L	12524276	10	3	seg	FALSE	FALSE	intergenic
3L.12524276	3L	12524276	0	3	seg	FALSE	FALSE	intergenic
3L.12524277	3L	12524277	0	4	seg	FALSE	FALSE	intergenic
3L.12524277	3L	12524277	10	4	seg	FALSE	FALSE	intergenic
3L.12547129	3L	12547129	0	5	lost	FALSE	FALSE	intron
3L.12753296	3L	12753296	10	4	ev-new	FALSE	FALSE	intergenic
3L.12847527	3L	12847527	0	5	lost	FALSE	FALSE	intergenic
3L.12925411	3L	12925411	10	4	ev-new	FALSE	TRUE	intergenic
3L.12926127	3L	12926127	0	5	lost	TRUE	TRUE	intergenic
3L.12926156	3L	12926156	0	3	lost	TRUE	TRUE	intergenic
3L.12926272	3L	12926272	10	4	ev-new	TRUE	TRUE	intergenic
3L.13176750	3L	13176750	10	3	ev-new	FALSE	TRUE	5UTR
3L.13190332	3L	13190332	10	3	ev-new	FALSE	FALSE	intron
3L.13353071	3L	13353071	0	5	lost	FALSE	FALSE	intergenic
3L.1336421	3L	1336421	0	5	lost	FALSE	FALSE	intergenic
3L.13366075	3L	13366075	0	4	lost	FALSE	FALSE	intergenic
3L.13389636	3L	13389636	0	3	lost	FALSE	FALSE	intergenic
3L.13586853	3L	13586853	0	3	lost	TRUE	FALSE	intron
3L.13605407	3L	13605407	0	4	lost	FALSE	FALSE	5UTR
3L.13631645	3L	13631645	10	3	seg	FALSE	FALSE	5UTR
3L.13631645	3L	13631645	0	3	seg	FALSE	FALSE	5UTR
3L.13704421	3L	13704421	0	5	lost	TRUE	FALSE	intron
3L.13720890	3L	13720890	10	3	seg	TRUE	FALSE	5UTR
3L.13720890	3L	13720890	0	3	seg	TRUE	FALSE	5UTR
3L.1382709	3L	1382709	0	5	lost	FALSE	FALSE	intron
3L.13845087	3L	13845087	0	3	lost	FALSE	FALSE	intergenic
3L.13845209	3L	13845209	0	4	lost	TRUE	FALSE	intergenic
3L.13858569	3L	13858569	10	4	ev-new	FALSE	FALSE	intergenic
3L.13885303	3L	13885303	0	5	lost	FALSE	FALSE	intron
3L.13935991	3L	13935991	0	5	lost	TRUE	TRUE	intergenic
3L.13936032	3L	13936032	10	4	ev-new	TRUE	TRUE	intergenic
3L.13936163	3L	13936163	10	3	ev-new	TRUE	TRUE	intergenic
3L.14023951	3L	14023951	0	5	lost	FALSE	FALSE	3UTR
3L.14065635	3L	14065635	10	4	ev-new	TRUE	TRUE	intron
3L.14065677	3L	14065677	10	3	ev-new	TRUE	TRUE	CDS
3L.14080612	3L	14080612	10	3	ev-new	FALSE	FALSE	intron
3L.1411698	3L	1411698	0	5	lost	FALSE	TRUE	intron
3L.1412276	3L	1412276	0	5	seg	TRUE	TRUE	5UTR
3L.1412276	3L	1412276	10	5	seg	TRUE	TRUE	5UTR
3L.1412329	3L	1412329	0	4	lost	TRUE	TRUE	5UTR
3L.14196882	3L	14196882	0	4	lost	FALSE	FALSE	intron
3L.14260957	3L	14260957	10	4	ev-new	FALSE	FALSE	intergenic
3L.14260995	3L	14260995	10	5	ev-new	FALSE	FALSE	intergenic
3L.14312286	3L	14312286	0	3	lost	FALSE	FALSE	intron
3L.14328394	3L	14328394	10	3	ev-new	FALSE	FALSE	intergenic
3L.14340799	3L	14340799	10	4	ev-new	FALSE	FALSE	intergenic
3L.14401246	3L	14401246	10	4	ev-new	TRUE	FALSE	5UTR
3L.14402159	3L	14402159	0	3	lost	TRUE	FALSE	intergenic
3L.14446847	3L	14446847	10	3	ev-new	FALSE	FALSE	intergenic
3L.14492934	3L	14492934	10	3	ev-new	FALSE	FALSE	intron
3L.14625991	3L	14625991	0	3	lost	FALSE	FALSE	intergenic
3L.14706584	3L	14706584	0	5	lost	FALSE	FALSE	intron
3L.14721029	3L	14721029	10	4	ev-new	FALSE	FALSE	intron
3L.1473808	3L	1473808	10	4	ev-new	FALSE	FALSE	intron
3L.14738923	3L	14738923	10	3	ev-new	TRUE	FALSE	CDS
3L.14772180	3L	14772180	0	4	lost	FALSE	FALSE	intron
3L.1481363	3L	1481363	10	3	ev-new	TRUE	TRUE	intron
3L.1481525	3L	1481525	0	4	lost	TRUE	TRUE	5UTR
3L.14860599	3L	14860599	10	5	ev-new	TRUE	FALSE	intergenic
3L.14865066	3L	14865066	10	3	seg	TRUE	FALSE	5UTR
3L.14865066	3L	14865066	0	3	seg	TRUE	FALSE	5UTR
3L.1490407	3L	1490407	0	5	lost	FALSE	FALSE	CDS
3L.14931413	3L	14931413	10	5	ev-new	FALSE	FALSE	intron
3L.15007524	3L	15007524	0	3	lost	FALSE	FALSE	intergenic
3L.15158840	3L	15158840	10	5	ev-new	FALSE	TRUE	intergenic
3L.15188181	3L	15188181	0	5	lost	FALSE	FALSE	CDS
3L.15197720	3L	15197720	10	4	ev-new	FALSE	FALSE	CDS
3L.15204234	3L	15204234	0	3	lost	FALSE	FALSE	5UTR
3L.15332947	3L	15332947	10	4	ev-new	FALSE	FALSE	intergenic
3L.1533686	3L	1533686	10	4	ev-new	FALSE	FALSE	5UTR
3L.1539730	3L	1539730	10	5	ev-new	FALSE	FALSE	5UTR
3L.15565678	3L	15565678	0	4	lost	FALSE	FALSE	CDS
3L.15657518	3L	15657518	0	3	seg	FALSE	TRUE	intergenic
3L.15657518	3L	15657518	10	3	seg	FALSE	TRUE	intergenic
3L.15657568	3L	15657568	0	4	seg	FALSE	TRUE	intergenic
3L.15657568	3L	15657568	10	4	seg	FALSE	TRUE	intergenic
3L.15722500	3L	15722500	10	3	ev-new	FALSE	FALSE	intron
3L.15759034	3L	15759034	0	4	lost	FALSE	FALSE	5UTR
3L.16017796	3L	16017796	10	3	seg	TRUE	FALSE	5UTR
3L.16017796	3L	16017796	0	3	seg	TRUE	FALSE	5UTR
3L.16084553	3L	16084553	0	4	lost	FALSE	FALSE	intron
3L.16245214	3L	16245214	10	4	ev-new	FALSE	FALSE	intron
3L.16247008	3L	16247008	10	4	ev-new	TRUE	FALSE	intron
3L.16248092	3L	16248092	0	3	lost	FALSE	FALSE	intron
3L.16248218	3L	16248218	10	4	ev-new	TRUE	FALSE	5UTR
3L.16347860	3L	16347860	0	4	lost	FALSE	FALSE	intergenic
3L.16389467	3L	16389467	10	4	ev-new	FALSE	TRUE	5UTR
3L.1643498	3L	1643498	10	4	ev-new	FALSE	FALSE	5UTR
3L.16452105	3L	16452105	10	3	ev-new	FALSE	FALSE	intron
3L.16584747	3L	16584747	10	5	ev-new	FALSE	FALSE	intron
3L.166104	3L	166104	0	4	lost	FALSE	FALSE	5UTR
3L.16611827	3L	16611827	0	3	lost	FALSE	FALSE	CDS
3L.166156	3L	166156	0	3	lost	FALSE	FALSE	CDS
3L.16714465	3L	16714465	0	5	lost	FALSE	FALSE	intron
3L.16804181	3L	16804181	0	5	lost	TRUE	FALSE	intergenic
3L.17132701	3L	17132701	10	3	ev-new	TRUE	FALSE	intron
3L.17168117	3L	17168117	0	3	lost	FALSE	FALSE	intron
3L.17179496	3L	17179496	0	5	lost	TRUE	FALSE	intron
3L.17199692	3L	17199692	10	5	ev-new	FALSE	FALSE	CDS
3L.17215691	3L	17215691	0	3	seg	FALSE	FALSE	intergenic
3L.17215691	3L	17215691	10	3	seg	FALSE	FALSE	intergenic
3L.17348171	3L	17348171	0	3	lost	FALSE	FALSE	intron
3L.17490317	3L	17490317	10	4	ev-new	FALSE	FALSE	3UTR
3L.17508838	3L	17508838	0	3	seg	TRUE	FALSE	intron
3L.17508838	3L	17508838	10	3	seg	TRUE	FALSE	intron
3L.17508914	3L	17508914	10	5	seg	TRUE	FALSE	intron
3L.17508914	3L	17508914	0	5	seg	TRUE	FALSE	intron
3L.17537016	3L	17537016	10	3	ev-new	TRUE	FALSE	intergenic
3L.1765054	3L	1765054	10	5	ev-new	FALSE	FALSE	CDS
3L.17713680	3L	17713680	0	5	lost	FALSE	FALSE	intron
3L.17715155	3L	17715155	0	3	lost	FALSE	FALSE	intergenic
3L.17927618	3L	17927618	0	5	lost	FALSE	FALSE	3UTR
3L.17968306	3L	17968306	10	3	ev-new	FALSE	FALSE	intergenic
3L.18161729	3L	18161729	0	3	lost	FALSE	FALSE	intron
3L.18175572	3L	18175572	0	5	lost	FALSE	FALSE	CDS
3L.18254255	3L	18254255	10	4	ev-new	FALSE	FALSE	intron
3L.18256188	3L	18256188	10	4	ev-new	TRUE	FALSE	intron
3L.18262588	3L	18262588	10	4	ev-new	TRUE	FALSE	intron
3L.18280571	3L	18280571	0	3	lost	TRUE	FALSE	intron
3L.1829669	3L	1829669	10	3	ev-new	FALSE	FALSE	CDS
3L.18328519	3L	18328519	0	5	seg	TRUE	TRUE	5UTR
3L.18328519	3L	18328519	10	5	seg	TRUE	TRUE	5UTR
3L.18328626	3L	18328626	0	4	lost	TRUE	TRUE	5UTR
3L.18328646	3L	18328646	10	3	seg	TRUE	TRUE	5UTR
3L.18328646	3L	18328646	0	3	seg	TRUE	TRUE	5UTR
3L.1834056	3L	1834056	0	5	lost	FALSE	FALSE	intergenic
3L.18390271	3L	18390271	10	3	ev-new	TRUE	FALSE	intergenic
3L.18492039	3L	18492039	0	5	lost	FALSE	FALSE	CDS
3L.185249	3L	185249	0	5	lost	FALSE	FALSE	3UTR
3L.18536920	3L	18536920	10	3	ev-new	TRUE	FALSE	intergenic
3L.18573798	3L	18573798	0	3	lost	TRUE	FALSE	intron
3L.18657054	3L	18657054	10	4	ev-new	FALSE	FALSE	intergenic
3L.18738330	3L	18738330	10	3	ev-new	FALSE	FALSE	CDS
3L.18904196	3L	18904196	0	5	lost	FALSE	FALSE	intergenic
3L.18907367	3L	18907367	0	4	lost	FALSE	FALSE	intergenic
3L.19024400	3L	19024400	0	3	lost	FALSE	FALSE	CDS
3L.19119533	3L	19119533	0	3	lost	FALSE	FALSE	intron
3L.19140088	3L	19140088	0	5	lost	FALSE	FALSE	intron
3L.19217200	3L	19217200	0	3	lost	TRUE	FALSE	5UTR
3L.19405231	3L	19405231	10	5	ev-new	FALSE	FALSE	intergenic
3L.19590690	3L	19590690	10	4	seg	TRUE	TRUE	intergenic
3L.19590690	3L	19590690	0	4	seg	TRUE	TRUE	intergenic
3L.19590780	3L	19590780	0	5	lost	TRUE	TRUE	intergenic
3L.19680139	3L	19680139	10	3	ev-new	FALSE	FALSE	CDS
3L.19703256	3L	19703256	10	5	ev-new	FALSE	FALSE	5UTR
3L.19716195	3L	19716195	0	3	lost	FALSE	FALSE	intron
3L.20128345	3L	20128345	0	5	lost	FALSE	FALSE	intron
3L.20139872	3L	20139872	0	5	lost	FALSE	FALSE	CDS
3L.20188797	3L	20188797	0	4	lost	FALSE	FALSE	intron
3L.20195189	3L	20195189	0	5	lost	FALSE	FALSE	intron
3L.20195199	3L	20195199	10	4	seg	FALSE	FALSE	intron
3L.20195199	3L	20195199	0	4	seg	FALSE	FALSE	intron
3L.20197444	3L	20197444	10	5	ev-new	FALSE	FALSE	intron
3L.20198287	3L	20198287	0	5	lost	TRUE	FALSE	intron
3L.20198342	3L	20198342	10	4	ev-new	TRUE	FALSE	intron
3L.20206275	3L	20206275	10	4	ev-new	TRUE	FALSE	5UTR
3L.2025716	3L	2025716	10	4	ev-new	FALSE	FALSE	intron
3L.20341418	3L	20341418	0	3	lost	FALSE	FALSE	5UTR
3L.20414970	3L	20414970	0	3	lost	FALSE	FALSE	intron
3L.20448297	3L	20448297	0	3	lost	FALSE	FALSE	5UTR
3L.206715	3L	206715	0	5	seg	TRUE	TRUE	5UTR
3L.206715	3L	206715	10	5	seg	TRUE	TRUE	5UTR
3L.206785	3L	206785	10	3	seg	TRUE	TRUE	intergenic
3L.206785	3L	206785	0	3	seg	TRUE	TRUE	intergenic
3L.20702942	3L	20702942	0	5	lost	FALSE	FALSE	intron
3L.20710873	3L	20710873	10	3	ev-new	FALSE	FALSE	5UTR
3L.20811256	3L	20811256	10	3	ev-new	FALSE	FALSE	CDS
3L.20914464	3L	20914464	0	4	lost	FALSE	FALSE	intergenic
3L.20926970	3L	20926970	0	5	lost	FALSE	FALSE	intron
3L.20965927	3L	20965927	10	3	ev-new	TRUE	TRUE	intergenic
3L.20966130	3L	20966130	10	4	ev-new	TRUE	TRUE	5UTR
3L.20966170	3L	20966170	10	3	ev-new	TRUE	TRUE	5UTR
3L.20966496	3L	20966496	10	3	ev-new	FALSE	TRUE	intron
3L.20967252	3L	20967252	0	3	seg	TRUE	TRUE	intron
3L.20967252	3L	20967252	10	3	seg	TRUE	TRUE	intron
3L.20977637	3L	20977637	0	3	lost	FALSE	FALSE	intron
3L.20987580	3L	20987580	0	5	lost	FALSE	FALSE	intron
3L.21040879	3L	21040879	0	5	lost	FALSE	FALSE	intergenic
3L.21055638	3L	21055638	0	3	lost	FALSE	FALSE	intergenic
3L.21220402	3L	21220402	0	3	lost	FALSE	FALSE	intron
3L.21276371	3L	21276371	10	4	ev-new	FALSE	FALSE	intron
3L.21349171	3L	21349171	10	5	ev-new	FALSE	FALSE	5UTR
3L.21392684	3L	21392684	0	3	lost	FALSE	FALSE	CDS
3L.21458811	3L	21458811	10	4	ev-new	FALSE	FALSE	intron
3L.21495005	3L	21495005	0	4	seg	TRUE	TRUE	intergenic
3L.21495005	3L	21495005	10	4	seg	TRUE	TRUE	intergenic
3L.21814669	3L	21814669	10	4	ev-new	FALSE	FALSE	5UTR
3L.21830794	3L	21830794	0	3	lost	FALSE	FALSE	intron
3L.21881184	3L	21881184	10	4	ev-new	TRUE	FALSE	intergenic
3L.21899095	3L	21899095	0	4	lost	FALSE	FALSE	intergenic
3L.21913587	3L	21913587	10	3	ev-new	FALSE	FALSE	3UTR
3L.21918608	3L	21918608	0	3	lost	TRUE	TRUE	5UTR
3L.21938696	3L	21938696	0	5	lost	FALSE	FALSE	CDS
3L.21957842	3L	21957842	0	3	lost	TRUE	FALSE	intergenic
3L.21994921	3L	21994921	0	3	lost	TRUE	FALSE	5UTR
3L.21994999	3L	21994999	10	4	ev-new	TRUE	FALSE	5UTR
3L.22008895	3L	22008895	0	5	seg	FALSE	TRUE	intergenic
3L.22008895	3L	22008895	10	5	seg	FALSE	TRUE	intergenic
3L.22008969	3L	22008969	0	3	lost	FALSE	TRUE	intergenic
3L.22009228	3L	22009228	10	4	seg	FALSE	TRUE	intergenic
3L.22009228	3L	22009228	0	4	seg	FALSE	TRUE	intergenic
3L.22175873	3L	22175873	0	3	lost	FALSE	FALSE	5UTR
3L.22182774	3L	22182774	0	5	lost	FALSE	FALSE	intergenic
3L.2222228	3L	2222228	10	5	ev-new	FALSE	FALSE	intron
3L.224245	3L	224245	0	5	lost	FALSE	FALSE	5UTR
3L.224772	3L	224772	10	3	ev-new	FALSE	FALSE	CDS
3L.224823	3L	224823	0	5	lost	FALSE	FALSE	CDS
3L.2370319	3L	2370319	0	5	lost	FALSE	FALSE	CDS
3L.2432997	3L	2432997	0	3	lost	FALSE	FALSE	intron
3L.2464297	3L	2464297	10	3	ev-new	TRUE	FALSE	intron
3L.2472118	3L	2472118	10	3	ev-new	FALSE	FALSE	CDS
3L.252942	3L	252942	0	3	lost	FALSE	FALSE	intron
3L.2635140	3L	2635140	0	4	lost	TRUE	FALSE	intergenic
3L.2674413	3L	2674413	0	5	lost	FALSE	FALSE	intron
3L.279632	3L	279632	0	4	lost	TRUE	FALSE	5UTR
3L.2912604	3L	2912604	0	3	lost	TRUE	FALSE	intron
3L.2933763	3L	2933763	0	5	lost	FALSE	FALSE	3UTR
3L.2965044	3L	2965044	10	3	ev-new	FALSE	FALSE	intron
3L.3007479	3L	3007479	0	3	lost	FALSE	FALSE	CDS
3L.304717	3L	304717	10	4	ev-new	FALSE	FALSE	intron
3L.3052281	3L	3052281	0	3	lost	TRUE	FALSE	intergenic
3L.3054536	3L	3054536	10	4	ev-new	TRUE	FALSE	intergenic
3L.3056159	3L	3056159	0	3	lost	FALSE	FALSE	intergenic
3L.307318	3L	307318	0	3	lost	FALSE	FALSE	5UTR
3L.3116042	3L	3116042	0	5	lost	FALSE	FALSE	CDS
3L.3141667	3L	3141667	0	3	lost	FALSE	FALSE	intron
3L.3171960	3L	3171960	0	4	lost	TRUE	FALSE	5UTR
3L.3236746	3L	3236746	10	4	ev-new	TRUE	FALSE	intergenic
3L.3259628	3L	3259628	10	4	ev-new	FALSE	FALSE	CDS
3L.3274200	3L	3274200	0	3	lost	FALSE	FALSE	CDS
3L.3293605	3L	3293605	0	5	lost	FALSE	TRUE	intergenic
3L.3293609	3L	3293609	0	3	seg	FALSE	TRUE	intergenic
3L.3293609	3L	3293609	10	3	seg	FALSE	TRUE	intergenic
3L.3294009	3L	3294009	10	3	ev-new	TRUE	TRUE	intergenic
3L.3294081	3L	3294081	0	5	seg	TRUE	TRUE	intergenic
3L.3294081	3L	3294081	10	5	seg	TRUE	TRUE	intergenic
3L.330766	3L	330766	0	3	lost	FALSE	FALSE	CDS
3L.3368356	3L	3368356	10	3	ev-new	TRUE	FALSE	5UTR
3L.3485225	3L	3485225	0	3	lost	FALSE	FALSE	intron
3L.3809563	3L	3809563	0	3	lost	FALSE	FALSE	intron
3L.3846933	3L	3846933	10	3	ev-new	FALSE	FALSE	5UTR
3L.3848123	3L	3848123	0	3	lost	FALSE	FALSE	5UTR
3L.3858200	3L	3858200	0	3	lost	FALSE	FALSE	intron
3L.3871961	3L	3871961	10	4	ev-new	FALSE	FALSE	intron
3L.3894935	3L	3894935	0	5	lost	FALSE	FALSE	intron
3L.3959474	3L	3959474	0	4	lost	FALSE	FALSE	intron
3L.3971530	3L	3971530	0	5	lost	FALSE	FALSE	5UTR
3L.4016852	3L	4016852	10	5	ev-new	FALSE	TRUE	intergenic
3L.4154815	3L	4154815	0	3	lost	TRUE	TRUE	5UTR
3L.4161864	3L	4161864	10	3	ev-new	FALSE	FALSE	5UTR
3L.4166849	3L	4166849	0	5	lost	FALSE	FALSE	intron
3L.4383088	3L	4383088	10	4	ev-new	FALSE	FALSE	intron
3L.4432060	3L	4432060	0	3	seg	TRUE	FALSE	5UTR
3L.4432060	3L	4432060	10	3	seg	TRUE	FALSE	5UTR
3L.4642740	3L	4642740	0	5	lost	FALSE	FALSE	intron
3L.4643481	3L	4643481	10	4	seg	FALSE	FALSE	intron
3L.4643481	3L	4643481	0	4	seg	FALSE	FALSE	intron
3L.4644159	3L	4644159	10	4	ev-new	TRUE	FALSE	intergenic
3L.469602	3L	469602	0	5	lost	FALSE	FALSE	intron
3L.4706359	3L	4706359	10	4	ev-new	FALSE	FALSE	CDS
3L.4710150	3L	4710150	0	4	lost	FALSE	TRUE	intergenic
3L.4710175	3L	4710175	10	5	seg	FALSE	TRUE	intergenic
3L.4710175	3L	4710175	0	5	seg	FALSE	TRUE	intergenic
3L.4710199	3L	4710199	0	3	seg	FALSE	TRUE	intergenic
3L.4710199	3L	4710199	10	3	seg	FALSE	TRUE	intergenic
3L.4710593	3L	4710593	10	4	seg	FALSE	TRUE	intergenic
3L.4710593	3L	4710593	0	4	seg	FALSE	TRUE	intergenic
3L.4791091	3L	4791091	0	3	lost	FALSE	FALSE	intron
3L.480374	3L	480374	10	4	ev-new	FALSE	FALSE	intron
3L.4894368	3L	4894368	0	4	lost	FALSE	FALSE	intron
3L.4903891	3L	4903891	0	3	lost	FALSE	FALSE	CDS
3L.4917035	3L	4917035	0	5	lost	FALSE	FALSE	intergenic
3L.492859	3L	492859	0	5	seg	TRUE	TRUE	intergenic
3L.492859	3L	492859	10	5	seg	TRUE	TRUE	intergenic
3L.495701	3L	495701	10	4	ev-new	TRUE	FALSE	intergenic
3L.4970098	3L	4970098	0	3	lost	FALSE	FALSE	intron
3L.4997398	3L	4997398	0	3	lost	FALSE	FALSE	intergenic
3L.5159678	3L	5159678	0	5	seg	TRUE	TRUE	intron
3L.5159678	3L	5159678	10	5	seg	TRUE	TRUE	intron
3L.5159924	3L	5159924	0	3	lost	TRUE	TRUE	intron
3L.5168923	3L	5168923	10	4	ev-new	FALSE	FALSE	intron
3L.5222694	3L	5222694	10	3	seg	FALSE	TRUE	intron
3L.5222694	3L	5222694	0	3	seg	FALSE	TRUE	intron
3L.5222728	3L	5222728	0	5	lost	FALSE	TRUE	intron
3L.5251246	3L	5251246	10	5	ev-new	FALSE	FALSE	intron
3L.5323398	3L	5323398	0	5	lost	FALSE	TRUE	intergenic
3L.5508137	3L	5508137	0	5	lost	FALSE	FALSE	intron
3L.5674100	3L	5674100	0	5	lost	FALSE	FALSE	intron
3L.5709831	3L	5709831	10	4	ev-new	FALSE	FALSE	CDS
3L.5711295	3L	5711295	0	5	lost	TRUE	TRUE	intergenic
3L.5711300	3L	5711300	0	4	lost	TRUE	TRUE	intergenic
3L.5727947	3L	5727947	0	5	lost	FALSE	FALSE	5UTR
3L.5769616	3L	5769616	0	5	lost	FALSE	FALSE	5UTR
3L.5885842	3L	5885842	0	3	lost	TRUE	FALSE	5UTR
3L.5885852	3L	5885852	0	4	lost	TRUE	FALSE	5UTR
3L.5885923	3L	5885923	0	5	lost	TRUE	FALSE	CDS
3L.592062	3L	592062	10	4	ev-new	TRUE	TRUE	intergenic
3L.593532	3L	593532	10	5	ev-new	TRUE	TRUE	intergenic
3L.5935721	3L	5935721	10	4	ev-new	FALSE	FALSE	intergenic
3L.6134383	3L	6134383	10	4	ev-new	FALSE	FALSE	CDS
3L.6146669	3L	6146669	10	4	ev-new	FALSE	FALSE	CDS
3L.6156584	3L	6156584	0	5	lost	FALSE	FALSE	3UTR
3L.6162660	3L	6162660	0	4	lost	FALSE	FALSE	CDS
3L.6174825	3L	6174825	0	5	seg	TRUE	TRUE	intergenic
3L.6174825	3L	6174825	10	5	seg	TRUE	TRUE	intergenic
3L.6174925	3L	6174925	10	3	seg	FALSE	TRUE	intergenic
3L.6174925	3L	6174925	0	3	seg	FALSE	TRUE	intergenic
3L.6188803	3L	6188803	0	3	lost	FALSE	FALSE	CDS
3L.634536	3L	634536	10	4	ev-new	FALSE	TRUE	5UTR
3L.6471076	3L	6471076	10	5	seg	TRUE	FALSE	5UTR
3L.6471076	3L	6471076	0	5	seg	TRUE	FALSE	5UTR
3L.6535368	3L	6535368	0	5	lost	FALSE	FALSE	intron
3L.6554495	3L	6554495	0	5	lost	FALSE	FALSE	CDS
3L.660232	3L	660232	0	3	seg	FALSE	TRUE	intergenic
3L.660232	3L	660232	10	3	seg	FALSE	TRUE	intergenic
3L.660233	3L	660233	10	5	seg	FALSE	TRUE	intergenic
3L.660233	3L	660233	0	5	seg	FALSE	TRUE	intergenic
3L.660583	3L	660583	0	5	seg	FALSE	TRUE	intergenic
3L.660583	3L	660583	10	5	seg	FALSE	TRUE	intergenic
3L.660600	3L	660600	0	4	seg	FALSE	TRUE	intergenic
3L.660600	3L	660600	10	4	seg	FALSE	TRUE	intergenic
3L.660601	3L	660601	10	3	seg	FALSE	TRUE	intergenic
3L.660601	3L	660601	0	3	seg	FALSE	TRUE	intergenic
3L.6633342	3L	6633342	0	5	lost	FALSE	FALSE	intergenic
3L.6760920	3L	6760920	10	3	ev-new	FALSE	FALSE	intergenic
3L.6843166	3L	6843166	0	5	lost	FALSE	FALSE	intergenic
3L.6872627	3L	6872627	10	3	ev-new	TRUE	TRUE	5UTR
3L.6872825	3L	6872825	10	5	ev-new	TRUE	TRUE	5UTR
3L.6884215	3L	6884215	0	3	lost	TRUE	FALSE	intron
3L.700741	3L	700741	10	5	seg	FALSE	TRUE	intergenic
3L.700741	3L	700741	0	5	seg	FALSE	TRUE	intergenic
3L.701436	3L	701436	0	5	seg	TRUE	TRUE	intergenic
3L.701436	3L	701436	10	5	seg	TRUE	TRUE	intergenic
3L.701457	3L	701457	10	3	ev-new	TRUE	TRUE	intergenic
3L.701457	3L	701457	0	4	seg	TRUE	TRUE	intergenic
3L.701457	3L	701457	10	4	seg	TRUE	TRUE	intergenic
3L.7041890	3L	7041890	0	5	lost	FALSE	TRUE	intergenic
3L.7159904	3L	7159904	0	5	lost	FALSE	FALSE	CDS
3L.720994	3L	720994	10	3	ev-new	FALSE	FALSE	intergenic
3L.7340093	3L	7340093	0	3	lost	TRUE	FALSE	intron
3L.7387981	3L	7387981	0	5	lost	FALSE	FALSE	intergenic
3L.7452732	3L	7452732	10	3	ev-new	FALSE	FALSE	intergenic
3L.7537719	3L	7537719	0	5	lost	FALSE	FALSE	CDS
3L.7679361	3L	7679361	0	3	lost	FALSE	FALSE	intron
3L.7788811	3L	7788811	10	5	ev-new	FALSE	FALSE	intron
3L.7833251	3L	7833251	0	4	lost	FALSE	FALSE	intergenic
3L.7906094	3L	7906094	0	4	lost	FALSE	FALSE	5UTR
3L.7908484	3L	7908484	10	4	ev-new	TRUE	FALSE	intergenic
3L.7913476	3L	7913476	0	4	lost	TRUE	TRUE	5UTR
3L.7960982	3L	7960982	0	3	lost	FALSE	FALSE	CDS
3L.8204564	3L	8204564	0	3	lost	FALSE	FALSE	5UTR
3L.8296565	3L	8296565	0	5	lost	FALSE	FALSE	intron
3L.8382282	3L	8382282	10	4	ev-new	FALSE	FALSE	intron
3L.8593081	3L	8593081	10	3	ev-new	TRUE	FALSE	5UTR
3L.8733967	3L	8733967	0	4	lost	TRUE	FALSE	5UTR
3L.8735383	3L	8735383	0	4	lost	FALSE	FALSE	intron
3L.8766230	3L	8766230	0	5	lost	FALSE	FALSE	5UTR
3L.8773888	3L	8773888	0	5	lost	FALSE	FALSE	intergenic
3L.88117	3L	88117	0	5	lost	FALSE	TRUE	intergenic
3L.88701	3L	88701	10	3	ev-new	FALSE	TRUE	intergenic
3L.8943011	3L	8943011	0	5	lost	FALSE	FALSE	intron
3L.894328	3L	894328	0	4	lost	FALSE	TRUE	intergenic
3L.8944813	3L	8944813	10	4	ev-new	TRUE	FALSE	5UTR
3L.8984410	3L	8984410	0	5	lost	FALSE	FALSE	intron
3L.90771	3L	90771	0	4	lost	FALSE	TRUE	intron
3L.91048	3L	91048	10	4	seg	TRUE	TRUE	intron
3L.91048	3L	91048	0	4	seg	TRUE	TRUE	intron
3L.9182826	3L	9182826	0	3	lost	FALSE	FALSE	intergenic
3L.9184873	3L	9184873	10	5	ev-new	FALSE	TRUE	intergenic
3L.9185191	3L	9185191	0	5	lost	TRUE	TRUE	intergenic
3L.9185234	3L	9185234	10	4	ev-new	TRUE	TRUE	intergenic
3L.9235147	3L	9235147	10	4	ev-new	FALSE	FALSE	CDS
3L.9252573	3L	9252573	10	3	ev-new	FALSE	FALSE	CDS
3L.9257951	3L	9257951	10	4	ev-new	FALSE	TRUE	5UTR
3L.9293011	3L	9293011	10	5	ev-new	FALSE	FALSE	CDS
3L.9295057	3L	9295057	0	3	lost	FALSE	FALSE	intron
3L.9460229	3L	9460229	10	4	ev-new	FALSE	FALSE	intron
3L.9548254	3L	9548254	0	3	seg	TRUE	TRUE	5UTR
3L.9548254	3L	9548254	10	3	seg	TRUE	TRUE	5UTR
3L.9595593	3L	9595593	10	3	ev-new	FALSE	FALSE	intergenic
3L.985365	3L	985365	0	5	lost	FALSE	FALSE	intergenic
3R.10026725	3R	10026725	0	3	lost	FALSE	FALSE	5UTR
3R.10039984	3R	10039984	0	5	lost	FALSE	TRUE	intergenic
3R.10040405	3R	10040405	0	4	lost	FALSE	TRUE	intergenic
3R.10040459	3R	10040459	0	5	seg	FALSE	TRUE	intergenic
3R.10040459	3R	10040459	10	5	seg	FALSE	TRUE	intergenic
3R.10061463	3R	10061463	10	3	ev-new	FALSE	FALSE	5UTR
3R.10238818	3R	10238818	10	3	ev-new	FALSE	FALSE	intergenic
3R.10347725	3R	10347725	0	5	lost	FALSE	FALSE	3UTR
3R.10366677	3R	10366677	10	3	ev-new	TRUE	FALSE	intergenic
3R.10453621	3R	10453621	10	3	ev-new	FALSE	FALSE	intron
3R.10529802	3R	10529802	10	3	ev-new	TRUE	FALSE	intergenic
3R.10546804	3R	10546804	10	3	ev-new	FALSE	FALSE	5UTR
3R.1059333	3R	1059333	10	5	ev-new	FALSE	FALSE	5UTR
3R.10611233	3R	10611233	10	5	ev-new	FALSE	FALSE	5UTR
3R.10615552	3R	10615552	10	3	seg	TRUE	FALSE	5UTR
3R.10615552	3R	10615552	0	3	seg	TRUE	FALSE	5UTR
3R.10640623	3R	10640623	10	4	ev-new	FALSE	FALSE	intron
3R.10661733	3R	10661733	0	5	lost	FALSE	FALSE	intergenic
3R.10712403	3R	10712403	10	4	ev-new	FALSE	FALSE	intergenic
3R.10712527	3R	10712527	0	5	lost	FALSE	FALSE	intergenic
3R.1096613	3R	1096613	10	3	ev-new	FALSE	FALSE	intron
3R.10980038	3R	10980038	10	4	ev-new	FALSE	FALSE	intergenic
3R.10991375	3R	10991375	0	5	lost	FALSE	FALSE	intron
3R.10991463	3R	10991463	10	3	ev-new	FALSE	FALSE	intron
3R.11179281	3R	11179281	10	3	ev-new	FALSE	FALSE	CDS
3R.11189452	3R	11189452	0	3	lost	TRUE	TRUE	intergenic
3R.11189461	3R	11189461	10	4	seg	TRUE	TRUE	intergenic
3R.11189461	3R	11189461	0	4	seg	TRUE	TRUE	intergenic
3R.11226362	3R	11226362	0	4	lost	FALSE	FALSE	intergenic
3R.11412763	3R	11412763	0	3	lost	FALSE	FALSE	CDS
3R.11463932	3R	11463932	10	4	ev-new	FALSE	FALSE	CDS
3R.11555621	3R	11555621	10	4	ev-new	TRUE	FALSE	5UTR
3R.11555929	3R	11555929	10	3	ev-new	FALSE	FALSE	5UTR
3R.11564971	3R	11564971	10	5	seg	FALSE	FALSE	intron
3R.11564971	3R	11564971	0	5	seg	FALSE	FALSE	intron
3R.11587417	3R	11587417	0	3	lost	FALSE	FALSE	3UTR
3R.11593936	3R	11593936	0	5	lost	TRUE	FALSE	5UTR
3R.11594903	3R	11594903	0	4	lost	TRUE	FALSE	CDS
3R.11595313	3R	11595313	10	3	ev-new	FALSE	FALSE	3UTR
3R.11641733	3R	11641733	0	4	lost	FALSE	FALSE	intergenic
3R.1166326	3R	1166326	0	4	lost	FALSE	FALSE	intergenic
3R.11800079	3R	11800079	10	4	ev-new	FALSE	FALSE	intergenic
3R.11836413	3R	11836413	10	4	ev-new	TRUE	FALSE	5UTR
3R.11837870	3R	11837870	10	3	ev-new	FALSE	FALSE	intron
3R.11872122	3R	11872122	0	5	lost	TRUE	FALSE	intergenic
3R.11898986	3R	11898986	0	5	lost	FALSE	FALSE	intergenic
3R.11972217	3R	11972217	10	4	ev-new	FALSE	FALSE	5UTR
3R.12180195	3R	12180195	0	4	lost	FALSE	FALSE	intron
3R.12239500	3R	12239500	0	4	lost	FALSE	FALSE	intron
3R.12252752	3R	12252752	0	3	lost	FALSE	FALSE	CDS
3R.12496405	3R	12496405	10	3	seg	TRUE	FALSE	CDS
3R.12496405	3R	12496405	0	3	seg	TRUE	FALSE	CDS
3R.12518175	3R	12518175	0	5	lost	FALSE	FALSE	5UTR
3R.12591834	3R	12591834	10	5	ev-new	FALSE	FALSE	intron
3R.12731422	3R	12731422	0	3	lost	FALSE	FALSE	intron
3R.12731521	3R	12731521	10	4	ev-new	FALSE	FALSE	intron
3R.1273199	3R	1273199	10	4	ev-new	TRUE	FALSE	5UTR
3R.12732364	3R	12732364	0	4	lost	FALSE	FALSE	intron
3R.12745578	3R	12745578	10	4	ev-new	FALSE	FALSE	CDS
3R.12781081	3R	12781081	10	3	ev-new	FALSE	FALSE	CDS
3R.12892976	3R	12892976	0	4	lost	FALSE	FALSE	intergenic
3R.12929398	3R	12929398	10	3	ev-new	FALSE	FALSE	intergenic
3R.1296727	3R	1296727	0	3	lost	FALSE	FALSE	intergenic
3R.12988234	3R	12988234	0	5	lost	FALSE	FALSE	intergenic
3R.13035130	3R	13035130	0	5	lost	FALSE	FALSE	intergenic
3R.13174299	3R	13174299	0	5	seg	TRUE	FALSE	intergenic
3R.13174299	3R	13174299	10	5	seg	TRUE	FALSE	intergenic
3R.13190395	3R	13190395	10	3	ev-new	FALSE	FALSE	intergenic
3R.13199292	3R	13199292	10	4	ev-new	FALSE	FALSE	intron
3R.1326586	3R	1326586	10	5	ev-new	TRUE	FALSE	5UTR
3R.1326753	3R	1326753	0	3	seg	TRUE	FALSE	intron
3R.1326753	3R	1326753	10	3	seg	TRUE	FALSE	intron
3R.13297854	3R	13297854	0	3	lost	FALSE	FALSE	intergenic
3R.13332686	3R	13332686	10	4	ev-new	FALSE	FALSE	intergenic
3R.13347557	3R	13347557	0	4	lost	FALSE	FALSE	intron
3R.1338331	3R	1338331	0	4	lost	FALSE	FALSE	5UTR
3R.1338711	3R	1338711	10	3	ev-new	TRUE	FALSE	5UTR
3R.13396462	3R	13396462	0	4	seg	TRUE	TRUE	intergenic
3R.13396462	3R	13396462	10	4	seg	TRUE	TRUE	intergenic
3R.13396462	3R	13396462	0	5	seg	TRUE	TRUE	intergenic
3R.13396462	3R	13396462	10	5	seg	TRUE	TRUE	intergenic
3R.13396534	3R	13396534	0	3	seg	TRUE	TRUE	5UTR
3R.13396534	3R	13396534	10	3	seg	TRUE	TRUE	5UTR
3R.13481335	3R	13481335	10	4	ev-new	FALSE	FALSE	5UTR
3R.1350116	3R	1350116	10	4	ev-new	FALSE	TRUE	intergenic
3R.13504420	3R	13504420	10	4	ev-new	FALSE	TRUE	intron
3R.13591918	3R	13591918	10	4	ev-new	FALSE	FALSE	intergenic
3R.13594148	3R	13594148	10	4	ev-new	FALSE	TRUE	intron
3R.13682349	3R	13682349	10	4	ev-new	FALSE	FALSE	intergenic
3R.13703360	3R	13703360	10	3	ev-new	FALSE	FALSE	intron
3R.13725845	3R	13725845	10	4	ev-new	FALSE	FALSE	CDS
3R.1385295	3R	1385295	0	3	lost	FALSE	FALSE	intron
3R.13942449	3R	13942449	0	5	lost	FALSE	FALSE	intergenic
3R.13952040	3R	13952040	10	4	ev-new	TRUE	FALSE	intron
3R.13952294	3R	13952294	10	3	ev-new	FALSE	FALSE	intron
3R.1398436	3R	1398436	10	4	ev-new	FALSE	FALSE	intron
3R.13998877	3R	13998877	0	4	lost	FALSE	TRUE	intergenic
3R.142172	3R	142172	10	4	ev-new	FALSE	FALSE	3UTR
3R.14260755	3R	14260755	10	5	ev-new	FALSE	FALSE	intron
3R.14279724	3R	14279724	0	4	lost	FALSE	FALSE	intron
3R.14290170	3R	14290170	10	4	ev-new	FALSE	FALSE	CDS
3R.14385286	3R	14385286	10	4	seg	FALSE	FALSE	intergenic
3R.14385286	3R	14385286	0	4	seg	FALSE	FALSE	intergenic
3R.147305	3R	147305	10	4	ev-new	TRUE	FALSE	intergenic
3R.14815337	3R	14815337	0	5	lost	TRUE	FALSE	intergenic
3R.14955414	3R	14955414	10	4	ev-new	FALSE	FALSE	intron
3R.14997153	3R	14997153	10	4	ev-new	FALSE	FALSE	5UTR
3R.15022285	3R	15022285	0	4	seg	TRUE	FALSE	intergenic
3R.15022285	3R	15022285	10	4	seg	TRUE	FALSE	intergenic
3R.15180179	3R	15180179	0	3	lost	TRUE	FALSE	intron
3R.15218847	3R	15218847	0	5	lost	FALSE	FALSE	intron
3R.15218908	3R	15218908	0	4	lost	FALSE	FALSE	intron
3R.15218918	3R	15218918	0	3	lost	FALSE	FALSE	intron
3R.15228931	3R	15228931	0	5	lost	FALSE	FALSE	intron
3R.15286625	3R	15286625	0	5	lost	FALSE	FALSE	5UTR
3R.15294323	3R	15294323	10	3	ev-new	FALSE	FALSE	CDS
3R.15294552	3R	15294552	0	5	lost	FALSE	FALSE	5UTR
3R.15447636	3R	15447636	10	4	ev-new	FALSE	FALSE	5UTR
3R.15456453	3R	15456453	0	3	lost	FALSE	TRUE	CDS
3R.15457417	3R	15457417	10	4	ev-new	TRUE	TRUE	5UTR
3R.15487437	3R	15487437	10	4	ev-new	FALSE	FALSE	intron
3R.15514275	3R	15514275	0	4	lost	FALSE	FALSE	3UTR
3R.15514575	3R	15514575	10	4	ev-new	FALSE	FALSE	5UTR
3R.15524407	3R	15524407	0	5	lost	FALSE	FALSE	intergenic
3R.15536590	3R	15536590	10	5	ev-new	FALSE	FALSE	intron
3R.15536725	3R	15536725	10	4	ev-new	TRUE	FALSE	intron
3R.15537157	3R	15537157	10	3	ev-new	FALSE	FALSE	intron
3R.15555038	3R	15555038	10	5	ev-new	FALSE	FALSE	intergenic
3R.15610437	3R	15610437	10	5	ev-new	FALSE	FALSE	intergenic
3R.15661093	3R	15661093	0	5	lost	FALSE	FALSE	intron
3R.15668560	3R	15668560	10	4	ev-new	FALSE	FALSE	intron
3R.15693611	3R	15693611	0	3	seg	FALSE	TRUE	5UTR
3R.15693611	3R	15693611	10	3	seg	FALSE	TRUE	5UTR
3R.15734251	3R	15734251	0	5	lost	FALSE	TRUE	intron
3R.15734459	3R	15734459	10	4	ev-new	FALSE	TRUE	intron
3R.15734587	3R	15734587	0	3	lost	FALSE	TRUE	intron
3R.15745220	3R	15745220	10	5	ev-new	TRUE	FALSE	intron
3R.15745222	3R	15745222	0	3	lost	TRUE	FALSE	intron
3R.15801297	3R	15801297	0	4	lost	FALSE	FALSE	intergenic
3R.15838535	3R	15838535	10	3	ev-new	FALSE	FALSE	intron
3R.15901462	3R	15901462	0	5	lost	FALSE	FALSE	intron
3R.15917516	3R	15917516	0	4	seg	TRUE	TRUE	intron
3R.15917516	3R	15917516	10	4	seg	TRUE	TRUE	intron
3R.15917529	3R	15917529	0	3	seg	TRUE	TRUE	intron
3R.15917529	3R	15917529	10	3	seg	TRUE	TRUE	intron
3R.15917583	3R	15917583	0	5	seg	TRUE	TRUE	intron
3R.15917583	3R	15917583	10	5	seg	TRUE	TRUE	intron
3R.15989907	3R	15989907	10	4	ev-new	FALSE	FALSE	intron
3R.16016535	3R	16016535	0	4	seg	TRUE	TRUE	intron
3R.16016535	3R	16016535	10	4	seg	TRUE	TRUE	intron
3R.16016545	3R	16016545	0	5	lost	TRUE	TRUE	intron
3R.16021284	3R	16021284	0	5	lost	TRUE	TRUE	intron
3R.16039915	3R	16039915	10	4	ev-new	FALSE	FALSE	intron
3R.16040597	3R	16040597	0	5	lost	TRUE	FALSE	5UTR
3R.16093892	3R	16093892	10	4	ev-new	TRUE	FALSE	intergenic
3R.16115442	3R	16115442	0	3	lost	FALSE	FALSE	intergenic
3R.16118725	3R	16118725	10	3	ev-new	FALSE	FALSE	intergenic
3R.16118798	3R	16118798	10	5	ev-new	FALSE	FALSE	intergenic
3R.16118904	3R	16118904	10	4	ev-new	FALSE	FALSE	intergenic
3R.16139324	3R	16139324	10	3	ev-new	FALSE	FALSE	CDS
3R.16146271	3R	16146271	0	5	lost	FALSE	FALSE	intron
3R.16247013	3R	16247013	0	4	lost	TRUE	FALSE	5UTR
3R.16351467	3R	16351467	10	4	ev-new	FALSE	FALSE	intergenic
3R.16355230	3R	16355230	10	3	ev-new	FALSE	FALSE	CDS
3R.16379580	3R	16379580	0	3	lost	TRUE	TRUE	intron
3R.16379589	3R	16379589	0	5	lost	TRUE	TRUE	intron
3R.16379659	3R	16379659	10	4	ev-new	FALSE	TRUE	intron
3R.16389538	3R	16389538	0	5	lost	TRUE	FALSE	intron
3R.16390435	3R	16390435	10	4	ev-new	FALSE	FALSE	intron
3R.16438152	3R	16438152	10	3	ev-new	FALSE	FALSE	intron
3R.16483292	3R	16483292	10	3	ev-new	FALSE	FALSE	CDS
3R.16558882	3R	16558882	10	5	ev-new	TRUE	TRUE	intergenic
3R.16558956	3R	16558956	10	4	ev-new	TRUE	TRUE	intergenic
3R.16591699	3R	16591699	0	5	lost	FALSE	FALSE	5UTR
3R.16770940	3R	16770940	0	3	lost	FALSE	FALSE	intron
3R.16785798	3R	16785798	0	4	lost	TRUE	FALSE	intergenic
3R.16797657	3R	16797657	0	5	lost	FALSE	FALSE	intergenic
3R.17031048	3R	17031048	10	5	ev-new	FALSE	FALSE	intron
3R.17077288	3R	17077288	0	5	lost	TRUE	FALSE	intron
3R.17080154	3R	17080154	0	5	lost	FALSE	FALSE	intergenic
3R.1713022	3R	1713022	10	4	ev-new	FALSE	FALSE	intergenic
3R.17231910	3R	17231910	0	4	lost	FALSE	FALSE	intergenic
3R.1724058	3R	1724058	10	4	ev-new	FALSE	TRUE	intron
3R.17264678	3R	17264678	0	3	seg	TRUE	FALSE	5UTR
3R.17264678	3R	17264678	10	3	seg	TRUE	FALSE	5UTR
3R.17264701	3R	17264701	0	4	lost	TRUE	FALSE	5UTR
3R.17264729	3R	17264729	0	5	lost	TRUE	FALSE	5UTR
3R.17265310	3R	17265310	0	4	seg	FALSE	FALSE	intron
3R.17265310	3R	17265310	10	4	seg	FALSE	FALSE	intron
3R.17357584	3R	17357584	10	5	ev-new	TRUE	FALSE	intergenic
3R.17357680	3R	17357680	10	4	ev-new	TRUE	FALSE	5UTR
3R.17357974	3R	17357974	0	3	lost	FALSE	FALSE	5UTR
3R.17418970	3R	17418970	10	3	ev-new	TRUE	FALSE	intron
3R.17457718	3R	17457718	0	5	lost	FALSE	FALSE	intron
3R.17532003	3R	17532003	0	5	lost	FALSE	FALSE	intergenic
3R.17560232	3R	17560232	0	3	lost	FALSE	FALSE	intergenic
3R.17678006	3R	17678006	10	3	ev-new	FALSE	FALSE	5UTR
3R.17694757	3R	17694757	10	4	ev-new	FALSE	FALSE	5UTR
3R.17820227	3R	17820227	10	3	ev-new	FALSE	FALSE	5UTR
3R.17927299	3R	17927299	10	4	ev-new	FALSE	FALSE	5UTR
3R.17939742	3R	17939742	0	3	lost	FALSE	FALSE	CDS
3R.17961141	3R	17961141	0	5	lost	FALSE	FALSE	intron
3R.1819613	3R	1819613	0	3	lost	FALSE	FALSE	intergenic
3R.18230590	3R	18230590	0	5	lost	FALSE	FALSE	intergenic
3R.18262866	3R	18262866	0	5	lost	FALSE	FALSE	5UTR
3R.1828065	3R	1828065	0	4	lost	FALSE	FALSE	intergenic
3R.18320055	3R	18320055	10	5	ev-new	FALSE	FALSE	5UTR
3R.18428129	3R	18428129	10	4	seg	TRUE	FALSE	intergenic
3R.18428129	3R	18428129	0	4	seg	TRUE	FALSE	intergenic
3R.18484284	3R	18484284	10	4	ev-new	FALSE	FALSE	5UTR
3R.18498895	3R	18498895	0	5	seg	TRUE	TRUE	intron
3R.18498895	3R	18498895	10	5	seg	TRUE	TRUE	intron
3R.18498910	3R	18498910	10	4	ev-new	TRUE	TRUE	intron
3R.18518523	3R	18518523	0	3	lost	TRUE	FALSE	intron
3R.18531227	3R	18531227	0	5	lost	FALSE	FALSE	intron
3R.18549210	3R	18549210	0	4	lost	TRUE	FALSE	intergenic
3R.18731650	3R	18731650	0	4	lost	FALSE	FALSE	intron
3R.1895112	3R	1895112	0	4	lost	FALSE	FALSE	intron
3R.18962895	3R	18962895	0	3	lost	TRUE	FALSE	5UTR
3R.18978566	3R	18978566	10	4	ev-new	FALSE	FALSE	intergenic
3R.19023464	3R	19023464	10	4	ev-new	TRUE	FALSE	5UTR
3R.19077349	3R	19077349	10	4	ev-new	TRUE	FALSE	intergenic
3R.19110507	3R	19110507	10	3	ev-new	TRUE	FALSE	intron
3R.19111108	3R	19111108	10	5	ev-new	TRUE	FALSE	intergenic
3R.19131061	3R	19131061	10	4	ev-new	TRUE	TRUE	5UTR
3R.19146271	3R	19146271	10	3	ev-new	FALSE	FALSE	intron
3R.19219812	3R	19219812	0	5	seg	TRUE	FALSE	5UTR
3R.19219812	3R	19219812	10	5	seg	TRUE	FALSE	5UTR
3R.19219867	3R	19219867	10	4	ev-new	TRUE	FALSE	5UTR
3R.19240084	3R	19240084	0	5	lost	TRUE	FALSE	5UTR
3R.19350625	3R	19350625	0	5	lost	FALSE	FALSE	CDS
3R.19363008	3R	19363008	10	4	ev-new	FALSE	FALSE	intron
3R.19366976	3R	19366976	10	4	ev-new	FALSE	FALSE	3UTR
3R.19440076	3R	19440076	10	3	ev-new	FALSE	TRUE	5UTR
3R.19440087	3R	19440087	0	4	lost	FALSE	TRUE	5UTR
3R.19440175	3R	19440175	0	5	seg	FALSE	TRUE	intron
3R.19440175	3R	19440175	10	5	seg	FALSE	TRUE	intron
3R.19469690	3R	19469690	0	5	lost	FALSE	FALSE	CDS
3R.19539201	3R	19539201	10	3	ev-new	FALSE	FALSE	CDS
3R.1956686	3R	1956686	0	4	lost	FALSE	FALSE	intergenic
3R.19721277	3R	19721277	10	5	ev-new	FALSE	TRUE	intron
3R.19722208	3R	19722208	10	3	ev-new	TRUE	TRUE	5UTR
3R.19722215	3R	19722215	0	4	seg	TRUE	TRUE	5UTR
3R.19722215	3R	19722215	10	4	seg	TRUE	TRUE	5UTR
3R.19722650	3R	19722650	0	3	lost	FALSE	FALSE	intergenic
3R.19750839	3R	19750839	10	4	ev-new	TRUE	FALSE	intron
3R.19764361	3R	19764361	0	3	lost	TRUE	FALSE	intron
3R.19807115	3R	19807115	0	3	lost	FALSE	FALSE	5UTR
3R.19807391	3R	19807391	10	5	ev-new	TRUE	FALSE	5UTR
3R.19807748	3R	19807748	0	4	lost	FALSE	FALSE	5UTR
3R.19895980	3R	19895980	0	3	lost	FALSE	TRUE	5UTR
3R.19896662	3R	19896662	10	3	ev-new	FALSE	TRUE	5UTR
3R.19896687	3R	19896687	0	4	seg	FALSE	TRUE	5UTR
3R.19896687	3R	19896687	10	4	seg	FALSE	TRUE	5UTR
3R.19896735	3R	19896735	10	5	ev-new	FALSE	TRUE	5UTR
3R.19904414	3R	19904414	10	3	ev-new	FALSE	FALSE	5UTR
3R.19942345	3R	19942345	0	4	lost	FALSE	TRUE	intergenic
3R.19942450	3R	19942450	0	5	lost	FALSE	TRUE	intergenic
3R.19987939	3R	19987939	0	3	lost	FALSE	FALSE	5UTR
3R.19988025	3R	19988025	0	5	lost	FALSE	FALSE	5UTR
3R.20046073	3R	20046073	10	4	seg	FALSE	FALSE	5UTR
3R.20046073	3R	20046073	0	4	seg	FALSE	FALSE	5UTR
3R.20057294	3R	20057294	10	4	ev-new	FALSE	FALSE	intron
3R.20069903	3R	20069903	10	3	seg	FALSE	FALSE	intergenic
3R.20069903	3R	20069903	0	3	seg	FALSE	FALSE	intergenic
3R.20224940	3R	20224940	0	3	lost	FALSE	FALSE	3UTR
3R.20226351	3R	20226351	10	5	ev-new	FALSE	FALSE	intergenic
3R.20226949	3R	20226949	0	4	lost	FALSE	FALSE	5UTR
3R.2046946	3R	2046946	10	3	ev-new	TRUE	FALSE	intron
3R.20587174	3R	20587174	10	4	ev-new	FALSE	FALSE	intergenic
3R.20654794	3R	20654794	0	5	lost	FALSE	FALSE	CDS
3R.20665275	3R	20665275	0	3	lost	FALSE	FALSE	intergenic
3R.20686261	3R	20686261	0	4	lost	TRUE	TRUE	intergenic
3R.20686278	3R	20686278	10	3	ev-new	TRUE	TRUE	intergenic
3R.20686675	3R	20686675	0	3	lost	TRUE	TRUE	intergenic
3R.20686753	3R	20686753	10	4	ev-new	TRUE	TRUE	5UTR
3R.20688995	3R	20688995	10	3	ev-new	TRUE	FALSE	intron
3R.20689441	3R	20689441	0	5	lost	TRUE	FALSE	intron
3R.20726462	3R	20726462	0	5	lost	FALSE	FALSE	intron
3R.20743097	3R	20743097	0	3	lost	FALSE	FALSE	intron
3R.20807668	3R	20807668	0	4	seg	TRUE	TRUE	intergenic
3R.20807668	3R	20807668	10	4	seg	TRUE	TRUE	intergenic
3R.20813410	3R	20813410	10	3	ev-new	FALSE	FALSE	intron
3R.20904267	3R	20904267	0	5	seg	FALSE	TRUE	intergenic
3R.20904267	3R	20904267	10	5	seg	FALSE	TRUE	intergenic
3R.20904276	3R	20904276	10	4	ev-new	FALSE	TRUE	intergenic
3R.20904313	3R	20904313	0	3	seg	FALSE	TRUE	intergenic
3R.20904313	3R	20904313	10	3	seg	FALSE	TRUE	intergenic
3R.21036057	3R	21036057	10	3	ev-new	FALSE	FALSE	intron
3R.21167546	3R	21167546	10	4	ev-new	FALSE	FALSE	CDS
3R.21196687	3R	21196687	0	4	lost	FALSE	FALSE	intergenic
3R.21226573	3R	21226573	0	3	lost	FALSE	FALSE	intergenic
3R.21429117	3R	21429117	10	5	ev-new	FALSE	FALSE	intergenic
3R.21590312	3R	21590312	0	3	lost	FALSE	FALSE	3UTR
3R.21652074	3R	21652074	10	4	ev-new	FALSE	FALSE	intron
3R.21663191	3R	21663191	0	4	lost	TRUE	FALSE	intron
3R.21663503	3R	21663503	0	4	lost	FALSE	FALSE	intron
3R.21713487	3R	21713487	0	4	lost	FALSE	FALSE	intron
3R.21800646	3R	21800646	0	5	lost	FALSE	FALSE	intergenic
3R.21846692	3R	21846692	10	4	ev-new	FALSE	FALSE	intergenic
3R.21860066	3R	21860066	10	4	ev-new	FALSE	FALSE	intergenic
3R.21892593	3R	21892593	0	5	lost	FALSE	FALSE	intergenic
3R.21917723	3R	21917723	0	5	seg	FALSE	TRUE	intergenic
3R.21917723	3R	21917723	10	5	seg	FALSE	TRUE	intergenic
3R.21918449	3R	21918449	0	3	seg	TRUE	TRUE	5UTR
3R.21918449	3R	21918449	10	3	seg	TRUE	TRUE	5UTR
3R.22180070	3R	22180070	10	3	ev-new	FALSE	FALSE	5UTR
3R.22251275	3R	22251275	0	4	lost	FALSE	FALSE	intron
3R.22536823	3R	22536823	0	3	lost	FALSE	FALSE	intergenic
3R.22607936	3R	22607936	10	5	ev-new	FALSE	FALSE	CDS
3R.22611234	3R	22611234	0	5	lost	FALSE	FALSE	intergenic
3R.22664585	3R	22664585	0	5	lost	FALSE	FALSE	intron
3R.22664993	3R	22664993	0	3	lost	TRUE	FALSE	intron
3R.22760822	3R	22760822	10	3	ev-new	FALSE	FALSE	5UTR
3R.22789849	3R	22789849	10	5	ev-new	FALSE	FALSE	5UTR
3R.22790196	3R	22790196	10	5	ev-new	FALSE	FALSE	intergenic
3R.22799652	3R	22799652	0	3	lost	FALSE	FALSE	intergenic
3R.22965727	3R	22965727	0	4	lost	FALSE	TRUE	5UTR
3R.22966048	3R	22966048	0	3	seg	FALSE	TRUE	intergenic
3R.22966048	3R	22966048	10	3	seg	FALSE	TRUE	intergenic
3R.22966152	3R	22966152	0	5	seg	FALSE	TRUE	intergenic
3R.22966152	3R	22966152	10	5	seg	FALSE	TRUE	intergenic
3R.22966160	3R	22966160	0	4	seg	FALSE	TRUE	intergenic
3R.22966160	3R	22966160	10	4	seg	FALSE	TRUE	intergenic
3R.23316010	3R	23316010	0	5	lost	FALSE	FALSE	intergenic
3R.23329497	3R	23329497	0	3	lost	FALSE	FALSE	3UTR
3R.23543541	3R	23543541	10	4	ev-new	FALSE	FALSE	intron
3R.2354598	3R	2354598	0	5	lost	FALSE	FALSE	intron
3R.23555839	3R	23555839	0	5	lost	FALSE	FALSE	intron
3R.23556906	3R	23556906	0	5	lost	FALSE	FALSE	CDS
3R.23709622	3R	23709622	0	5	lost	FALSE	FALSE	intergenic
3R.23784530	3R	23784530	0	5	lost	FALSE	FALSE	intergenic
3R.23906734	3R	23906734	0	4	lost	FALSE	FALSE	CDS
3R.2392066	3R	2392066	0	5	lost	FALSE	FALSE	intergenic
3R.23935250	3R	23935250	0	5	lost	FALSE	FALSE	CDS
3R.24081396	3R	24081396	0	3	lost	TRUE	FALSE	intron
3R.24087188	3R	24087188	10	4	ev-new	FALSE	FALSE	intron
3R.24095695	3R	24095695	0	5	lost	FALSE	FALSE	intron
3R.24105348	3R	24105348	10	4	ev-new	FALSE	FALSE	intron
3R.24109654	3R	24109654	10	3	ev-new	FALSE	FALSE	intron
3R.24139039	3R	24139039	10	5	ev-new	FALSE	FALSE	intergenic
3R.24155584	3R	24155584	0	4	lost	FALSE	FALSE	5UTR
3R.24169624	3R	24169624	0	3	lost	TRUE	FALSE	5UTR
3R.24174471	3R	24174471	0	3	lost	TRUE	TRUE	5UTR
3R.24267399	3R	24267399	10	3	ev-new	FALSE	FALSE	intergenic
3R.24272230	3R	24272230	0	5	lost	TRUE	TRUE	5UTR
3R.24272248	3R	24272248	0	4	lost	TRUE	TRUE	5UTR
3R.24272274	3R	24272274	10	3	seg	TRUE	TRUE	5UTR
3R.24272274	3R	24272274	0	3	seg	TRUE	TRUE	5UTR
3R.24272709	3R	24272709	10	4	ev-new	TRUE	TRUE	5UTR
3R.24272728	3R	24272728	10	3	ev-new	TRUE	TRUE	5UTR
3R.24428265	3R	24428265	10	4	ev-new	FALSE	FALSE	intron
3R.24493690	3R	24493690	10	4	ev-new	FALSE	FALSE	intron
3R.24507972	3R	24507972	0	4	lost	TRUE	FALSE	5UTR
3R.24703291	3R	24703291	10	3	ev-new	FALSE	FALSE	intergenic
3R.24775142	3R	24775142	10	4	seg	TRUE	TRUE	intergenic
3R.24775142	3R	24775142	0	4	seg	TRUE	TRUE	intergenic
3R.24775190	3R	24775190	10	3	seg	TRUE	TRUE	intergenic
3R.24775190	3R	24775190	0	3	seg	TRUE	TRUE	intergenic
3R.24893820	3R	24893820	0	3	lost	FALSE	FALSE	intron
3R.24992882	3R	24992882	0	5	lost	FALSE	FALSE	5UTR
3R.25043106	3R	25043106	0	3	lost	TRUE	FALSE	5UTR
3R.25052376	3R	25052376	0	3	lost	TRUE	FALSE	5UTR
3R.25058283	3R	25058283	0	3	lost	FALSE	FALSE	5UTR
3R.25155899	3R	25155899	0	5	lost	FALSE	FALSE	intron
3R.2515877	3R	2515877	10	3	ev-new	FALSE	FALSE	intron
3R.25198935	3R	25198935	0	5	lost	FALSE	FALSE	intron
3R.25268446	3R	25268446	10	3	ev-new	TRUE	TRUE	intergenic
3R.25274157	3R	25274157	10	4	ev-new	TRUE	FALSE	intergenic
3R.25275104	3R	25275104	0	3	lost	TRUE	FALSE	intergenic
3R.25278357	3R	25278357	0	5	lost	FALSE	FALSE	intergenic
3R.25367601	3R	25367601	10	4	ev-new	TRUE	TRUE	intron
3R.25369892	3R	25369892	0	4	lost	FALSE	FALSE	CDS
3R.25422853	3R	25422853	0	3	lost	TRUE	FALSE	intron
3R.25496482	3R	25496482	10	4	ev-new	FALSE	FALSE	intergenic
3R.25496583	3R	25496583	0	3	lost	FALSE	FALSE	intergenic
3R.25533013	3R	25533013	0	5	seg	FALSE	FALSE	intron
3R.25533013	3R	25533013	10	5	seg	FALSE	FALSE	intron
3R.2554355	3R	2554355	10	4	ev-new	FALSE	FALSE	intergenic
3R.25569934	3R	25569934	10	4	ev-new	FALSE	FALSE	intron
3R.25631554	3R	25631554	10	5	ev-new	FALSE	FALSE	intergenic
3R.25707955	3R	25707955	10	3	ev-new	FALSE	FALSE	intergenic
3R.2589283	3R	2589283	0	5	lost	FALSE	FALSE	intron
3R.25992159	3R	25992159	0	3	lost	FALSE	FALSE	intergenic
3R.26025406	3R	26025406	0	5	lost	FALSE	FALSE	intergenic
3R.26150008	3R	26150008	10	4	ev-new	TRUE	FALSE	intergenic
3R.26174906	3R	26174906	0	5	lost	TRUE	FALSE	intron
3R.26335280	3R	26335280	0	4	lost	FALSE	FALSE	CDS
3R.26528519	3R	26528519	10	3	ev-new	FALSE	FALSE	CDS
3R.26532483	3R	26532483	10	4	ev-new	FALSE	FALSE	5UTR
3R.265716	3R	265716	0	5	seg	TRUE	TRUE	5UTR
3R.265716	3R	265716	10	5	seg	TRUE	TRUE	5UTR
3R.26647363	3R	26647363	10	4	ev-new	TRUE	TRUE	5UTR
3R.26648290	3R	26648290	0	5	lost	TRUE	TRUE	intron
3R.26667538	3R	26667538	0	5	lost	TRUE	TRUE	CDS
3R.26667583	3R	26667583	0	4	seg	TRUE	TRUE	CDS
3R.26667583	3R	26667583	10	4	seg	TRUE	TRUE	CDS
3R.26667664	3R	26667664	10	3	seg	TRUE	TRUE	5UTR
3R.26667664	3R	26667664	0	3	seg	TRUE	TRUE	5UTR
3R.26746090	3R	26746090	10	3	ev-new	FALSE	FALSE	intron
3R.26817219	3R	26817219	0	3	lost	FALSE	FALSE	intron
3R.26899158	3R	26899158	0	5	lost	FALSE	TRUE	5UTR
3R.26899185	3R	26899185	10	4	ev-new	TRUE	TRUE	5UTR
3R.26975228	3R	26975228	10	3	ev-new	FALSE	FALSE	5UTR
3R.26977589	3R	26977589	0	5	lost	FALSE	FALSE	intergenic
3R.2793664	3R	2793664	10	4	ev-new	TRUE	FALSE	intron
3R.2793747	3R	2793747	10	3	ev-new	TRUE	FALSE	intron
3R.2794055	3R	2794055	0	5	lost	FALSE	FALSE	intron
3R.2809670	3R	2809670	10	3	ev-new	FALSE	FALSE	5UTR
3R.2847331	3R	2847331	0	5	lost	FALSE	FALSE	intergenic
3R.2847399	3R	2847399	0	3	seg	FALSE	FALSE	intergenic
3R.2847399	3R	2847399	10	3	seg	FALSE	FALSE	intergenic
3R.2885075	3R	2885075	10	4	ev-new	FALSE	FALSE	intergenic
3R.2933223	3R	2933223	10	4	ev-new	FALSE	FALSE	3UTR
3R.3029101	3R	3029101	0	4	lost	FALSE	FALSE	intergenic
3R.3046147	3R	3046147	10	3	ev-new	FALSE	FALSE	intergenic
3R.3169174	3R	3169174	10	4	ev-new	FALSE	FALSE	intron
3R.3171292	3R	3171292	10	3	ev-new	TRUE	FALSE	5UTR
3R.3276990	3R	3276990	0	5	lost	FALSE	FALSE	intron
3R.3467150	3R	3467150	0	3	lost	FALSE	FALSE	intergenic
3R.3490785	3R	3490785	0	5	lost	FALSE	FALSE	intron
3R.3598647	3R	3598647	10	3	ev-new	FALSE	FALSE	intron
3R.3683186	3R	3683186	0	4	lost	FALSE	FALSE	CDS
3R.3703047	3R	3703047	10	3	ev-new	FALSE	FALSE	intergenic
3R.3763193	3R	3763193	0	4	lost	FALSE	FALSE	5UTR
3R.3804746	3R	3804746	0	4	lost	FALSE	FALSE	intron
3R.3826160	3R	3826160	0	3	lost	FALSE	FALSE	intron
3R.3830827	3R	3830827	0	5	lost	TRUE	FALSE	intron
3R.3916813	3R	3916813	0	3	lost	FALSE	FALSE	intron
3R.39397	3R	39397	10	5	ev-new	FALSE	FALSE	intergenic
3R.3941564	3R	3941564	0	3	lost	FALSE	FALSE	intergenic
3R.4119037	3R	4119037	10	5	seg	TRUE	TRUE	intergenic
3R.4119037	3R	4119037	0	5	seg	TRUE	TRUE	intergenic
3R.4119083	3R	4119083	10	3	seg	TRUE	TRUE	intergenic
3R.4119083	3R	4119083	0	3	seg	TRUE	TRUE	intergenic
3R.4119120	3R	4119120	10	4	seg	TRUE	TRUE	intergenic
3R.4119120	3R	4119120	0	4	seg	TRUE	TRUE	intergenic
3R.4144366	3R	4144366	0	5	lost	FALSE	FALSE	intergenic
3R.4146068	3R	4146068	0	3	lost	FALSE	FALSE	CDS
3R.4152753	3R	4152753	10	5	ev-new	FALSE	FALSE	intron
3R.41559	3R	41559	10	5	seg	FALSE	FALSE	5UTR
3R.41559	3R	41559	0	5	seg	FALSE	FALSE	5UTR
3R.41561	3R	41561	10	3	seg	FALSE	FALSE	5UTR
3R.41561	3R	41561	0	3	seg	FALSE	FALSE	5UTR
3R.41594	3R	41594	0	4	lost	FALSE	FALSE	5UTR
3R.419329	3R	419329	0	5	lost	FALSE	FALSE	CDS
3R.4227439	3R	4227439	0	5	lost	TRUE	TRUE	5UTR
3R.4262730	3R	4262730	10	5	ev-new	FALSE	FALSE	intergenic
3R.4262794	3R	4262794	10	4	seg	FALSE	FALSE	intergenic
3R.4262794	3R	4262794	0	4	seg	FALSE	FALSE	intergenic
3R.433633	3R	433633	0	3	lost	TRUE	FALSE	5UTR
3R.4553720	3R	4553720	10	3	ev-new	FALSE	FALSE	3UTR
3R.4627654	3R	4627654	10	4	ev-new	TRUE	FALSE	5UTR
3R.4627870	3R	4627870	10	3	ev-new	TRUE	FALSE	intron
3R.46855	3R	46855	0	4	lost	FALSE	FALSE	intron
3R.478510	3R	478510	10	5	ev-new	FALSE	FALSE	3UTR
3R.4817825	3R	4817825	0	3	lost	FALSE	FALSE	5UTR
3R.4923478	3R	4923478	10	5	ev-new	FALSE	FALSE	intergenic
3R.5062509	3R	5062509	0	5	lost	FALSE	FALSE	intergenic
3R.5100284	3R	5100284	0	5	lost	TRUE	FALSE	5UTR
3R.5100318	3R	5100318	10	4	ev-new	TRUE	FALSE	5UTR
3R.5151315	3R	5151315	0	5	lost	TRUE	FALSE	intron
3R.5160677	3R	5160677	0	3	lost	FALSE	FALSE	intergenic
3R.5211485	3R	5211485	10	4	ev-new	FALSE	FALSE	intergenic
3R.5278524	3R	5278524	0	5	lost	FALSE	FALSE	intergenic
3R.5371814	3R	5371814	0	5	lost	FALSE	FALSE	CDS
3R.5459803	3R	5459803	10	3	ev-new	FALSE	FALSE	intergenic
3R.5487598	3R	5487598	10	4	ev-new	TRUE	FALSE	intergenic
3R.5512450	3R	5512450	0	3	lost	FALSE	FALSE	CDS
3R.5515579	3R	5515579	0	4	lost	FALSE	FALSE	5UTR
3R.5557966	3R	5557966	0	5	lost	FALSE	FALSE	intron
3R.5611443	3R	5611443	0	5	lost	FALSE	FALSE	CDS
3R.5636497	3R	5636497	0	5	lost	FALSE	FALSE	intron
3R.5674523	3R	5674523	0	5	lost	FALSE	FALSE	intron
3R.571421	3R	571421	0	4	lost	FALSE	FALSE	intron
3R.5863756	3R	5863756	0	3	lost	FALSE	FALSE	intron
3R.609220	3R	609220	10	5	ev-new	FALSE	FALSE	intergenic
3R.6162917	3R	6162917	0	3	lost	FALSE	FALSE	intergenic
3R.6179908	3R	6179908	0	4	lost	FALSE	FALSE	5UTR
3R.6196552	3R	6196552	10	4	ev-new	FALSE	TRUE	intergenic
3R.6261395	3R	6261395	0	4	lost	TRUE	TRUE	5UTR
3R.6261442	3R	6261442	0	3	lost	TRUE	TRUE	5UTR
3R.6433468	3R	6433468	0	3	lost	TRUE	FALSE	intron
3R.6433516	3R	6433516	10	4	ev-new	FALSE	FALSE	intron
3R.647529	3R	647529	0	5	lost	FALSE	FALSE	intergenic
3R.650598	3R	650598	0	5	lost	FALSE	FALSE	intergenic
3R.6697879	3R	6697879	10	3	ev-new	FALSE	FALSE	5UTR
3R.6760570	3R	6760570	10	4	ev-new	FALSE	FALSE	CDS
3R.6767731	3R	6767731	0	5	lost	FALSE	FALSE	intron
3R.6772125	3R	6772125	10	4	ev-new	FALSE	FALSE	intron
3R.6778577	3R	6778577	10	3	ev-new	TRUE	FALSE	intron
3R.6778593	3R	6778593	0	5	lost	TRUE	FALSE	intron
3R.6870106	3R	6870106	0	3	lost	FALSE	FALSE	intron
3R.6992573	3R	6992573	10	4	ev-new	FALSE	FALSE	CDS
3R.699902	3R	699902	10	5	ev-new	TRUE	FALSE	intergenic
3R.7155557	3R	7155557	0	3	lost	FALSE	FALSE	intergenic
3R.7155587	3R	7155587	0	4	lost	FALSE	FALSE	intergenic
3R.7216523	3R	7216523	10	3	ev-new	FALSE	FALSE	intergenic
3R.7231553	3R	7231553	0	5	lost	TRUE	TRUE	intron
3R.7231986	3R	7231986	10	3	ev-new	FALSE	TRUE	intron
3R.7271905	3R	7271905	10	3	ev-new	FALSE	FALSE	intergenic
3R.7380752	3R	7380752	0	4	lost	FALSE	FALSE	intron
3R.7623373	3R	7623373	0	4	lost	FALSE	FALSE	5UTR
3R.7625711	3R	7625711	0	3	seg	TRUE	TRUE	intron
3R.7625711	3R	7625711	10	3	seg	TRUE	TRUE	intron
3R.7625850	3R	7625850	10	4	ev-new	TRUE	TRUE	intron
3R.7661020	3R	7661020	0	4	lost	FALSE	FALSE	intron
3R.7859529	3R	7859529	0	5	lost	FALSE	FALSE	intergenic
3R.7879019	3R	7879019	10	5	ev-new	FALSE	FALSE	CDS
3R.8128362	3R	8128362	10	4	ev-new	FALSE	FALSE	intergenic
3R.8183583	3R	8183583	10	5	ev-new	FALSE	FALSE	intergenic
3R.8206810	3R	8206810	0	5	lost	FALSE	FALSE	intron
3R.8207933	3R	8207933	0	5	lost	TRUE	FALSE	CDS
3R.824119	3R	824119	0	5	lost	FALSE	TRUE	5UTR
3R.824471	3R	824471	10	5	ev-new	TRUE	TRUE	intergenic
3R.8249551	3R	8249551	0	4	lost	FALSE	FALSE	intron
3R.8260190	3R	8260190	0	3	lost	FALSE	FALSE	intron
3R.8331538	3R	8331538	0	3	lost	FALSE	FALSE	5UTR
3R.8363375	3R	8363375	0	5	lost	FALSE	FALSE	intergenic
3R.8553017	3R	8553017	0	5	lost	FALSE	FALSE	intergenic
3R.8636280	3R	8636280	10	4	ev-new	FALSE	FALSE	intron
3R.8689957	3R	8689957	10	4	ev-new	FALSE	FALSE	5UTR
3R.8690710	3R	8690710	0	4	seg	FALSE	FALSE	5UTR
3R.8690710	3R	8690710	10	4	seg	FALSE	FALSE	5UTR
3R.8690728	3R	8690728	0	5	seg	FALSE	FALSE	5UTR
3R.8690728	3R	8690728	10	5	seg	FALSE	FALSE	5UTR
3R.8690766	3R	8690766	0	3	seg	FALSE	FALSE	5UTR
3R.8690766	3R	8690766	10	3	seg	FALSE	FALSE	5UTR
3R.8745341	3R	8745341	0	3	lost	FALSE	FALSE	intron
3R.8752807	3R	8752807	0	3	lost	FALSE	FALSE	intron
3R.8834490	3R	8834490	0	4	lost	FALSE	FALSE	intergenic
3R.8959119	3R	8959119	10	4	ev-new	FALSE	FALSE	5UTR
3R.8973880	3R	8973880	0	4	lost	FALSE	FALSE	intergenic
3R.9027596	3R	9027596	10	3	ev-new	FALSE	FALSE	intron
3R.9031160	3R	9031160	0	3	lost	FALSE	FALSE	intron
3R.9035347	3R	9035347	10	4	ev-new	TRUE	TRUE	intron
3R.9035506	3R	9035506	10	3	ev-new	TRUE	TRUE	intron
3R.9035560	3R	9035560	0	5	lost	FALSE	TRUE	intron
3R.9047848	3R	9047848	0	5	lost	FALSE	FALSE	CDS
3R.9066142	3R	9066142	10	4	ev-new	TRUE	FALSE	intron
3R.9079717	3R	9079717	10	4	ev-new	TRUE	TRUE	intron
3R.9128193	3R	9128193	10	4	ev-new	TRUE	FALSE	5UTR
3R.9143168	3R	9143168	0	5	lost	FALSE	FALSE	5UTR
3R.9256252	3R	9256252	0	3	lost	FALSE	FALSE	CDS
3R.9323303	3R	9323303	0	5	lost	FALSE	FALSE	intergenic
3R.9341527	3R	9341527	0	3	lost	TRUE	TRUE	intergenic
3R.9361131	3R	9361131	0	4	lost	FALSE	FALSE	intron
3R.9365345	3R	9365345	0	5	lost	FALSE	FALSE	3UTR
3R.9638935	3R	9638935	0	5	seg	FALSE	TRUE	intergenic
3R.9638935	3R	9638935	10	5	seg	FALSE	TRUE	intergenic
3R.9638942	3R	9638942	0	4	lost	FALSE	TRUE	intergenic
3R.9743742	3R	9743742	10	3	ev-new	TRUE	FALSE	5UTR
3R.9852017	3R	9852017	0	4	lost	FALSE	FALSE	intergenic
3R.9880396	3R	9880396	10	3	ev-new	FALSE	FALSE	intron
3R.999482	3R	999482	10	3	ev-new	TRUE	FALSE	intron
3R.9998936	3R	9998936	0	3	lost	FALSE	TRUE	intron
3R.9999011	3R	9999011	10	4	ev-new	FALSE	TRUE	intron
3R.9999593	3R	9999593	0	5	seg	TRUE	TRUE	3UTR
3R.9999593	3R	9999593	10	5	seg	TRUE	TRUE	3UTR
3R.9999745	3R	9999745	10	4	ev-new	TRUE	TRUE	3UTR
4.1094540	4	1094540	0	5	lost	FALSE	FALSE	CDS
4.199468	4	199468	0	5	lost	FALSE	FALSE	intron
4.317813	4	317813	0	4	lost	FALSE	FALSE	intergenic
4.397582	4	397582	10	4	ev-new	FALSE	FALSE	intron
4.418836	4	418836	10	3	seg	TRUE	TRUE	intergenic
4.418836	4	418836	0	3	seg	TRUE	TRUE	intergenic
4.418878	4	418878	0	5	seg	TRUE	TRUE	intergenic
4.418878	4	418878	10	5	seg	TRUE	TRUE	intergenic
4.418917	4	418917	0	4	seg	TRUE	TRUE	intergenic
4.418917	4	418917	10	4	seg	TRUE	TRUE	intergenic
4.422103	4	422103	0	3	lost	FALSE	FALSE	intron
4.48061	4	48061	10	3	ev-new	FALSE	FALSE	intron
4.483531	4	483531	0	4	lost	FALSE	FALSE	intergenic
4.613166	4	613166	0	3	lost	FALSE	FALSE	CDS
4.745714	4	745714	0	3	lost	FALSE	FALSE	intergenic
4.821987	4	821987	10	5	ev-new	FALSE	FALSE	intergenic
4.910455	4	910455	10	5	ev-new	TRUE	FALSE	5UTR
4.965083	4	965083	0	5	lost	FALSE	FALSE	intergenic
4.981170	4	981170	0	5	lost	FALSE	FALSE	intron
X.10007167	X	10007167	10	4	ev-new	FALSE	FALSE	intron
X.10022420	X	10022420	10	4	seg	TRUE	FALSE	5UTR
X.10022420	X	10022420	0	4	seg	TRUE	FALSE	5UTR
X.10022536	X	10022536	0	3	lost	TRUE	FALSE	5UTR
X.10038354	X	10038354	0	3	lost	FALSE	FALSE	CDS
X.10060352	X	10060352	10	5	ev-new	FALSE	TRUE	intergenic
X.10060727	X	10060727	0	5	seg	FALSE	TRUE	intergenic
X.10060727	X	10060727	10	5	seg	FALSE	TRUE	intergenic
X.10060743	X	10060743	10	3	ev-new	FALSE	TRUE	intergenic
X.10061283	X	10061283	0	5	seg	TRUE	TRUE	intergenic
X.10061283	X	10061283	10	5	seg	TRUE	TRUE	intergenic
X.10061307	X	10061307	0	4	seg	TRUE	TRUE	intergenic
X.10061307	X	10061307	10	4	seg	TRUE	TRUE	intergenic
X.10081058	X	10081058	0	3	lost	FALSE	FALSE	intron
X.10083594	X	10083594	0	4	seg	TRUE	TRUE	5UTR
X.10083594	X	10083594	10	4	seg	TRUE	TRUE	5UTR
X.10083594	X	10083594	0	3	lost	TRUE	TRUE	5UTR
X.10084887	X	10084887	10	3	ev-new	FALSE	FALSE	intron
X.10085598	X	10085598	0	4	lost	FALSE	FALSE	intron
X.10091266	X	10091266	0	3	lost	FALSE	FALSE	intron
X.1012032	X	1012032	0	5	lost	FALSE	FALSE	intron
X.1012059	X	1012059	0	3	lost	FALSE	FALSE	intron
X.1013733	X	1013733	10	3	ev-new	FALSE	FALSE	intergenic
X.1014349	X	1014349	10	4	ev-new	FALSE	FALSE	intergenic
X.10169020	X	10169020	0	5	lost	FALSE	FALSE	intergenic
X.10181579	X	10181579	0	4	lost	FALSE	FALSE	intergenic
X.10206721	X	10206721	0	3	lost	FALSE	FALSE	5UTR
X.10350883	X	10350883	0	3	lost	FALSE	FALSE	CDS
X.10388498	X	10388498	0	3	lost	FALSE	FALSE	intergenic
X.1039943	X	1039943	0	5	lost	FALSE	FALSE	intron
X.10412226	X	10412226	10	3	ev-new	TRUE	FALSE	intron
X.10419579	X	10419579	10	3	ev-new	FALSE	FALSE	5UTR
X.1055247	X	1055247	0	3	lost	FALSE	FALSE	intergenic
X.10630634	X	10630634	0	4	lost	FALSE	FALSE	intron
X.10630974	X	10630974	0	3	lost	TRUE	FALSE	intron
X.10765224	X	10765224	0	5	lost	FALSE	FALSE	intron
X.10837937	X	10837937	10	4	ev-new	TRUE	TRUE	5UTR
X.109086	X	109086	0	4	lost	TRUE	FALSE	intron
X.10934881	X	10934881	0	4	lost	FALSE	TRUE	intron
X.10934890	X	10934890	0	3	lost	FALSE	TRUE	intron
X.10934901	X	10934901	0	5	lost	FALSE	TRUE	intron
X.10935201	X	10935201	0	5	lost	FALSE	TRUE	intron
X.10935293	X	10935293	0	4	lost	FALSE	TRUE	intron
X.10996759	X	10996759	0	4	lost	FALSE	TRUE	5UTR
X.10997137	X	10997137	0	5	seg	FALSE	TRUE	5UTR
X.10997137	X	10997137	10	5	seg	FALSE	TRUE	5UTR
X.10998945	X	10998945	10	3	seg	FALSE	TRUE	intergenic
X.10998945	X	10998945	0	3	seg	FALSE	TRUE	intergenic
X.11012183	X	11012183	10	5	ev-new	FALSE	FALSE	intron
X.11022274	X	11022274	0	5	lost	FALSE	FALSE	CDS
X.11041058	X	11041058	10	3	ev-new	FALSE	FALSE	intergenic
X.11192939	X	11192939	0	5	seg	FALSE	TRUE	intergenic
X.11192939	X	11192939	10	5	seg	FALSE	TRUE	intergenic
X.11193484	X	11193484	0	4	lost	FALSE	TRUE	intron
X.11378743	X	11378743	10	4	ev-new	TRUE	TRUE	intergenic
X.1149873	X	1149873	0	5	lost	FALSE	FALSE	5UTR
X.1149913	X	1149913	0	4	seg	FALSE	FALSE	5UTR
X.1149913	X	1149913	10	4	seg	FALSE	FALSE	5UTR
X.11533663	X	11533663	10	4	ev-new	FALSE	FALSE	intergenic
X.11571835	X	11571835	10	3	ev-new	FALSE	FALSE	intergenic
X.11574347	X	11574347	0	3	lost	FALSE	FALSE	CDS
X.11637161	X	11637161	0	5	seg	FALSE	TRUE	intron
X.11637161	X	11637161	10	5	seg	FALSE	TRUE	intron
X.11638544	X	11638544	0	3	lost	FALSE	FALSE	5UTR
X.11663273	X	11663273	10	5	ev-new	FALSE	FALSE	intergenic
X.11743865	X	11743865	0	5	lost	TRUE	FALSE	intron
X.11756444	X	11756444	10	3	ev-new	TRUE	FALSE	intron
X.11794045	X	11794045	10	5	ev-new	FALSE	FALSE	CDS
X.11797045	X	11797045	10	3	ev-new	TRUE	FALSE	5UTR
X.11815079	X	11815079	0	3	lost	FALSE	FALSE	intron
X.11825257	X	11825257	10	4	ev-new	FALSE	FALSE	intron
X.11826629	X	11826629	10	3	ev-new	FALSE	FALSE	intron
X.11828696	X	11828696	0	4	seg	TRUE	FALSE	intron
X.11828696	X	11828696	10	4	seg	TRUE	FALSE	intron
X.11909512	X	11909512	0	5	lost	TRUE	FALSE	intergenic
X.11909551	X	11909551	0	3	lost	TRUE	FALSE	intergenic
X.12020157	X	12020157	10	3	ev-new	FALSE	FALSE	intergenic
X.12059608	X	12059608	0	5	lost	FALSE	FALSE	intron
X.12159464	X	12159464	0	3	lost	FALSE	FALSE	intergenic
X.1235363	X	1235363	0	5	lost	FALSE	FALSE	intergenic
X.12360363	X	12360363	10	3	ev-new	FALSE	FALSE	CDS
X.12417900	X	12417900	0	5	lost	FALSE	FALSE	intron
X.1243916	X	1243916	10	3	ev-new	FALSE	FALSE	intron
X.1245642	X	1245642	0	3	lost	FALSE	FALSE	5UTR
X.12460636	X	12460636	10	5	ev-new	TRUE	FALSE	intron
X.12460706	X	12460706	10	4	ev-new	TRUE	FALSE	intron
X.1251622	X	1251622	10	3	ev-new	TRUE	FALSE	5UTR
X.12604267	X	12604267	10	4	ev-new	FALSE	FALSE	intergenic
X.12607726	X	12607726	0	3	lost	FALSE	FALSE	intergenic
X.1276429	X	1276429	10	4	ev-new	FALSE	FALSE	intergenic
X.12775388	X	12775388	0	5	lost	FALSE	FALSE	intron
X.12778387	X	12778387	0	4	lost	TRUE	FALSE	intron
X.12780751	X	12780751	10	3	ev-new	FALSE	FALSE	intron
X.12786288	X	12786288	0	4	lost	TRUE	TRUE	intron
X.12882205	X	12882205	0	3	lost	TRUE	TRUE	5UTR
X.12904810	X	12904810	0	5	lost	FALSE	FALSE	intergenic
X.12904869	X	12904869	0	4	lost	FALSE	FALSE	intergenic
X.12904913	X	12904913	0	3	lost	FALSE	FALSE	intergenic
X.12905451	X	12905451	10	5	ev-new	TRUE	TRUE	5UTR
X.12905458	X	12905458	10	4	ev-new	TRUE	TRUE	5UTR
X.12905794	X	12905794	0	3	lost	FALSE	TRUE	intron
X.12924677	X	12924677	0	4	seg	TRUE	FALSE	5UTR
X.12924677	X	12924677	10	4	seg	TRUE	FALSE	5UTR
X.12966468	X	12966468	0	5	lost	TRUE	FALSE	5UTR
X.13185377	X	13185377	0	5	lost	FALSE	FALSE	intergenic
X.13185380	X	13185380	0	3	lost	FALSE	FALSE	intergenic
X.13187993	X	13187993	0	5	lost	FALSE	FALSE	intergenic
X.13188005	X	13188005	0	3	lost	FALSE	FALSE	intergenic
X.13269199	X	13269199	0	5	lost	FALSE	FALSE	intergenic
X.13292291	X	13292291	10	4	ev-new	FALSE	FALSE	5UTR
X.13307956	X	13307956	10	4	ev-new	FALSE	FALSE	intron
X.13310557	X	13310557	0	5	lost	FALSE	TRUE	5UTR
X.13311329	X	13311329	0	4	lost	FALSE	FALSE	intron
X.13311334	X	13311334	0	5	seg	FALSE	FALSE	intron
X.13311334	X	13311334	10	5	seg	FALSE	FALSE	intron
X.13316820	X	13316820	0	5	seg	FALSE	TRUE	intron
X.13316820	X	13316820	10	5	seg	FALSE	TRUE	intron
X.13316955	X	13316955	0	3	seg	FALSE	TRUE	intron
X.13316955	X	13316955	10	3	seg	FALSE	TRUE	intron
X.13320558	X	13320558	0	3	lost	FALSE	TRUE	intron
X.13373172	X	13373172	0	5	lost	FALSE	FALSE	CDS
X.13406463	X	13406463	10	3	ev-new	FALSE	FALSE	intergenic
X.13407319	X	13407319	0	5	lost	FALSE	TRUE	intergenic
X.13407371	X	13407371	0	4	seg	FALSE	TRUE	intergenic
X.13407371	X	13407371	10	4	seg	FALSE	TRUE	intergenic
X.13407388	X	13407388	10	3	seg	FALSE	TRUE	intergenic
X.13407388	X	13407388	0	3	seg	FALSE	TRUE	intergenic
X.13407575	X	13407575	0	5	lost	FALSE	TRUE	intergenic
X.13718610	X	13718610	10	5	ev-new	FALSE	TRUE	5UTR
X.13718921	X	13718921	0	3	lost	TRUE	TRUE	5UTR
X.13721547	X	13721547	0	5	seg	FALSE	FALSE	intergenic
X.13721547	X	13721547	10	5	seg	FALSE	FALSE	intergenic
X.1381596	X	1381596	0	5	lost	FALSE	FALSE	intron
X.13879227	X	13879227	10	3	seg	TRUE	TRUE	5UTR
X.13879227	X	13879227	0	3	seg	TRUE	TRUE	5UTR
X.13879282	X	13879282	10	4	seg	TRUE	TRUE	5UTR
X.13879282	X	13879282	0	4	seg	TRUE	TRUE	5UTR
X.13879289	X	13879289	0	5	seg	TRUE	TRUE	5UTR
X.13879289	X	13879289	10	5	seg	TRUE	TRUE	5UTR
X.13992137	X	13992137	10	3	ev-new	TRUE	TRUE	5UTR
X.13994910	X	13994910	0	5	seg	FALSE	FALSE	intergenic
X.13994910	X	13994910	10	5	seg	FALSE	FALSE	intergenic
X.14062681	X	14062681	10	4	ev-new	FALSE	FALSE	intron
X.14063740	X	14063740	0	4	lost	FALSE	FALSE	intron
X.14063993	X	14063993	10	5	ev-new	FALSE	FALSE	intron
X.14064103	X	14064103	10	3	ev-new	FALSE	FALSE	5UTR
X.14095527	X	14095527	0	3	lost	FALSE	FALSE	intergenic
X.14107985	X	14107985	0	3	lost	TRUE	FALSE	intron
X.14121498	X	14121498	0	5	seg	FALSE	TRUE	intergenic
X.14121498	X	14121498	10	5	seg	FALSE	TRUE	intergenic
X.14121521	X	14121521	10	4	seg	FALSE	TRUE	intergenic
X.14121521	X	14121521	0	4	seg	FALSE	TRUE	intergenic
X.14121528	X	14121528	0	3	seg	FALSE	TRUE	intergenic
X.14121528	X	14121528	10	3	seg	FALSE	TRUE	intergenic
X.1415138	X	1415138	10	3	ev-new	FALSE	FALSE	3UTR
X.14167556	X	14167556	0	5	lost	FALSE	FALSE	CDS
X.14175166	X	14175166	10	3	ev-new	FALSE	FALSE	intron
X.14328011	X	14328011	0	4	seg	TRUE	FALSE	intergenic
X.14328011	X	14328011	10	4	seg	TRUE	FALSE	intergenic
X.14332773	X	14332773	10	5	ev-new	FALSE	FALSE	intron
X.1433823	X	1433823	10	3	ev-new	FALSE	FALSE	intron
X.14348673	X	14348673	0	5	lost	TRUE	FALSE	5UTR
X.14350101	X	14350101	0	5	seg	FALSE	FALSE	intron
X.14350101	X	14350101	10	5	seg	FALSE	FALSE	intron
X.14442409	X	14442409	0	4	lost	FALSE	FALSE	intergenic
X.14497174	X	14497174	10	3	ev-new	FALSE	FALSE	intron
X.14541507	X	14541507	0	3	lost	FALSE	FALSE	intergenic
X.14541512	X	14541512	0	5	lost	FALSE	FALSE	intergenic
X.14596034	X	14596034	10	3	ev-new	FALSE	FALSE	intergenic
X.14672449	X	14672449	0	5	lost	FALSE	FALSE	3UTR
X.14768008	X	14768008	10	3	ev-new	FALSE	FALSE	intergenic
X.14768733	X	14768733	0	5	lost	FALSE	FALSE	intron
X.14771500	X	14771500	0	4	lost	FALSE	FALSE	intron
X.14775882	X	14775882	0	4	seg	TRUE	TRUE	intron
X.14775882	X	14775882	10	4	seg	TRUE	TRUE	intron
X.14775938	X	14775938	0	5	lost	TRUE	TRUE	intron
X.14776447	X	14776447	10	3	seg	TRUE	TRUE	5UTR
X.14776447	X	14776447	0	3	seg	TRUE	TRUE	5UTR
X.14777359	X	14777359	0	4	lost	FALSE	FALSE	5UTR
X.14850702	X	14850702	0	3	lost	FALSE	FALSE	5UTR
X.14868352	X	14868352	10	4	ev-new	TRUE	FALSE	intergenic
X.14876115	X	14876115	0	3	lost	FALSE	FALSE	CDS
X.14882118	X	14882118	0	5	lost	FALSE	FALSE	intron
X.15001230	X	15001230	10	4	ev-new	FALSE	FALSE	intron
X.15013895	X	15013895	10	3	ev-new	FALSE	FALSE	CDS
X.15192912	X	15192912	10	5	ev-new	TRUE	FALSE	5UTR
X.15226336	X	15226336	0	3	lost	TRUE	FALSE	CDS
X.15238902	X	15238902	0	4	lost	FALSE	TRUE	intron
X.15239465	X	15239465	10	4	ev-new	FALSE	TRUE	intron
X.15269186	X	15269186	0	4	lost	FALSE	FALSE	5UTR
X.15280895	X	15280895	0	5	lost	FALSE	FALSE	intergenic
X.15339403	X	15339403	0	5	lost	FALSE	FALSE	CDS
X.15369174	X	15369174	10	4	ev-new	FALSE	FALSE	intron
X.1538860	X	1538860	0	3	lost	FALSE	FALSE	intergenic
X.15447985	X	15447985	0	4	seg	TRUE	FALSE	intron
X.15447985	X	15447985	10	4	seg	TRUE	FALSE	intron
X.15460214	X	15460214	10	3	ev-new	FALSE	FALSE	intergenic
X.15470536	X	15470536	10	3	ev-new	FALSE	FALSE	intergenic
X.15488496	X	15488496	0	5	lost	TRUE	FALSE	5UTR
X.15648129	X	15648129	0	3	lost	FALSE	FALSE	intron
X.15681381	X	15681381	10	3	ev-new	TRUE	FALSE	intergenic
X.1574161	X	1574161	10	3	ev-new	FALSE	FALSE	intron
X.15746096	X	15746096	0	3	lost	FALSE	FALSE	5UTR
X.15806016	X	15806016	0	5	lost	FALSE	FALSE	intron
X.16043285	X	16043285	0	4	lost	FALSE	FALSE	5UTR
X.16043379	X	16043379	0	5	lost	FALSE	FALSE	5UTR
X.1608606	X	1608606	0	3	lost	FALSE	FALSE	5UTR
[truncated: 396 more rows]
