# Supplementary material for: The genomic distribution of transposable elements is driven by spatially variable purifying selection
Source: Nucleic Acids Res. 2023 Aug 10;51(17):9203–13. doi: 10.1093/nar/gkad635 (PMC10516647; doi:10.1093/nar/gkad635)
Supplement: gkad635_Supplemental_Files [file gkad635_supplemental_files.zip › S5-annotationLength.txt]

annotation	length
3UTR	5587019
CDS	21205268
5UTR	4361782
intron	38280630
intergenic	43157251
