# Supplementary material for: The genomic distribution of transposable elements is driven by spatially variable purifying selection
Source: Nucleic Acids Res. 2023 Aug 10;51(17):9203–13. doi: 10.1093/nar/gkad635 (PMC10516647; doi:10.1093/nar/gkad635)
Supplement: gkad635_Supplemental_Files [file gkad635_supplemental_files.zip › S6-ORC.bed]

chr	start	end
2L	51784	52144
2L	57508	57718
2L	58060	58277
2L	93098	93504
2L	105324	105698
2L	106365	106583
2L	114130	114456
2L	116966	117300
2L	143966	144308
2L	145536	146141
2L	146388	146669
2L	146882	147179
2L	151672	151860
2L	168133	168518
2L	209478	209827
2L	210078	210417
2L	232000	232306
2L	232777	233180
2L	233522	233729
2L	234513	234784
2L	262601	262882
2L	271053	271295
2L	280707	280817
2L	283393	284093
2L	386775	386927
2L	387133	387471
2L	403898	404091
2L	425138	425314
2L	441651	441781
2L	442149	442397
2L	450360	450601
2L	450840	451755
2L	452099	452995
2L	455724	456421
2L	456823	457402
2L	461547	461740
2L	462038	462573
2L	462857	462993
2L	463663	463844
2L	465361	465528
2L	469891	470094
2L	470341	470846
2L	476346	476777
2L	490433	490879
2L	492183	492521
2L	492776	493031
2L	494219	494972
2L	495628	496257
2L	497667	498044
2L	511545	511774
2L	511910	512104
2L	515394	515668
2L	515876	516056
2L	519015	519194
2L	523364	523837
2L	530479	531164
2L	545177	545582
2L	566136	566643
2L	701739	701901
2L	779957	780252
2L	781365	782045
2L	785611	786301
2L	801909	802065
2L	807475	807642
2L	810432	810969
2L	812372	812696
2L	815040	815219
2L	825588	826299
2L	826789	827203
2L	830645	830990
2L	831214	831858
2L	834047	834245
2L	862084	862358
2L	992413	992640
2L	994285	994414
2L	1001193	1001317
2L	1021774	1021942
2L	1022165	1023154
2L	1034366	1034581
2L	1052094	1052897
2L	1062563	1062818
2L	1063207	1064455
2L	1070435	1070652
2L	1072626	1073212
2L	1086804	1087625
2L	1097541	1097658
2L	1101312	1101487
2L	1101735	1102162
2L	1102633	1103110
2L	1108418	1108627
2L	1116580	1117473
2L	1127643	1128284
2L	1130194	1130510
2L	1296388	1296534
2L	1346560	1346671
2L	1354092	1354528
2L	1358627	1358840
2L	1366526	1366649
2L	1367455	1367938
2L	1425422	1425527
2L	1544794	1544899
2L	1573915	1574113
2L	1574742	1574981
2L	1580332	1580544
2L	1581657	1581849
2L	1587474	1587579
2L	1597827	1598067
2L	1600029	1600210
2L	1633054	1633185
2L	1638314	1638463
2L	1643518	1643699
2L	1650133	1650253
2L	1659828	1659991
2L	1787893	1788453
2L	1809219	1809397
2L	1869902	1870217
2L	1872034	1872360
2L	1873356	1873604
2L	1886695	1887083
2L	1887480	1887683
2L	1908804	1908949
2L	1936612	1937049
2L	2012729	2013062
2L	2013284	2013499
2L	2043741	2044351
2L	2044743	2045196
2L	2045469	2045706
2L	2046088	2046208
2L	2047048	2047334
2L	2058776	2058878
2L	2061392	2062170
2L	2076768	2077171
2L	2079772	2080655
2L	2080853	2081508
2L	2081930	2082306
2L	2083321	2083828
2L	2085344	2085558
2L	2085808	2086930
2L	2109384	2109647
2L	2110911	2111260
2L	2119883	2119998
2L	2125270	2125444
2L	2244706	2245350
2L	2256619	2256871
2L	2375860	2376072
2L	2606416	2606547
2L	2616132	2616245
2L	2624553	2624904
2L	2625873	2626233
2L	2628362	2629668
2L	2631377	2631650
2L	2646073	2646178
2L	2674305	2674693
2L	2677581	2677855
2L	2699429	2699551
2L	2724882	2725621
2L	2726483	2726585
2L	2727390	2727611
2L	2731828	2731962
2L	2744047	2744215
2L	2748059	2748429
2L	2754172	2754469
2L	2754943	2755543
2L	2755912	2756029
2L	2757264	2757440
2L	2766372	2766505
2L	2812737	2812880
2L	2822225	2822405
2L	2866797	2867010
2L	2880599	2880706
2L	2885748	2885883
2L	2890657	2890802
2L	2896758	2896863
2L	2898030	2898157
2L	2909573	2909963
2L	2914391	2915589
2L	2923655	2923951
2L	2924273	2924884
2L	2925795	2928423
2L	2929761	2930366
2L	2971526	2971697
2L	2987536	2987967
2L	2994684	2994827
2L	3007586	3007758
2L	3008486	3008594
2L	3016115	3016474
2L	3016732	3016895
2L	3022865	3023045
2L	3149579	3150109
2L	3187830	3188056
2L	3194055	3194508
2L	3196691	3196935
2L	3203010	3203334
2L	3204646	3204937
2L	3212659	3212821
2L	3219575	3219794
2L	3224936	3225244
2L	3313795	3313967
2L	3325631	3326167
2L	3381622	3382109
2L	3386124	3386250
2L	3386989	3387138
2L	3387625	3387782
2L	3478093	3478462
2L	3479014	3479127
2L	3503293	3503528
2L	3547689	3547915
2L	3612013	3612200
2L	3625893	3626066
2L	3643308	3643624
2L	3644399	3644656
2L	3645046	3645368
2L	3645914	3646312
2L	3652793	3653083
2L	3664792	3665042
2L	3674649	3674893
2L	3675959	3676260
2L	3712146	3712273
2L	3735672	3735774
2L	4176044	4176183
2L	4176474	4176791
2L	4178155	4178500
2L	4206297	4206962
2L	4216801	4217163
2L	4232461	4232725
2L	4263928	4264082
2L	4290980	4291170
2L	4300906	4301063
2L	4304500	4304926
2L	4638279	4638498
2L	4639566	4640178
2L	4666262	4666552
2L	4716905	4717237
2L	4721035	4721477
2L	4802509	4802950
2L	4818424	4819430
2L	4822342	4822839
2L	4830553	4831336
2L	4845748	4846180
2L	4848452	4848808
2L	4850295	4850981
2L	4864393	4864556
2L	4864920	4865147
2L	4873819	4874182
2L	4876749	4876882
2L	4892417	4892594
2L	4908788	4908896
2L	4914638	4915205
2L	4929772	4929975
2L	5041663	5041995
2L	5046765	5046979
2L	5048007	5048238
2L	5091295	5091445
2L	5100932	5101148
2L	5103547	5103730
2L	5105389	5106041
2L	5106224	5106586
2L	5110259	5110519
2L	5116705	5117409
2L	5118864	5119263
2L	5119923	5120579
2L	5138595	5138865
2L	5139443	5139551
2L	5139897	5140039
2L	5212978	5213362
2L	5230682	5231063
2L	5269774	5270138
2L	5284992	5285738
2L	5336211	5336392
2L	5532715	5532912
2L	5607993	5608332
2L	5608536	5608889
2L	5613932	5614117
2L	5678989	5679229
2L	5706285	5706391
2L	5743175	5743497
2L	5743938	5744279
2L	5760830	5761450
2L	5777310	5777550
2L	5778370	5778992
2L	5779649	5780820
2L	5781131	5781421
2L	5781659	5782689
2L	5785970	5786343
2L	5798805	5799247
2L	5823936	5824101
2L	5845397	5845522
2L	5847018	5847509
2L	5850651	5850777
2L	5870416	5870534
2L	5878298	5878519
2L	5882005	5882294
2L	5882842	5883167
2L	5885151	5885622
2L	5887864	5888296
2L	5898412	5898589
2L	5978851	5979027
2L	6123067	6123724
2L	6137822	6138048
2L	6138396	6138780
2L	6142781	6142952
2L	6164324	6164593
2L	6167725	6168205
2L	6207800	6208026
2L	6219430	6219671
2L	6220594	6220703
2L	6233185	6233414
2L	6233789	6234165
2L	6243581	6243706
2L	6251396	6252039
2L	6258312	6258690
2L	6258899	6259114
2L	6259499	6259691
2L	6276693	6277007
2L	6334691	6334824
2L	6339394	6339589
2L	6388298	6388554
2L	6389903	6390539
2L	6424904	6425004
2L	6445426	6445564
2L	6450524	6450878
2L	6462040	6462167
2L	6500120	6500280
2L	6501343	6501635
2L	6564399	6564673
2L	6564923	6565572
2L	6569576	6569822
2L	6575230	6575336
2L	6595250	6595353
2L	6599671	6599866
2L	6611815	6612158
2L	6632528	6632665
2L	6693339	6693498
2L	6719527	6719629
2L	6728183	6728576
2L	6738021	6738170
2L	6743398	6743535
2L	6796286	6796646
2L	6800904	6801079
2L	6801385	6802004
2L	6805279	6805547
2L	6812061	6812188
2L	6819142	6819359
2L	6846616	6846784
2L	6919796	6919947
2L	6950493	6951172
2L	6966443	6966658
2L	6981622	6981726
2L	6982142	6982332
2L	7002060	7002239
2L	7043611	7043764
2L	7068649	7068960
2L	7142593	7143006
2L	7167515	7167814
2L	7173641	7173850
2L	7175246	7175579
2L	7177727	7178039
2L	7178920	7179503
2L	7180040	7180150
2L	7180381	7181103
2L	7182417	7182704
2L	7188967	7189147
2L	7207884	7208072
2L	7251736	7252033
2L	7285983	7286127
2L	7286369	7286525
2L	7290455	7290686
2L	7299804	7299957
2L	7326587	7326835
2L	7329479	7329776
2L	7333445	7333651
2L	7333870	7334137
2L	7351621	7352064
2L	7455233	7455363
2L	7538318	7538652
2L	7547690	7548079
2L	7557399	7557610
2L	7558381	7558483
2L	7559210	7559410
2L	7569166	7569544
2L	7574613	7575043
2L	7576218	7576501
2L	7604802	7604990
2L	7633320	7633697
2L	7647623	7647951
2L	7667500	7667607
2L	7712448	7712914
2L	7716181	7716292
2L	7731151	7731439
2L	7731538	7731812
2L	7738858	7739359
2L	7741677	7741998
2L	7746460	7746682
2L	7757350	7757479
2L	7769231	7769439
2L	7769813	7769925
2L	7770134	7770280
2L	7779469	7779628
2L	7820892	7821024
2L	7821296	7821858
2L	7822333	7822926
2L	7823568	7823677
2L	7824645	7825126
2L	7831185	7831505
2L	7842105	7842268
2L	7900925	7901033
2L	7901491	7901686
2L	7943610	7943810
2L	7951543	7951909
2L	7956987	7957138
2L	7967884	7968312
2L	7971037	7971472
2L	7978283	7978648
2L	8016508	8016711
2L	8031053	8031274
2L	8038372	8038589
2L	8041658	8041813
2L	8100722	8100878
2L	8104346	8104941
2L	8108710	8108936
2L	8124242	8124424
2L	8141617	8142134
2L	8149655	8149821
2L	8153248	8153500
2L	8153792	8153967
2L	8154532	8154811
2L	8155017	8155258
2L	8157601	8158134
2L	8162281	8162598
2L	8175118	8175536
2L	8191480	8191635
2L	8193669	8193793
2L	8256629	8257150
2L	8257531	8257827
2L	8263736	8264053
2L	8264423	8264644
2L	8270266	8270501
2L	8270805	8270936
2L	8272051	8272183
2L	8272932	8273059
2L	8282770	8283252
2L	8299954	8300064
2L	8413487	8413663
2L	8414054	8414286
2L	8414635	8414810
2L	8415651	8415829
2L	8423269	8423473
2L	8432509	8432898
2L	8441403	8441603
2L	8449608	8449941
2L	8450783	8451048
2L	8540258	8540701
2L	8673595	8673696
2L	8704317	8704502
2L	8833212	8833414
2L	8865631	8865777
2L	8883347	8883706
2L	8884093	8884252
2L	8910314	8910599
2L	8912037	8912350
2L	9090619	9090779
2L	9091056	9091462
2L	9137913	9138124
2L	9150030	9150280
2L	9187387	9187552
2L	9188075	9188252
2L	9260884	9261144
2L	9261789	9261984
2L	9262232	9262496
2L	9263244	9263388
2L	9270139	9270325
2L	9309568	9309911
2L	9327140	9327519
2L	9391713	9392594
2L	9392964	9394233
2L	9399096	9399292
2L	9424303	9424574
2L	9429072	9429278
2L	9429616	9430056
2L	9430514	9431048
2L	9450915	9451422
2L	9451689	9452069
2L	9456338	9456643
2L	9469584	9469738
2L	9474968	9475375
2L	9580170	9580594
2L	9588647	9589422
2L	9589801	9589922
2L	9596868	9597218
2L	9598069	9598295
2L	9601436	9601760
2L	9604632	9604809
2L	9607553	9607820
2L	9611030	9611264
2L	9636980	9637356
2L	9650555	9651667
2L	9652762	9653363
2L	9657268	9657918
2L	9666787	9667049
2L	9669183	9669415
2L	9685893	9686080
2L	9686802	9687000
2L	9691433	9691543
2L	9692098	9692338
2L	9738843	9739180
2L	9739278	9739430
2L	9820115	9820458
2L	9870142	9870349
2L	9875591	9875725
2L	9890480	9890656
2L	9896029	9896151
2L	9916259	9916531
2L	9930435	9930606
2L	9973389	9973601
2L	9976606	9976711
2L	10003490	10003596
2L	10004646	10004760
2L	10008756	10009102
2L	10036216	10036317
2L	10045406	10045599
2L	10057923	10058107
2L	10078328	10078465
2L	10100957	10101082
2L	10107538	10107647
2L	10112599	10112797
2L	10127785	10127903
2L	10176379	10176706
2L	10185936	10186393
2L	10186611	10186880
2L	10198704	10199125
2L	10214338	10214471
2L	10398605	10398796
2L	10429362	10429673
2L	10511817	10511945
2L	10610429	10610933
2L	10619471	10619602
2L	10629472	10629579
2L	10632597	10632759
2L	10647559	10647667
2L	10669226	10669623
2L	10681540	10681766
2L	10688598	10689403
2L	10696450	10696817
2L	10697022	10697404
2L	10700997	10701198
2L	10705292	10705533
2L	10710334	10711193
2L	10744643	10744929
2L	10750474	10750975
2L	10774688	10775114
2L	10799872	10800060
2L	10826840	10827255
2L	10829363	10829512
2L	10834442	10834651
2L	10854802	10855085
2L	10861764	10862224
2L	10909654	10909760
2L	10918889	10919414
2L	10921101	10921227
2L	10996928	10997313
2L	11084247	11084585
2L	11084866	11085209
2L	11156667	11157106
2L	11157450	11157609
2L	11168813	11168942
2L	11235910	11236256
2L	11236856	11237091
2L	11425847	11426107
2L	11426377	11426949
2L	11427292	11427981
2L	11428427	11428898
2L	11428930	11429105
2L	11436262	11436432
2L	11449084	11449228
2L	11564538	11564694
2L	11615663	11616751
2L	11617289	11617636
2L	11618288	11618873
2L	11619233	11619490
2L	11619674	11620544
2L	11622897	11625372
2L	11626138	11626934
2L	11639866	11640252
2L	11641496	11641773
2L	11653285	11653419
2L	11658432	11658917
2L	11669038	11669187
2L	11699543	11699683
2L	11714726	11715063
2L	11739583	11739693
2L	11968646	11968939
2L	12023889	12024087
2L	12025270	12025455
2L	12026697	12026828
2L	12035519	12035799
2L	12036240	12036793
2L	12037086	12037706
2L	12038151	12038570
2L	12059090	12059339
2L	12063150	12063369
2L	12085999	12086175
2L	12106262	12106382
2L	12115872	12116007
2L	12122189	12122349
2L	12129500	12129633
2L	12131361	12131815
2L	12142002	12142269
2L	12144567	12145137
2L	12147744	12148112
2L	12148339	12148473
2L	12181697	12182242
2L	12204544	12204659
2L	12212582	12213059
2L	12250188	12250512
2L	12272878	12273017
2L	12287404	12287688
2L	12289468	12289592
2L	12299138	12299560
2L	12313201	12313621
2L	12316019	12316120
2L	12396953	12397417
2L	12398420	12398643
2L	12514938	12515480
2L	12538333	12538745
2L	12551392	12551510
2L	12583202	12583382
2L	12623738	12624362
2L	12639280	12639489
2L	12643969	12644102
2L	12655136	12655404
2L	12655903	12656079
2L	12662898	12663058
2L	12730339	12730513
2L	12730734	12730871
2L	12741615	12741769
2L	12747500	12747608
2L	12768378	12768766
2L	12769986	12770268
2L	12770975	12771096
2L	12776081	12776406
2L	12780286	12780604
2L	12829060	12829217
2L	12852890	12853152
2L	12858594	12858708
2L	12936330	12936498
2L	12940912	12941163
2L	12958382	12958569
2L	13004153	13004333
2L	13060980	13061222
2L	13062377	13062510
2L	13063946	13064797
2L	13065296	13065717
2L	13095114	13095353
2L	13096041	13096256
2L	13100681	13100799
2L	13112830	13113056
2L	13113329	13113701
2L	13155041	13155327
2L	13155654	13155910
2L	13309479	13309785
2L	13310062	13310236
2L	13322990	13323118
2L	13369870	13369997
2L	13370347	13370464
2L	13399764	13400003
2L	13420513	13420918
2L	13426383	13426518
2L	13492097	13492197
2L	13542551	13542919
2L	13543344	13543555
2L	13544588	13545699
2L	13568591	13568998
2L	13615786	13615964
2L	13754986	13755235
2L	13784057	13784287
2L	13808934	13809202
2L	13855228	13855569
2L	13875750	13876520
2L	13929516	13929959
2L	13930415	13930669
2L	14007127	14007732
2L	14029939	14030137
2L	14045324	14045522
2L	14045943	14046174
2L	14054033	14054330
2L	14057402	14057568
2L	14076890	14077184
2L	14077366	14077596
2L	14085266	14085855
2L	14086860	14087037
2L	14089626	14089764
2L	14097367	14097481
2L	14115940	14116045
2L	14118697	14118849
2L	14160532	14160799
2L	14160999	14161336
2L	14197906	14198250
2L	14215671	14215870
2L	14353991	14354157
2L	14488735	14489053
2L	14490677	14490846
2L	14532877	14533287
2L	14550609	14550992
2L	14551431	14551631
2L	14554467	14554705
2L	14561653	14561958
2L	14605396	14605586
2L	14607325	14607653
2L	14759546	14759908
2L	14827647	14827770
2L	14833322	14833600
2L	14984930	14985456
2L	14985653	14985800
2L	14986348	14986605
2L	15123732	15123856
2L	15281864	15282527
2L	15282882	15283387
2L	15283935	15284590
2L	15419440	15419563
2L	15610506	15610779
2L	15615634	15616125
2L	15627728	15628350
2L	15629916	15630176
2L	15632716	15632821
2L	15637316	15637527
2L	15638358	15638566
2L	15641485	15642312
2L	15643712	15644077
2L	15644555	15645073
2L	15645387	15645494
2L	15656645	15656969
2L	15667796	15667907
2L	15681802	15682129
2L	15682822	15683084
2L	15685978	15686259
2L	15707017	15707204
2L	15709391	15709723
2L	15709915	15710034
2L	15713581	15713694
2L	15780121	15780672
2L	15802626	15802835
2L	15805889	15806220
2L	15806570	15806802
2L	15808788	15809066
2L	15826791	15826916
2L	15843268	15844218
2L	15845335	15845491
2L	15849255	15850167
2L	15868779	15869173
2L	15871327	15871468
2L	15871864	15872405
2L	15876441	15876991
2L	15880725	15880944
2L	15883202	15884248
2L	15884756	15885060
2L	15886072	15886281
2L	15934430	15934534
2L	15939513	15939669
2L	15953220	15953710
2L	15962514	15962673
2L	15964250	15964656
2L	15989114	15989384
2L	15997377	15997808
2L	16031551	16031657
2L	16036919	16037142
2L	16038406	16038552
2L	16067616	16067738
2L	16070985	16071314
2L	16072447	16072733
2L	16079194	16079324
2L	16089692	16089978
2L	16143133	16143314
2L	16168419	16168529
2L	16176584	16176948
2L	16178925	16179096
2L	16231249	16231564
2L	16231859	16232064
2L	16232365	16232562
2L	16549256	16549402
2L	16575274	16575532
2L	16575824	16575931
2L	16576696	16576924
2L	16592653	16592941
2L	16599350	16599468
2L	16695099	16695213
2L	16706314	16706423
2L	16707464	16707627
2L	16710348	16710913
2L	16711307	16711704
2L	16712001	16712115
2L	16716006	16716227
2L	16737301	16737656
2L	16754646	16755022
2L	16756544	16756815
2L	16757127	16757260
2L	16777210	16777567
2L	16778149	16778346
2L	16800255	16800795
2L	16811137	16811867
2L	16828454	16828627
2L	17037287	17037442
2L	17093309	17093779
2L	17104669	17104817
2L	17423048	17423545
2L	17439626	17440026
2L	17447309	17447474
2L	17448765	17448891
2L	17452994	17453405
2L	17453928	17454373
2L	17622848	17623225
2L	17742445	17743063
2L	17754350	17754488
2L	17755440	17756243
2L	17756887	17757135
2L	17759684	17760015
2L	17765596	17765989
2L	17781759	17782102
2L	17784144	17784350
2L	17863312	17863615
2L	17872273	17872557
2L	17890078	17890222
2L	17916476	17916697
2L	17927468	17927609
2L	17940041	17940205
2L	17940426	17940576
2L	17960131	17960861
2L	17962469	17963051
2L	17972357	17972517
2L	17983768	17983949
2L	18002949	18003533
2L	18027616	18027927
2L	18030653	18030809
2L	18071258	18071393
2L	18081940	18082352
2L	18090372	18090862
2L	18125447	18125821
2L	18133265	18134116
2L	18175947	18176343
2L	18229810	18230037
2L	18237496	18237596
2L	18237819	18238064
2L	18238259	18238646
2L	18241148	18241350
2L	18241712	18242150
2L	18262663	18263584
2L	18268371	18268789
2L	18276313	18276673
2L	18276867	18277619
2L	18280422	18280522
2L	18281460	18281706
2L	18303200	18303746
2L	18328951	18329244
2L	18347951	18348509
2L	18424827	18424935
2L	18426763	18427114
2L	18427376	18427557
2L	18427919	18428439
2L	18429545	18429647
2L	18430016	18430156
2L	18431803	18432163
2L	18433700	18433965
2L	18434139	18434738
2L	18435146	18435274
2L	18441019	18441422
2L	18443904	18445230
2L	18445542	18446177
2L	18447283	18447886
2L	18448945	18449819
2L	18450867	18451496
2L	18451770	18452331
2L	18467434	18467650
2L	18471650	18471793
2L	18631019	18631149
2L	18633916	18634140
2L	18634384	18634585
2L	18635376	18635479
2L	18636385	18636538
2L	18666876	18667034
2L	18671384	18671654
2L	18671817	18672082
2L	18686593	18686726
2L	18695722	18695955
2L	18696788	18696909
2L	18698081	18698195
2L	18698682	18698824
2L	18716800	18717227
2L	18724810	18725060
2L	18725463	18725728
2L	18735138	18735272
2L	18742209	18742336
2L	18764848	18765209
2L	18779777	18780297
2L	18788812	18788919
2L	18804436	18804632
2L	18820250	18820584
2L	18843828	18844384
2L	18844647	18844929
2L	18847083	18849169
2L	18849402	18849505
2L	18854266	18854650
2L	18856358	18856586
2L	18859303	18859644
2L	18975500	18976093
2L	18992253	18992457
2L	18993993	18994097
2L	18999187	18999407
2L	19026798	19027028
2L	19027411	19027650
2L	19102115	19102349
2L	19123799	19123975
2L	19171210	19171456
2L	19176172	19176301
2L	19291944	19292070
2L	19305960	19306294
2L	19315084	19315189
2L	19315438	19315701
2L	19328406	19328553
2L	19335354	19335527
2L	19339261	19339494
2L	19424370	19424503
2L	19427905	19428016
2L	19431005	19431142
2L	19463435	19463574
2L	19478676	19478918
2L	19479199	19479445
2L	19540190	19540701
2L	19540961	19541081
2L	19552195	19552448
2L	19593122	19593381
2L	19746010	19746124
2L	19754754	19755073
2L	19783448	19783599
2L	19821316	19821511
2L	19822814	19823084
2L	19856840	19857276
2L	19857572	19858022
2L	19859877	19860011
2L	19869100	19869383
2L	19881736	19881887
2L	19885758	19886602
2L	19892534	19892811
2L	19896326	19896522
2L	19899234	19899503
2L	19904984	19905119
2L	19920651	19921242
2L	19921740	19922201
2L	19922584	19923134
2L	19924821	19924980
2L	19950067	19950193
2L	19975415	19975605
2L	19992060	19992185
2L	20012143	20012284
2L	20013592	20013754
2L	20017584	20017743
2L	20028356	20028837
2L	20034471	20034637
2L	20035229	20035495
2L	20046106	20046308
2L	20074522	20075228
2L	20096136	20096243
2L	20127151	20127519
2L	20174410	20174735
2L	20220558	20220669
2L	20230319	20230810
2L	20233140	20233654
2L	20237485	20237672
2L	20241007	20241124
2L	20243017	20243388
2L	20291366	20291738
2L	20294803	20295417
2L	20296315	20296766
2L	20297866	20298000
2L	20316859	20317858
2L	20324437	20324717
2L	20330135	20330799
2L	20331355	20331531
2L	20387328	20388230
2L	20389102	20389401
2L	20392072	20392314
2L	20402286	20402459
2L	20421456	20421634
2L	20492584	20492763
2L	20497460	20497804
2L	20498098	20498280
2L	20529086	20529202
2L	20533218	20533403
2L	20588494	20588626
2L	20592683	20593033
2L	20593498	20593828
2L	20667546	20668712
2L	20686603	20686966
2L	20737886	20738402
2L	20852532	20852920
2L	20936453	20936940
2L	20949765	20950000
2L	20952260	20952380
2L	20969965	20970239
2L	20986422	20986597
2L	20986886	20986989
2L	21011394	21011548
2L	21065508	21065739
2L	21103235	21103514
2R	19613	19831
2R	36286	36507
2R	54514	54765
2R	292549	292821
2R	294266	294472
2R	298968	299176
2R	303118	303225
2R	328096	328491
2R	363844	363980
2R	385759	385966
2R	414706	414834
2R	578636	579117
2R	610735	611265
2R	612923	613106
2R	613817	614236
2R	619088	619428
2R	630529	630948
2R	631509	631886
2R	691379	691946
2R	704141	704279
2R	709036	709454
2R	710735	711093
2R	719918	720375
2R	721338	721547
2R	727072	727272
2R	733852	734065
2R	739276	739488
2R	753291	753791
2R	755515	755663
2R	803044	803168
2R	810115	810353
2R	810539	810815
2R	825124	825934
2R	831877	832052
2R	836230	836379
2R	848258	848430
2R	867580	867734
2R	881573	882113
2R	884452	884591
2R	885416	885916
2R	901120	901425
2R	902112	902257
2R	909152	909774
2R	916633	917656
2R	927733	927984
2R	932324	932603
2R	985737	986065
2R	1004758	1005145
2R	1006713	1007078
2R	1007366	1007639
2R	1010842	1011154
2R	1019421	1019752
2R	1024131	1024330
2R	1032022	1032218
2R	1037321	1039511
2R	1055601	1055862
2R	1070214	1070491
2R	1081386	1081721
2R	1085657	1085757
2R	1089053	1089643
2R	1115445	1115632
2R	1119996	1120107
2R	1122724	1122871
2R	1125016	1125195
2R	1130379	1130866
2R	1132237	1132787
2R	1181486	1181708
2R	1184827	1184960
2R	1246213	1246722
2R	1246930	1247196
2R	1247475	1248014
2R	1297981	1298188
2R	1338483	1338675
2R	1352295	1352558
2R	1352934	1353071
2R	1357921	1358355
2R	1370854	1371039
2R	1371369	1371588
2R	1383333	1383478
2R	1403816	1404009
2R	1456216	1456394
2R	1507499	1507724
2R	1588591	1588791
2R	1592689	1592808
2R	1610651	1610752
2R	1633143	1633288
2R	1684355	1684707
2R	1713999	1714336
2R	1727009	1727274
2R	1739011	1739324
2R	1750093	1750273
2R	1750597	1750778
2R	1760474	1761088
2R	1785894	1786125
2R	1786882	1787334
2R	1791628	1791934
2R	1795408	1795607
2R	1802462	1802845
2R	1818527	1818772
2R	1819210	1819525
2R	1821301	1821403
2R	1824852	1825145
2R	1854054	1854249
2R	1858547	1858791
2R	1860125	1860485
2R	1862553	1863202
2R	1869310	1869473
2R	1895513	1895672
2R	1896751	1896943
2R	1916818	1917199
2R	1919871	1920483
2R	1938759	1939004
2R	1939418	1939540
2R	1947330	1947618
2R	2021475	2021619
2R	2057903	2058497
2R	2068079	2068489
2R	2101909	2102117
2R	2104975	2105199
2R	2105625	2105741
2R	2117515	2117683
2R	2129770	2130013
2R	2130555	2130712
2R	2131076	2131316
2R	2136593	2136771
2R	2190632	2190941
2R	2194743	2194984
2R	2278300	2278523
2R	2294948	2295757
2R	2323316	2323646
2R	2329077	2329210
2R	2335421	2335928
2R	2366118	2366273
2R	2369623	2369737
2R	2372614	2372717
2R	2373158	2373458
2R	2387593	2387888
2R	2411232	2411374
2R	2421004	2421156
2R	2421400	2421663
2R	2455130	2455320
2R	2462403	2462503
2R	2472700	2472955
2R	2473289	2473686
2R	2536512	2537303
2R	2540267	2540454
2R	2540727	2540951
2R	2541561	2541785
2R	2550630	2550797
2R	2626660	2627336
2R	2693505	2693663
2R	2695736	2696007
2R	2738628	2738862
2R	2864403	2864542
2R	2891372	2891660
2R	2892248	2892424
2R	2899869	2900148
2R	2906252	2906353
2R	2924141	2924423
2R	2936921	2937346
2R	2938129	2938524
2R	2939689	2939805
2R	2940963	2941187
2R	2941622	2942041
2R	2943821	2944113
2R	2944793	2945007
2R	2945901	2946088
2R	2957899	2958547
2R	3016783	3016905
2R	3025993	3026171
2R	3048449	3048626
2R	3081239	3081385
2R	3182663	3183020
2R	3183792	3183963
2R	3189414	3189514
2R	3189882	3190153
2R	3196903	3197053
2R	3205036	3205318
2R	3210489	3210726
2R	3229589	3229839
2R	3233839	3234016
2R	3235105	3235278
2R	3351256	3351473
2R	3358785	3358907
2R	3375660	3375911
2R	3378117	3378264
2R	3380413	3380794
2R	3386302	3386453
2R	3398727	3398877
2R	3399220	3399334
2R	3412299	3412529
2R	3414417	3414582
2R	3414937	3415112
2R	3420503	3420647
2R	3421578	3421732
2R	3426371	3426518
2R	3453423	3453557
2R	3462401	3462540
2R	3468272	3468484
2R	3471104	3471242
2R	3550649	3550836
2R	3561114	3561460
2R	3584698	3585226
2R	3666299	3666439
2R	3676830	3677035
2R	3681650	3681769
2R	3702990	3703421
2R	3706493	3706593
2R	3707294	3707477
2R	3708165	3708360
2R	3708882	3709238
2R	3710249	3710361
2R	3712385	3712555
2R	3713863	3714236
2R	3804248	3804422
2R	3809937	3811144
2R	3811372	3811713
2R	3812656	3812756
2R	3813797	3814099
2R	3822566	3822975
2R	3834771	3834977
2R	3835273	3835479
2R	3836299	3836421
2R	3836835	3836963
2R	3844599	3844710
2R	3937260	3937655
2R	3938026	3938166
2R	3939035	3939290
2R	3939588	3939717
2R	3940700	3940856
2R	3941329	3941432
2R	3949561	3949663
2R	3950163	3950568
2R	3950869	3950998
2R	3969841	3970016
2R	4060114	4060221
2R	4069506	4069624
2R	4110285	4110556
2R	4123363	4123477
2R	4139866	4140048
2R	4159005	4159130
2R	4177487	4178092
2R	4190708	4190880
2R	4197299	4197752
2R	4206260	4206730
2R	4220182	4220333
2R	4235832	4236004
2R	4236397	4236662
2R	4295098	4295278
2R	4322335	4322469
2R	4324889	4325175
2R	4346126	4346318
2R	4347426	4347667
2R	4348212	4348573
2R	4364317	4364511
2R	4371011	4371274
2R	4371760	4372198
2R	4375222	4375348
2R	4389176	4389427
2R	4403199	4403330
2R	4405605	4405950
2R	4406576	4406720
2R	4406928	4407379
2R	4449054	4449535
2R	4451988	4452345
2R	4457909	4458661
2R	4463513	4463660
2R	4465945	4466398
2R	4508582	4508727
2R	4509281	4509708
2R	4509940	4510275
2R	4541393	4541793
2R	4548252	4548358
2R	4660556	4660736
2R	4661071	4661183
2R	4662703	4662931
2R	4667672	4668769
2R	4670018	4670166
2R	4675356	4675890
2R	4712908	4713286
2R	4714276	4714774
2R	4716007	4716303
2R	4717614	4717742
2R	4767901	4768231
2R	4771629	4771843
2R	4772239	4772643
2R	4777704	4778100
2R	4778856	4779246
2R	4779608	4779966
2R	4780621	4780995
2R	4791933	4792099
2R	4792893	4793190
2R	4795630	4795947
2R	4796395	4796806
2R	4801582	4802661
2R	4803112	4803289
2R	4803802	4804560
2R	4805796	4806562
2R	4809340	4809672
2R	4830765	4831369
2R	4966364	4966569
2R	4979211	4979442
2R	4980163	4980592
2R	4989620	4989880
2R	5016779	5016942
2R	5027784	5027960
2R	5029389	5029509
2R	5045938	5046048
2R	5059124	5059305
2R	5060883	5061420
2R	5081730	5081998
2R	5093857	5094001
2R	5101481	5101585
2R	5254981	5255338
2R	5256023	5256146
2R	5265344	5265815
2R	5268132	5269434
2R	5270216	5270886
2R	5272493	5273636
2R	5273868	5275320
2R	5276648	5277452
2R	5278535	5279146
2R	5280248	5280642
2R	5281330	5282627
2R	5286547	5286946
2R	5287157	5287305
2R	5290679	5290853
2R	5315682	5315788
2R	5331760	5331885
2R	5356940	5357116
2R	5359113	5359349
2R	5361465	5361715
2R	5372482	5372741
2R	5378444	5378713
2R	5380954	5381325
2R	5381875	5382136
2R	5385962	5386696
2R	5386879	5387318
2R	5387501	5387662
2R	5388061	5388756
2R	5406030	5406320
2R	5411823	5412030
2R	5466623	5466936
2R	5472056	5472419
2R	5472632	5472875
2R	5531294	5531446
2R	5536987	5537574
2R	5538721	5539254
2R	5543421	5543702
2R	5620704	5620894
2R	5621290	5621640
2R	5638339	5638535
2R	5643210	5643468
2R	5659989	5660215
2R	5661460	5661748
2R	5695385	5695958
2R	5697025	5697240
2R	5749314	5749577
2R	5760252	5760794
2R	5762295	5762554
2R	5768581	5769068
2R	5769510	5769735
2R	5770391	5770921
2R	5772234	5772676
2R	5773377	5773540
2R	5774433	5775298
2R	5776805	5777011
2R	5780772	5780880
2R	5781630	5781859
2R	5782456	5782773
2R	5783454	5783660
2R	5786427	5786626
2R	5795795	5795921
2R	5797511	5797628
2R	5798890	5799007
2R	5799423	5799586
2R	5800090	5800235
2R	5801173	5801393
2R	5805158	5805272
2R	5808307	5808526
2R	5818494	5818710
2R	5832793	5833086
2R	5834019	5834173
2R	5846596	5846743
2R	5878117	5878289
2R	5879828	5880181
2R	5931266	5931579
2R	5957860	5958104
2R	5993106	5993268
2R	6007204	6007434
2R	6053039	6053184
2R	6057729	6058439
2R	6059721	6060026
2R	6060477	6061131
2R	6062128	6062821
2R	6067054	6067226
2R	6178937	6179097
2R	6181484	6181788
2R	6181949	6182401
2R	6185338	6185446
2R	6190819	6191033
2R	6193300	6193752
2R	6231227	6231359
2R	6305056	6305450
2R	6333407	6334070
2R	6337696	6337849
2R	6364780	6364974
2R	6365276	6365410
2R	6423806	6424025
2R	6425794	6426403
2R	6438763	6438914
2R	6488912	6489244
2R	6507241	6507440
2R	6602381	6602559
2R	6618055	6618458
2R	6619164	6619338
2R	6639147	6639535
2R	6667955	6668306
2R	6691243	6691735
2R	6750278	6750675
2R	6751261	6751464
2R	6751667	6752066
2R	6755677	6755958
2R	6774937	6775089
2R	6775365	6775527
2R	6815398	6815504
2R	6825071	6825211
2R	6825812	6825984
2R	6828646	6828810
2R	6842229	6842551
2R	6868560	6868749
2R	6887306	6888020
2R	6896833	6897009
2R	6915720	6915822
2R	6991946	6992371
2R	7002543	7002670
2R	7010752	7010915
2R	7015002	7015216
2R	7034585	7034906
2R	7045734	7045923
2R	7046362	7046878
2R	7047085	7047342
2R	7055438	7055754
2R	7056005	7056264
2R	7058311	7059323
2R	7066102	7067082
2R	7086023	7086184
2R	7089070	7089459
2R	7090296	7090553
2R	7110965	7111494
2R	7115062	7115725
2R	7116351	7116589
2R	7121490	7122119
2R	7122446	7122813
2R	7127255	7127741
2R	7128096	7128480
2R	7140120	7140518
2R	7145782	7146030
2R	7146544	7146960
2R	7163495	7163896
2R	7166343	7167126
2R	7171135	7171291
2R	7278975	7279296
2R	7288723	7289106
2R	7291959	7292262
2R	7335000	7335149
2R	7342591	7342949
2R	7343620	7344045
2R	7345573	7345939
2R	7416334	7416468
2R	7424734	7424930
2R	7454086	7454504
2R	7455435	7455859
2R	7456391	7456494
2R	7457227	7457461
2R	7457703	7458078
2R	7458488	7458776
2R	7463430	7463654
2R	7464814	7465455
2R	7524274	7524384
2R	7546625	7546778
2R	7553884	7553994
2R	7565441	7565633
2R	7566009	7566192
2R	7566516	7566813
2R	7598737	7598867
2R	7599380	7599573
2R	7610992	7611144
2R	7618223	7618357
2R	7618780	7618909
2R	7622990	7623148
2R	7655625	7655931
2R	7662838	7662979
2R	7669838	7669941
2R	7673747	7673898
2R	7693393	7693515
2R	7699689	7699961
2R	7708501	7709128
2R	7738966	7739180
2R	7929981	7930132
2R	7931351	7931820
2R	7936533	7936761
2R	7947435	7947556
2R	7961340	7961604
2R	8004639	8004920
2R	8026925	8027212
2R	8030417	8030730
2R	8039206	8039398
2R	8045973	8046113
2R	8046906	8047080
2R	8058440	8058557
2R	8058754	8059045
2R	8061559	8061722
2R	8062017	8062988
2R	8065355	8065522
2R	8067261	8067642
2R	8068391	8068884
2R	8069202	8069515
2R	8072974	8073319
2R	8096143	8096624
2R	8096947	8097126
2R	8100656	8100840
2R	8101620	8101936
2R	8106473	8106976
2R	8110275	8110546
2R	8112474	8112918
2R	8113984	8114409
2R	8114637	8115059
2R	8130542	8130898
2R	8135982	8136262
2R	8137240	8137688
2R	8142650	8142805
2R	8223440	8223583
2R	8229582	8229825
2R	8259374	8259544
2R	8262561	8262989
2R	8263605	8263998
2R	8264470	8264868
2R	8274097	8274426
2R	8296495	8296634
2R	8300067	8300279
2R	8302453	8303218
2R	8303244	8303436
2R	8338706	8339041
2R	8339413	8339591
2R	8341914	8342127
2R	8350746	8351025
2R	8353212	8353761
2R	8358461	8358585
2R	8391291	8391499
2R	8406003	8406124
2R	8415724	8415831
2R	8435280	8435413
2R	8443169	8443592
2R	8445234	8445335
2R	8445804	8446000
2R	8492660	8492916
2R	8508039	8508186
2R	8538506	8538976
2R	8552406	8553368
2R	8553603	8554126
2R	8555185	8555777
2R	8556193	8556572
2R	8561794	8562279
2R	8573543	8573646
2R	8573968	8574657
2R	8596729	8596859
2R	8597194	8597345
2R	8688983	8689092
2R	8689479	8689884
2R	8716731	8716864
2R	8785569	8785735
2R	8823881	8824034
2R	8862552	8862760
2R	8871070	8871223
2R	8871546	8871663
2R	8919898	8920031
2R	8924282	8924383
2R	8945554	8945716
2R	8953931	8954101
2R	8960759	8960880
2R	9028136	9028343
2R	9044678	9044783
2R	9159204	9159375
2R	9169454	9170008
2R	9170298	9170509
2R	9171110	9171557
2R	9176969	9177384
2R	9177824	9178067
2R	9254639	9254963
2R	9287647	9288251
2R	9330343	9330555
2R	9348702	9349127
2R	9362362	9362879
2R	9379646	9379899
2R	9380973	9381289
2R	9381633	9381846
2R	9391363	9391541
2R	9410106	9410671
2R	9512140	9512347
2R	9512889	9513145
2R	9515042	9515152
2R	9545479	9545607
2R	9603050	9603168
2R	9648323	9648523
2R	9692299	9692528
2R	9706169	9706336
2R	9770068	9770594
2R	9797379	9797481
2R	9816190	9816355
2R	9852390	9852553
2R	9854096	9854211
2R	9885654	9885859
2R	9886172	9886567
2R	9889129	9889255
2R	9899360	9900017
2R	9900696	9901237
2R	9904424	9904713
2R	9906967	9907315
2R	9933430	9933607
2R	9934904	9935217
2R	9959821	9960032
2R	9967842	9968252
2R	9969087	9969386
2R	9969680	9969953
2R	9972243	9972715
2R	9989791	9989979
2R	10022871	10023127
2R	10031263	10031523
2R	10031915	10032079
2R	10039425	10039598
2R	10049556	10049759
2R	10128366	10128568
2R	10132676	10133573
2R	10134374	10134643
2R	10139718	10140058
2R	10140456	10140590
2R	10154913	10155347
2R	10159106	10159210
2R	10159938	10160475
2R	10165592	10165836
2R	10168912	10169187
2R	10173073	10173206
2R	10180040	10180234
2R	10180451	10180946
2R	10189809	10190235
2R	10193171	10193520
2R	10217669	10217973
2R	10226837	10227043
2R	10236396	10236638
2R	10239740	10240144
2R	10250837	10250974
2R	10251288	10251461
2R	10300762	10300869
2R	10301892	10302046
2R	10319186	10319287
2R	10324118	10324380
2R	10330347	10331339
2R	10366076	10366268
2R	10416234	10416336
2R	10442424	10442724
2R	10547307	10547511
2R	10605227	10605385
2R	10609528	10609740
2R	10611669	10612113
2R	10614729	10614934
2R	10619824	10620491
2R	10684742	10684929
2R	10715331	10715471
2R	10717421	10717641
2R	10757029	10757489
2R	10842768	10843165
2R	10843968	10844143
2R	10849223	10849381
2R	10853886	10854169
2R	10855253	10855836
2R	10864593	10864874
2R	10881122	10881301
2R	10881871	10882045
2R	10946245	10946364
2R	11031562	11031765
2R	11051234	11051388
2R	11052039	11052246
2R	11052852	11053020
2R	11100447	11100733
2R	11121603	11121808
2R	11122822	11122933
2R	11127022	11127151
2R	11132954	11133082
2R	11166989	11167136
2R	11168984	11169198
2R	11270429	11270550
2R	11333051	11333193
2R	11396597	11397272
2R	11417190	11417341
2R	11424840	11425528
2R	11425748	11426135
2R	11426610	11426877
2R	11431962	11432238
2R	11432535	11432725
2R	11435569	11435679
2R	11441033	11441957
2R	11444151	11444492
2R	11449621	11450025
2R	11461864	11462139
2R	11462830	11463216
2R	11474100	11474431
2R	11490014	11490135
2R	11535520	11535965
2R	11536595	11537018
2R	11547947	11548085
2R	11548472	11548776
2R	11593354	11593545
2R	11616689	11616999
2R	11679248	11679421
2R	11683317	11683771
2R	11698150	11698340
2R	11716404	11716687
2R	11717022	11717175
2R	11736731	11736888
2R	11760343	11760445
2R	11760892	11761105
2R	11766780	11766918
2R	11787359	11788033
2R	11790965	11791312
2R	11794445	11794688
2R	11819943	11820352
2R	11843892	11844164
2R	11848119	11848740
2R	11866653	11867132
2R	11868406	11868538
2R	11868877	11869027
2R	11869411	11869605
2R	12045203	12045341
2R	12087030	12087357
2R	12113777	12113909
2R	12114353	12114485
2R	12122226	12122353
2R	12128862	12129009
2R	12129419	12129546
2R	12129751	12130385
2R	12139873	12140006
2R	12144783	12145355
2R	12145806	12146111
2R	12148528	12148867
2R	12157300	12157906
2R	12159465	12159654
2R	12160675	12160784
2R	12168086	12168224
2R	12171952	12172122
2R	12276932	12277133
2R	12277565	12277683
2R	12292751	12292880
2R	12293395	12293628
2R	12294108	12294324
2R	12298193	12298458
2R	12318252	12318630
2R	12323184	12323823
2R	12330093	12330235
2R	12330631	12331146
2R	12340030	12340175
2R	12342939	12343079
2R	12344310	12345013
2R	12345441	12346057
2R	12375701	12375843
2R	12389383	12390338
2R	12390972	12391169
2R	12418218	12418658
2R	12420550	12420664
2R	12498103	12498493
2R	12505864	12506257
2R	12546469	12546820
2R	12565736	12565931
2R	12581819	12582241
2R	12592503	12592818
2R	12593160	12593330
2R	12606620	12607003
2R	12622677	12622820
2R	12625212	12625624
2R	12627116	12627378
2R	12641794	12642000
2R	12642401	12642926
2R	12643564	12643897
2R	12753140	12753531
2R	12756194	12756757
2R	12757313	12757520
2R	12760220	12760753
2R	12783378	12783581
2R	12788522	12788702
2R	12789124	12789236
2R	12808639	12808942
2R	12811556	12811700
2R	13085382	13085533
2R	13097406	13097588
2R	13110016	13110270
2R	13111030	13111239
2R	13112048	13112165
2R	13136447	13136709
2R	13137011	13137151
2R	13138216	13138350
2R	13149499	13149776
2R	13186448	13186821
2R	13187327	13187545
2R	13191290	13191427
2R	13211404	13211931
2R	13226356	13226595
2R	13232883	13233196
2R	13247425	13247841
2R	13250564	13250704
2R	13257385	13258111
2R	13262498	13262691
2R	13273032	13273142
2R	13276884	13277094
2R	13282815	13282961
2R	13314710	13314815
2R	13315571	13315781
2R	13330103	13330551
2R	13371588	13371720
2R	13378042	13378155
2R	13381265	13381378
2R	13381814	13382381
2R	13399383	13400176
2R	13403231	13403561
2R	13408163	13408827
2R	13409379	13409565
2R	13413734	13414083
2R	13419103	13419714
2R	13423984	13424390
2R	13425024	13425136
2R	13425823	13425982
2R	13453694	13453882
2R	13584316	13584504
2R	13585423	13585525
2R	13622348	13622481
2R	13671742	13672704
2R	13730821	13731113
2R	13737479	13737781
2R	13889792	13889968
2R	13995791	13996161
2R	13999912	14000148
2R	14000425	14000958
2R	14015768	14015932
2R	14028802	14029029
2R	14048048	14048460
2R	14050563	14050913
2R	14051344	14051680
2R	14084551	14084670
2R	14133489	14133653
2R	14151074	14151215
2R	14152128	14152262
2R	14159363	14159873
2R	14161697	14163681
2R	14201507	14201747
2R	14207757	14208728
2R	14215258	14215815
2R	14430362	14430516
2R	14440456	14440675
2R	14495688	14496184
2R	14501253	14501424
2R	14545187	14545435
2R	14545974	14546147
2R	14549118	14549639
2R	14697977	14698206
2R	14701563	14701668
2R	14750021	14750303
2R	14768881	14769193
2R	14772037	14772155
2R	14804636	14804757
2R	14805069	14805186
2R	14841704	14841962
2R	14859225	14859370
2R	14860544	14861616
2R	14861987	14862159
2R	14862478	14862773
2R	14863160	14863296
2R	14864525	14864995
2R	14876176	14876453
2R	14892382	14892552
2R	14921381	14921752
2R	14922109	14922241
2R	14937065	14937271
2R	14940254	14940532
2R	14941150	14941308
2R	14992403	14992542
2R	15005702	15005846
2R	15007305	15007502
2R	15021676	15021803
2R	15040344	15040671
2R	15044119	15044297
2R	15061734	15061903
2R	15142739	15142849
2R	15154149	15154304
2R	15156050	15156215
2R	15156450	15156586
2R	15173392	15173846
2R	15183640	15184200
2R	15226427	15226570
2R	15240283	15240458
2R	15243330	15243476
2R	15341567	15341989
2R	15357573	15358204
2R	15362415	15362685
2R	15402473	15402628
2R	15432452	15432692
2R	15437032	15437212
2R	15467901	15468275
2R	15485222	15485643
2R	15507295	15507561
2R	15507921	15508122
2R	15521225	15521345
2R	15546374	15546554
2R	15552022	15552308
2R	15561945	15562122
2R	15562450	15563130
2R	15563822	15564611
2R	15564807	15564971
2R	15565611	15566166
2R	15567147	15567543
2R	15569726	15570007
2R	15570429	15570949
2R	15574714	15574873
2R	15576234	15576426
2R	15595319	15595599
2R	15717425	15717596
2R	15818168	15818437
2R	15885053	15885234
2R	15906428	15906739
2R	15921730	15921863
2R	15926120	15926291
2R	15960737	15960903
2R	15966755	15967205
2R	15971610	15972135
2R	15981694	15981835
2R	16030823	16030937
2R	16042060	16042623
2R	16057934	16058425
2R	16087227	16087437
2R	16087985	16088397
2R	16088921	16089111
2R	16115691	16116130
2R	16156312	16156470
2R	16162497	16162693
2R	16217168	16217291
2R	16225259	16225422
2R	16241636	16242318
2R	16245822	16246066
2R	16262616	16262752
2R	16378690	16378852
2R	16385558	16386073
2R	16393327	16393733
2R	16400592	16401402
2R	16409257	16409411
2R	16439831	16440069
2R	16474544	16474819
2R	16479979	16480237
2R	16505412	16505751
2R	16511471	16512101
2R	16512851	16513419
2R	16515529	16515857
2R	16520976	16521551
2R	16521845	16522252
2R	16523910	16524279
2R	16535648	16535764
2R	16535936	16536064
2R	16633397	16633553
2R	16641375	16641650
2R	16687182	16687346
2R	16718850	16719035
2R	16719385	16719598
2R	16744753	16744933
2R	16757318	16757477
2R	16766372	16767439
2R	16769277	16769742
2R	16773428	16773578
2R	16819040	16819143
2R	16824565	16824751
2R	16872163	16872394
2R	16888385	16888624
2R	16893293	16893679
2R	16898528	16898721
2R	16900823	16901116
2R	17214404	17214524
2R	17218100	17218262
2R	17228340	17228488
2R	17252518	17252678
2R	17350359	17350797
2R	17367116	17367315
2R	17370534	17371062
2R	17373340	17374142
2R	17383845	17384402
2R	17384977	17385195
2R	17386477	17386735
2R	17400079	17400667
2R	17421038	17421191
2R	17432973	17433247
2R	17439858	17440001
2R	17450428	17450699
[truncated: 3,789 more rows]
