# Supplementary material for: The genomic distribution of transposable elements is driven by spatially variable purifying selection
Source: Nucleic Acids Res. 2023 Aug 10;51(17):9203–13. doi: 10.1093/nar/gkad635 (PMC10516647; doi:10.1093/nar/gkad635)
Supplement: gkad635_Supplemental_Files [file gkad635_supplemental_files.zip › S8-PI.bed]

chr	start	end	pi	annotation	region
2L	0	3589	0	intergenic	noORC
2L	12236	12665	0.000775239666666667	intergenic	noORC
2L	15854	16064	0.00110708142222222	intergenic	noORC
2L	45213	51784	0.00430421755760158	intergenic	noORC
2L	52144	52669	0.002293891	intergenic	noORC
2L	56917	56980	0.00312488	intergenic	noORC
2L	61389	61683	0.00297949733333333	intergenic	noORC
2L	62947	67793	0.00288972394951163	intergenic	noORC
2L	72715	79843	0.00235208006542275	intergenic	noORC
2L	87338	87611	0.00148573666666667	intergenic	noORC
2L	91959	92917	0.00136027277453027	intergenic	noORC
2L	99549	100880	0.00213237292561983	intergenic	noORC
2L	101285	101936	0.002172086	intergenic	noORC
2L	105760	106365	0.00217263956198347	intergenic	noORC
2L	106583	107454	0.002843347	intergenic	noORC
2L	115959	116966	0.00232591391923204	intergenic	noORC
2L	117300	117573	0.002337151	intergenic	noORC
2L	118773	123583	0.00378296801704782	intergenic	noORC
2L	124225	124280	0.00474742	intergenic	noORC
2L	125936	125974	0.00474742	intergenic	noORC
2L	128100	128225	0.001382489	intergenic	noORC
2L	129326	129373	0.001382489	intergenic	noORC
2L	138075	138543	0.00202289433333333	intergenic	noORC
2L	140975	141155	0.00284430133333333	intergenic	noORC
2L	143684	143966	0.002564977	intergenic	noORC
2L	144308	145536	0.00170649133333333	intergenic	noORC
2L	146141	146388	0.001117411	intergenic	noORC
2L	146669	146882	0.001117411	intergenic	noORC
2L	147179	147614	0.001117411	intergenic	noORC
2L	188632	188907	0.002310702	intergenic	noORC
2L	192238	192620	0.00442398933333333	intergenic	noORC
2L	236109	236461	0.00507788366666667	intergenic	noORC
2L	237716	237957	0.00507788366666667	intergenic	noORC
2L	257191	257368	0.00583468266666667	intergenic	noORC
2L	259246	259302	0.003215068	intergenic	noORC
2L	268731	268809	0.006128393	intergenic	noORC
2L	277521	277646	0.006880679	intergenic	noORC
2L	280322	280707	0.002781776	intergenic	noORC
2L	283105	283303	0.00482510833333333	intergenic	noORC
2L	290745	291456	0.00436916466666667	intergenic	noORC
2L	336101	349979	0.00583572932444637	intergenic	noORC
2L	359631	368843	0.00556228420118686	intergenic	noORC
2L	374616	376443	0.0058511826807152	intergenic	noORC
2L	391856	391989	0.00410300366666667	intergenic	noORC
2L	393070	393126	0.00940024233333333	intergenic	noORC
2L	393786	394008	0.00927494463963964	intergenic	noORC
2L	394644	395721	0.00592323133333333	intergenic	noORC
2L	397553	403452	0.00547568030604057	intergenic	noORC
2L	426832	427061	0.004788812	intergenic	noORC
2L	430170	432019	0.00373863989417704	intergenic	noORC
2L	436438	441651	0.00642035937873265	intergenic	noORC
2L	441781	442149	0.00544584738768116	intergenic	noORC
2L	442397	444299	0.00500086076568524	intergenic	noORC
2L	460978	460985	0.011996526	intergenic	noORC
2L	511502	511545	0.006644079	intergenic	noORC
2L	511774	511910	0.006644079	intergenic	noORC
2L	512104	512717	0.004546226	intergenic	noORC
2L	513197	513855	0.004546226	intergenic	noORC
2L	522853	523364	0.0109563516666667	intergenic	noORC
2L	523837	524973	0.0104786569169601	intergenic	noORC
2L	529788	530479	0.0101262981403763	intergenic	noORC
2L	531545	531752	0.009995145	intergenic	noORC
2L	534149	535123	0.004995757	intergenic	noORC
2L	539183	539379	0.00653772466666667	intergenic	noORC
2L	543797	544098	0.00735770596124031	intergenic	noORC
2L	546906	546926	0.0105677996666667	intergenic	noORC
2L	547554	548545	0.011044935526068	intergenic	noORC
2L	550703	555172	0.00815957190676512	intergenic	noORC
2L	566643	573880	0.00940786069430243	intergenic	noORC
2L	574754	591523	0.00753648107319062	intergenic	noORC
2L	592457	595738	0.00952961987747637	intergenic	noORC
2L	598826	612090	0.00807032735172899	intergenic	noORC
2L	669655	690043	0.00998042627929828	intergenic	noORC
2L	692671	698761	0.00996103340361247	intergenic	noORC
2L	706002	714730	0.0114147369707455	intergenic	noORC
2L	722528	733571	0.010544822933925	intergenic	noORC
2L	736955	739280	0.0127529396681004	intergenic	noORC
2L	739673	741368	0.00852632579587021	intergenic	noORC
2L	742896	743986	0	intergenic	noORC
2L	750514	771709	0.00997311451944641	intergenic	noORC
2L	778024	778169	0.00819352033333333	intergenic	noORC
2L	779821	779907	0.00819352033333333	intergenic	noORC
2L	784397	784414	0.00502234233333333	intergenic	noORC
2L	793277	793555	0.00355007466666667	intergenic	noORC
2L	810969	811029	0.007051332	intergenic	noORC
2L	814306	814771	0.0126907636666667	intergenic	noORC
2L	815927	819766	0.00896230639393939	intergenic	noORC
2L	821550	821603	0.011014914	intergenic	noORC
2L	828193	828526	0.00783349766666667	intergenic	noORC
2L	829758	830309	0.00627724486993346	intergenic	noORC
2L	836975	837141	0.006674373	intergenic	noORC
2L	844903	858317	0.0104560221508126	intergenic	noORC
2L	861023	862084	0.00132964787558907	intergenic	noORC
2L	862358	875378	0.0131738084730159	intergenic	noORC
2L	879006	884031	0.0181653472417247	intergenic	noORC
2L	919154	952255	0.0109786203575924	intergenic	noORC
2L	992939	994285	0.00887884426349678	intergenic	noORC
2L	994414	994736	0.00598476733333333	intergenic	noORC
2L	1006842	1021774	0.010658277529958	intergenic	noORC
2L	1021942	1022165	0.0119071052242152	intergenic	noORC
2L	1025519	1025659	0.0153220353333333	intergenic	noORC
2L	1046925	1047502	0.007757947	intergenic	noORC
2L	1057125	1057368	0.00826781566666667	intergenic	noORC
2L	1058332	1059057	0.00758939566666667	intergenic	noORC
2L	1072539	1072626	0.0152905483333333	intergenic	noORC
2L	1073212	1073372	0.0152905483333333	intergenic	noORC
2L	1078309	1078759	0.0104964163333333	intergenic	noORC
2L	1085169	1086804	0.0108813918685015	intergenic	noORC
2L	1091411	1091824	0.0187986923333333	intergenic	noORC
2L	1102162	1102372	0.00946894633333333	intergenic	noORC
2L	1104156	1104199	0.00543736466666667	intergenic	noORC
2L	1108006	1108029	0.00800768466666667	intergenic	noORC
2L	1110453	1110457	0.005273565	intergenic	noORC
2L	1121625	1121714	0.007705912	intergenic	noORC
2L	1129801	1129979	0.011889597	intergenic	noORC
2L	1140614	1142365	0.0128245384915286	intergenic	noORC
2L	1142932	1143219	0.0252151373333333	intergenic	noORC
2L	1143583	1144121	0.0240150876716233	intergenic	noORC
2L	1145005	1148159	0.0183715843509829	intergenic	noORC
2L	1148832	1162844	0.0113078846959749	intergenic	noORC
2L	1165543	1176088	0.0118325759314051	intergenic	noORC
2L	1178404	1192398	0.0124770681097613	intergenic	noORC
2L	1230466	1263096	0.0116959603700684	intergenic	noORC
2L	1263831	1268160	0.0111747042129052	intergenic	noORC
2L	1268655	1275285	0.00939341383584717	intergenic	noORC
2L	1275991	1277315	0.0126915175959215	intergenic	noORC
2L	1278018	1285726	0.00931407303554749	intergenic	noORC
2L	1286734	1286898	0.0124762586666667	intergenic	noORC
2L	1287862	1288037	0.0119364228876191	intergenic	noORC
2L	1288748	1288830	0.00992298133333333	intergenic	noORC
2L	1289620	1292961	0.0120961888468523	intergenic	noORC
2L	1293895	1293898	0.00783565733333333	intergenic	noORC
2L	1295927	1296388	0.0168627792292119	intergenic	noORC
2L	1296534	1301998	0.011453498489019	intergenic	noORC
2L	1303042	1315690	0.0106292868975859	intergenic	noORC
2L	1353958	1354092	0.0110742313482587	intergenic	noORC
2L	1354528	1358627	0.0116576843576482	intergenic	noORC
2L	1358840	1362479	0.0114433551781625	intergenic	noORC
2L	1362659	1366526	0.010715274518576	intergenic	noORC
2L	1366649	1367455	0.0118483716666667	intergenic	noORC
2L	1367938	1376442	0.011351294167921	intergenic	noORC
2L	1377714	1425422	0.0102559621590509	intergenic	noORC
2L	1425527	1425758	0.015273131	intergenic	noORC
2L	1427179	1427474	0.0107758563333333	intergenic	noORC
2L	1430618	1430667	0.00713639033333333	intergenic	noORC
2L	1433732	1434333	0.00922218810038824	intergenic	noORC
2L	1436444	1450246	0.00684784056470077	intergenic	noORC
2L	1450907	1451179	0.00311670433333333	intergenic	noORC
2L	1451509	1453667	0.00501653690639481	intergenic	noORC
2L	1453763	1454180	0.0108422950911271	intergenic	noORC
2L	1457806	1488743	0.009262396206969	intergenic	noORC
2L	1541784	1541870	0.0134344596666667	intergenic	noORC
2L	1544789	1544794	0.0212577456666667	intergenic	noORC
2L	1544899	1573915	0.0145802185015968	intergenic	noORC
2L	1574113	1574742	0.015555416	intergenic	noORC
2L	1574981	1580332	0.0128502850824145	intergenic	noORC
2L	1580544	1581657	0.011867821	intergenic	noORC
2L	1581849	1584247	0.00790276824339727	intergenic	noORC
2L	1625847	1627998	0.0065810219386332	intergenic	noORC
2L	1628829	1629747	0.00880284133333333	intergenic	noORC
2L	1633960	1633967	0.0119863953333333	intergenic	noORC
2L	1638463	1638799	0.015609957	intergenic	noORC
2L	1646879	1647831	0.0114631276666667	intergenic	noORC
2L	1654807	1655021	0.016947738	intergenic	noORC
2L	1674597	1674640	0.0142295923333333	intergenic	noORC
2L	1675581	1677761	0.0107170589200306	intergenic	noORC
2L	1678949	1680812	0.0120470296747182	intergenic	noORC
2L	1681641	1697265	0.0118579034665259	intergenic	noORC
2L	1698490	1702481	0.00951373121147582	intergenic	noORC
2L	1703702	1703938	0.0124243583333333	intergenic	noORC
2L	1705140	1705378	0.0125020813333333	intergenic	noORC
2L	1706593	1706986	0.00979882766666667	intergenic	noORC
2L	1708232	1724546	0.0110248608404642	intergenic	noORC
2L	1726906	1727680	0.00633351966666667	intergenic	noORC
2L	1729965	1735088	0.00826694470180233	intergenic	noORC
2L	1736031	1740091	0.00810603683259442	intergenic	noORC
2L	1762225	1762498	0.00649833966666667	intergenic	noORC
2L	1783695	1787893	0.0117958455059552	intergenic	noORC
2L	1843632	1844589	0.00340513797318008	intergenic	noORC
2L	1846195	1850387	0.00648771672312341	intergenic	noORC
2L	1852211	1869902	0.0108306331820135	intergenic	noORC
2L	1870217	1872034	0.0074113333775454	intergenic	noORC
2L	1872360	1873177	0.004721855	intergenic	noORC
2L	1874753	1874771	0.00693411266666667	intergenic	noORC
2L	1880016	1880396	0.0120325066666667	intergenic	noORC
2L	1881326	1881446	0.0120325066666667	intergenic	noORC
2L	1883676	1883770	0.01130703	intergenic	noORC
2L	1887171	1887462	0.0128749816666667	intergenic	noORC
2L	1888111	1896278	0.00839588499734704	intergenic	noORC
2L	1905404	1906015	0.0120814332465903	intergenic	noORC
2L	1906174	1908804	0.00981795954296578	intergenic	noORC
2L	1929859	1931724	0.00949347332672029	intergenic	noORC
2L	1935028	1935484	0.00473507066666667	intergenic	noORC
2L	1936514	1936612	0.00722748666666667	intergenic	noORC
2L	1943562	1944498	0.00639504372222222	intergenic	noORC
2L	1946992	1953846	0.00732201546649158	intergenic	noORC
2L	1957258	1958068	0.00822652822386831	intergenic	noORC
2L	1994128	2009811	0.0091782320689919	intergenic	noORC
2L	2011766	2012729	0.00514915014641744	intergenic	noORC
2L	2013062	2013284	0.005443611	intergenic	noORC
2L	2019834	2019956	0.00203642166666667	intergenic	noORC
2L	2034067	2034284	0.00598145066666667	intergenic	noORC
2L	2037929	2038297	0.0069159727826087	intergenic	noORC
2L	2038765	2038951	0.00745734366666667	intergenic	noORC
2L	2062170	2073180	0.009860168074175	intergenic	noORC
2L	2075721	2075831	0.016139967	intergenic	noORC
2L	2076404	2076768	0.020128431	intergenic	noORC
2L	2077171	2079772	0.0209764096435986	intergenic	noORC
2L	2080655	2080853	0.00915958033333333	intergenic	noORC
2L	2081508	2081930	0.00915958033333333	intergenic	noORC
2L	2082306	2083321	0.009910664	intergenic	noORC
2L	2083828	2085344	0.0119106772559366	intergenic	noORC
2L	2085558	2085808	0.0121666313333333	intergenic	noORC
2L	2086930	2087122	0.011588156	intergenic	noORC
2L	2091307	2092033	0.0127553193484848	intergenic	noORC
2L	2095090	2095116	0.009246013	intergenic	noORC
2L	2096575	2096630	0.0117116426666667	intergenic	noORC
2L	2098797	2098900	0.00615887433333333	intergenic	noORC
2L	2103157	2103252	0.0128060336666667	intergenic	noORC
2L	2108857	2109052	0.00795624066666667	intergenic	noORC
2L	2113928	2114275	0.00676035676945245	intergenic	noORC
2L	2119998	2120095	0.0117134554707904	intergenic	noORC
2L	2123600	2125270	0.00963856920359282	intergenic	noORC
2L	2128960	2133323	0.00896909415127206	intergenic	noORC
2L	2134285	2134419	0.00812593533333333	intergenic	noORC
2L	2135378	2137197	0.00845895227121129	intergenic	noORC
2L	2138026	2138378	0.0118017473333333	intergenic	noORC
2L	2139327	2147371	0.0118457750931957	intergenic	noORC
2L	2149597	2152411	0.0115876139022743	intergenic	noORC
2L	2153149	2169029	0.010172864165911	intergenic	noORC
2L	2170977	2172076	0.0100339099748256	intergenic	noORC
2L	2173341	2174100	0.00790078437812911	intergenic	noORC
2L	2174606	2180295	0.00796920123442902	intergenic	noORC
2L	2181009	2188454	0.0107895873495411	intergenic	noORC
2L	2245608	2245708	0.00843368866666667	intergenic	noORC
2L	2252063	2252858	0.0136720346666667	intergenic	noORC
2L	2255145	2255169	0.0124705543333333	intergenic	noORC
2L	2256053	2256619	0.00894750033333333	intergenic	noORC
2L	2256871	2257446	0.00894750033333333	intergenic	noORC
2L	2260947	2263429	0.0186620085503626	intergenic	noORC
2L	2265606	2265729	0.0137418156666667	intergenic	noORC
2L	2268351	2272167	0.0116282608718553	intergenic	noORC
2L	2273362	2283248	0.0179778348555533	intergenic	noORC
2L	2292953	2292973	0.0108319566666667	intergenic	noORC
2L	2300318	2300864	0.0227275853333333	intergenic	noORC
2L	2302496	2303294	0.0148605603333333	intergenic	noORC
2L	2305893	2307274	0.00753954629495535	intergenic	noORC
2L	2307506	2311206	0.00589706214666666	intergenic	noORC
2L	2342559	2373160	0.00997705291828153	intergenic	noORC
2L	2379365	2400257	0.012656435501787	intergenic	noORC
2L	2401245	2434341	0.0112992040045423	intergenic	noORC
2L	2436146	2445898	0.00930759469073011	intergenic	noORC
2L	2447900	2448033	0.0155460382380953	intergenic	noORC
2L	2450796	2450968	0.00980388533333333	intergenic	noORC
2L	2451866	2451867	0.00980388533333333	intergenic	noORC
2L	2452467	2452959	0.009131595	intergenic	noORC
2L	2454084	2455314	0.0131984816666667	intergenic	noORC
2L	2458864	2458969	0.010841538	intergenic	noORC
2L	2463305	2469488	0.0111810454290258	intergenic	noORC
2L	2470524	2487612	0.010498816170568	intergenic	noORC
2L	2488827	2524339	0.00952603967093752	intergenic	noORC
2L	2525299	2525494	0.007429167	intergenic	noORC
2L	2525995	2526056	0.0133004542568306	intergenic	noORC
2L	2530085	2531769	0.00513541	intergenic	noORC
2L	2532964	2532980	0.01075366	intergenic	noORC
2L	2534257	2540834	0.0089769710165222	intergenic	noORC
2L	2542140	2546487	0.0118100733847098	intergenic	noORC
2L	2548827	2554224	0.0145011637954419	intergenic	noORC
2L	2595591	2602422	0.0122870667711414	intergenic	noORC
2L	2615991	2616132	0.0167603552553191	intergenic	noORC
2L	2627247	2627533	0.00899374766666667	intergenic	noORC
2L	2634065	2634597	0.0142699133333333	intergenic	noORC
2L	2635845	2636032	0.0129723069447415	intergenic	noORC
2L	2641747	2641978	0.0151247826666667	intergenic	noORC
2L	2643284	2643355	0.00847742933333333	intergenic	noORC
2L	2643790	2643906	0.00847742933333333	intergenic	noORC
2L	2646803	2646981	0.00499736833333333	intergenic	noORC
2L	2648160	2648524	0.006206415	intergenic	noORC
2L	2669509	2674305	0.0117286121442174	intergenic	noORC
2L	2681697	2682016	0.0110273689968652	intergenic	noORC
2L	2683669	2683824	0.016460847	intergenic	noORC
2L	2685313	2685476	0.0141262926666667	intergenic	noORC
2L	2699551	2703980	0.0125220610526078	intergenic	noORC
2L	2706992	2707561	0.021496354	intergenic	noORC
2L	2708485	2709003	0.0145575503333333	intergenic	noORC
2L	2713514	2713610	0.014221307	intergenic	noORC
2L	2714722	2714855	0.017345864	intergenic	noORC
2L	2716296	2716686	0.0204534623333333	intergenic	noORC
2L	2725903	2726483	0.0181217990304598	intergenic	noORC
2L	2737772	2737780	0.006494463	intergenic	noORC
2L	2743767	2744047	0.0124980893964286	intergenic	noORC
2L	2744215	2744639	0.00774520533333333	intergenic	noORC
2L	2745614	2746301	0.0130017574623969	intergenic	noORC
2L	2747502	2747579	0.019742718	intergenic	noORC
2L	2749969	2749977	0.0159167516666667	intergenic	noORC
2L	2754469	2754943	0.006759244	intergenic	noORC
2L	2820434	2822225	0.00401695679731994	intergenic	noORC
2L	2822405	2823497	0.00647732466666667	intergenic	noORC
2L	2836021	2836319	0.00450370233333333	intergenic	noORC
2L	2838949	2839220	0.00368056733333333	intergenic	noORC
2L	2841223	2841528	0.005072356	intergenic	noORC
2L	2843127	2843419	0.006862792	intergenic	noORC
2L	2845740	2845786	0.00812610766666667	intergenic	noORC
2L	2854021	2854216	0.00693654433333333	intergenic	noORC
2L	2865139	2866797	0.0104939241795336	intergenic	noORC
2L	2883533	2884139	0.0106284798338834	intergenic	noORC
2L	2888798	2888872	0.00745458566666667	intergenic	noORC
2L	2893990	2893996	0.00635471	intergenic	noORC
2L	2896755	2896758	0.006209229	intergenic	noORC
2L	2896863	2896992	0.006209229	intergenic	noORC
2L	2897968	2898030	0.00711541077419355	intergenic	noORC
2L	2898157	2898337	0.00808200466666667	intergenic	noORC
2L	2899712	2899906	0.00808200466666667	intergenic	noORC
2L	2902892	2903145	0.012371024	intergenic	noORC
2L	2907576	2907744	0.008628977	intergenic	noORC
2L	2909309	2909573	0.00631081666666667	intergenic	noORC
2L	2909963	2910801	0.00799135417501989	intergenic	noORC
2L	2911267	2911706	0.008068982	intergenic	noORC
2L	2923359	2923655	0.00673909133333333	intergenic	noORC
2L	2923951	2924273	0.00902851935507246	intergenic	noORC
2L	2936028	2936227	0.006550595	intergenic	noORC
2L	2990764	2991610	0.0149838043333333	intergenic	noORC
2L	2992326	2994684	0.0126420110839695	intergenic	noORC
2L	2994827	3007586	0.0138773301878935	intergenic	noORC
2L	3008594	3008786	0.0111694806666667	intergenic	noORC
2L	3023281	3023597	0.0173086923333333	intergenic	noORC
2L	3025781	3026266	0.0164175750728523	intergenic	noORC
2L	3031758	3032022	0.00364723811111111	intergenic	noORC
2L	3033424	3035343	0.00823761053621678	intergenic	noORC
2L	3035946	3036039	0.0105602084516129	intergenic	noORC
2L	3036621	3037418	0.012551988	intergenic	noORC
2L	3054688	3123273	0.0103469342709533	intergenic	noORC
2L	3128067	3138757	0.0110105937614281	intergenic	noORC
2L	3142433	3142529	0.00925273366666667	intergenic	noORC
2L	3150959	3151960	0.010786026	intergenic	noORC
2L	3171485	3172392	0.00988353890040428	intergenic	noORC
2L	3174880	3175882	0.0142267886666667	intergenic	noORC
2L	3178060	3179292	0.0128056186666667	intergenic	noORC
2L	3181007	3181236	0.00946141	intergenic	noORC
2L	3183065	3183122	0.0109979416666667	intergenic	noORC
2L	3203334	3204646	0.0109329839867886	intergenic	noORC
2L	3204937	3205797	0.0112650746666667	intergenic	noORC
2L	3206820	3206833	0.007084264	intergenic	noORC
2L	3221752	3222072	0.0103762054416667	intergenic	noORC
2L	3223643	3224354	0.0185637474036568	intergenic	noORC
2L	3224863	3224936	0.0202585286666667	intergenic	noORC
2L	3226800	3235786	0.0139356420925885	intergenic	noORC
2L	3236082	3236363	0.0213741863333333	intergenic	noORC
2L	3236665	3246089	0.0156385572592671	intergenic	noORC
2L	3246465	3252565	0.00885426983633879	intergenic	noORC
2L	3270707	3293768	0.0153449476100053	intergenic	noORC
2L	3295324	3297468	0.0171000195777363	intergenic	noORC
2L	3299820	3300154	0.0141821042275449	intergenic	noORC
2L	3304797	3305014	0.0145797843333333	intergenic	noORC
2L	3309670	3309920	0.008494948	intergenic	noORC
2L	3317658	3317897	0.0164138506666667	intergenic	noORC
2L	3319961	3320068	0.0183209246261682	intergenic	noORC
2L	3322973	3325464	0.0126652922103573	intergenic	noORC
2L	3327230	3328466	0.0140634335469256	intergenic	noORC
2L	3329429	3341247	0.0143908210064873	intergenic	noORC
2L	3355701	3356609	0.0147425387008076	intergenic	noORC
2L	3357724	3357869	0.012957738	intergenic	noORC
2L	3367231	3367256	0.013104649	intergenic	noORC
2L	3371481	3372690	0.0114928862572374	intergenic	noORC
2L	3374682	3374871	0.011185018	intergenic	noORC
2L	3377846	3378398	0.0111829893357488	intergenic	noORC
2L	3380055	3381622	0.009723771	intergenic	noORC
2L	3382109	3386124	0.0117710661250311	intergenic	noORC
2L	3386250	3386989	0.00613428533333333	intergenic	noORC
2L	3387138	3387625	0.00613428533333333	intergenic	noORC
2L	3387782	3392999	0.00882818716823206	intergenic	noORC
2L	3394194	3395527	0.007864934	intergenic	noORC
2L	3395891	3422508	0.0118656652086261	intergenic	noORC
2L	3422673	3424282	0.0125508563412057	intergenic	noORC
2L	3427042	3450511	0.00956754263097419	intergenic	noORC
2L	3452753	3465210	0.0105765443559712	intergenic	noORC
2L	3467619	3468179	0.0181182525678572	intergenic	noORC
2L	3497750	3503293	0.0160622072276745	intergenic	noORC
2L	3503528	3508793	0.0144419840620449	intergenic	noORC
2L	3509404	3509585	0.0228068093333333	intergenic	noORC
2L	3510006	3510143	0.0193701046666667	intergenic	noORC
2L	3511451	3514135	0.0151841156639344	intergenic	noORC
2L	3532221	3532328	0.00850338866666667	intergenic	noORC
2L	3533327	3533602	0.00850338866666667	intergenic	noORC
2L	3533930	3534299	0.00428940988346884	intergenic	noORC
2L	3535152	3535567	0.00330285966666667	intergenic	noORC
2L	3536477	3537145	0.0184784936666667	intergenic	noORC
2L	3537815	3538318	0.0204499305573228	intergenic	noORC
2L	3538864	3539425	0.0215968356666667	intergenic	noORC
2L	3542717	3542897	0.0137889956666667	intergenic	noORC
2L	3543175	3544512	0.0158117765711793	intergenic	noORC
2L	3546385	3547344	0.0122112746666667	intergenic	noORC
2L	3552537	3552971	0.0168619556666667	intergenic	noORC
2L	3553909	3553993	0.0168619556666667	intergenic	noORC
2L	3557450	3557576	0.010897013	intergenic	noORC
2L	3558791	3562127	0.0123569973973821	intergenic	noORC
2L	3567794	3586140	0.0111730859354991	intergenic	noORC
2L	3592673	3598320	0.00922449794469041	intergenic	noORC
2L	3609905	3612013	0.0130311132057243	intergenic	noORC
2L	3624374	3625193	0.0107066876666667	intergenic	noORC
2L	3625886	3625893	0.0107066876666667	intergenic	noORC
2L	3626066	3626727	0.0224516666666667	intergenic	noORC
2L	3641819	3642994	0.0150702214119149	intergenic	noORC
2L	3650245	3650249	0.00709664766666667	intergenic	noORC
2L	3653083	3664792	0.0106027518614171	intergenic	noORC
2L	3666441	3674649	0.0135030639333577	intergenic	noORC
2L	3674893	3675959	0.011669335	intergenic	noORC
2L	3676260	3676547	0.0146685486666667	intergenic	noORC
2L	3677903	3701615	0.0159944808931765	intergenic	noORC
2L	3706372	3706581	0.0142451686666667	intergenic	noORC
2L	3712273	3712377	0.013509485	intergenic	noORC
2L	3743157	3745321	0.00950753359057301	intergenic	noORC
2L	3829455	3844076	0.0108527309697011	intergenic	noORC
2L	3844507	3844817	0.0129310513333333	intergenic	noORC
2L	3845682	3845943	0.0129310513333333	intergenic	noORC
2L	3846551	3848722	0.0187802188243513	intergenic	noORC
2L	3849056	3849712	0.0231803083333333	intergenic	noORC
2L	3850066	3961360	0.00880101014668057	intergenic	noORC
2L	3962606	3962745	0.015004755	intergenic	noORC
2L	3965269	4006142	0.0090824070189938	intergenic	noORC
2L	4007489	4025733	0.0124503501351677	intergenic	noORC
2L	4026801	4027304	0.0210992933333333	intergenic	noORC
2L	4037124	4064772	0.0154509459538484	intergenic	noORC
2L	4067236	4067798	0.013762803	intergenic	noORC
2L	4068648	4099727	0.00594871773394683	intergenic	noORC
2L	4100650	4120522	0.00578697140120102	intergenic	noORC
2L	4121818	4125834	0.00383183701842629	intergenic	noORC
2L	4166788	4167561	0.00856995366666667	intergenic	noORC
2L	4175158	4176044	0.0109478763017306	intergenic	noORC
2L	4176183	4176474	0.00852398733333333	intergenic	noORC
2L	4176791	4178155	0.0087120296439394	intergenic	noORC
2L	4178500	4186152	0.00853145193779405	intergenic	noORC
2L	4189103	4197751	0.00514832075003854	intergenic	noORC
2L	4198684	4206297	0.00913368441726872	intergenic	noORC
2L	4206962	4207556	0.0140445153333333	intergenic	noORC
2L	4225889	4226080	0.00680699580628272	intergenic	noORC
2L	4227934	4228239	0.0100583098382513	intergenic	noORC
2L	4231515	4231748	0.00846158833333333	intergenic	noORC
2L	4232418	4232461	0.006232998	intergenic	noORC
2L	4239309	4239704	0.0118899983333333	intergenic	noORC
2L	4246011	4248799	0.00895754621341463	intergenic	noORC
2L	4249646	4256782	0.00540414735528775	intergenic	noORC
2L	4257535	4263928	0.0109856915543042	intergenic	noORC
2L	4264082	4287873	0.0109604695353985	intergenic	noORC
2L	4288469	4288802	0.00676208866666667	intergenic	noORC
2L	4295017	4299572	0.00532941541719722	intergenic	noORC
2L	4301680	4301706	0.009852649	intergenic	noORC
2L	4303282	4303705	0.00546269366666667	intergenic	noORC
2L	4304926	4306249	0.0122967952887377	intergenic	noORC
2L	4309590	4309959	0.017916226	intergenic	noORC
2L	4311076	4325851	0.0100345400737733	intergenic	noORC
2L	4430909	4479650	0.00737081513003426	intergenic	noORC
2L	4481122	4508574	0.00877619842699985	intergenic	noORC
2L	4510635	4516628	0.00834908445436343	intergenic	noORC
2L	4545116	4557025	0.013751571014107	intergenic	noORC
2L	4559098	4559163	0.017127258	intergenic	noORC
2L	4563105	4622649	0.00878586464714049	intergenic	noORC
2L	4624448	4624517	0.007922755	intergenic	noORC
2L	4629967	4638279	0.00554069884448186	intergenic	noORC
2L	4638498	4639566	0.0204597113333333	intergenic	noORC
2L	4640178	4641286	0.022902356	intergenic	noORC
2L	4646481	4650096	0.0105280174988474	intergenic	noORC
2L	4659149	4663872	0.0101535980236432	intergenic	noORC
2L	4666591	4666819	0.008196054	intergenic	noORC
2L	4675761	4676326	0.00908129185781712	intergenic	noORC
2L	4677739	4677966	0.00813675666666667	intergenic	noORC
2L	4678939	4679172	0.00815372266666667	intergenic	noORC
2L	4681151	4706415	0.0100988792702924	intergenic	noORC
2L	4712345	4712403	0.01240213	intergenic	noORC
2L	4714906	4716905	0.017135106764549	intergenic	noORC
2L	4717237	4719065	0.018005666765682	intergenic	noORC
2L	4720711	4721035	0.0135089623333333	intergenic	noORC
2L	4733185	4733227	0.0143052926666667	intergenic	noORC
2L	4736343	4738056	0.0249364612101576	intergenic	noORC
2L	4756732	4757432	0.0136049286666667	intergenic	noORC
2L	4760789	4764439	0.0116933008774429	intergenic	noORC
2L	4765822	4765844	0.0114414973333333	intergenic	noORC
2L	4766996	4767195	0.014991258	intergenic	noORC
2L	4772404	4773872	0.023045731	intergenic	noORC
2L	4774796	4775663	0.0144029743333333	intergenic	noORC
2L	4776534	4776830	0.013770745	intergenic	noORC
2L	4786622	4787086	0.00983580666666667	intergenic	noORC
2L	4787625	4787718	0.00983580666666667	intergenic	noORC
2L	4788867	4789305	0.00656476466666667	intergenic	noORC
2L	4792821	4792987	0.01080696	intergenic	noORC
2L	4798292	4798341	0.00896716433333333	intergenic	noORC
2L	4800492	4800934	0.010315089	intergenic	noORC
2L	4802425	4802509	0.00823042366666667	intergenic	noORC
2L	4833298	4833403	0.00686350433333333	intergenic	noORC
2L	4848808	4850295	0.0124713192169917	intergenic	noORC
2L	4858625	4858982	0.008069336	intergenic	noORC
2L	4864556	4864920	0.0118606903333333	intergenic	noORC
2L	4865147	4865850	0.0118606903333333	intergenic	noORC
2L	4867674	4867888	0.010164789	intergenic	noORC
2L	4868296	4868424	0.006170381	intergenic	noORC
2L	4869092	4869609	0.006170381	intergenic	noORC
2L	4872207	4872452	0.00962197033333333	intergenic	noORC
2L	4875944	4875965	0.00626823566666667	intergenic	noORC
2L	4876397	4876749	0.013413721	intergenic	noORC
2L	4876882	4877659	0.013413721	intergenic	noORC
2L	4879867	4880007	0.0085681375	intergenic	noORC
2L	4881732	4882205	0.0101878848012685	intergenic	noORC
2L	4892254	4892417	0.019147969	intergenic	noORC
2L	4893424	4893852	0.019147969	intergenic	noORC
2L	4915231	4915484	0.010149763	intergenic	noORC
2L	4917171	4917676	0.00973156333333333	intergenic	noORC
2L	4920258	4920745	0.0163940486666667	intergenic	noORC
2L	4921725	4922279	0.0151859444211793	intergenic	noORC
2L	5016766	5017014	0.005310288	intergenic	noORC
2L	5018862	5020188	0.011503796197084	intergenic	noORC
2L	5024800	5024932	0.01177184	intergenic	noORC
2L	5026269	5027508	0.00398597333333333	intergenic	noORC
2L	5084217	5084656	0.011481776	intergenic	noORC
2L	5091613	5091958	0.0149920353333333	intergenic	noORC
2L	5096198	5100932	0.012339308513308	intergenic	noORC
2L	5101148	5103547	0.0191660420009726	intergenic	noORC
2L	5103730	5105389	0.0182980861525015	intergenic	noORC
2L	5106041	5106224	0.0208498226666667	intergenic	noORC
2L	5106586	5110259	0.0155286178566113	intergenic	noORC
2L	5110519	5116705	0.0140410616065848	intergenic	noORC
2L	5117409	5118864	0.0140377997780069	intergenic	noORC
2L	5124493	5124515	0.005707331	intergenic	noORC
2L	5128143	5128496	0.00357171533333333	intergenic	noORC
2L	5140039	5140431	0.0249073516666667	intergenic	noORC
2L	5141071	5141123	0.0249073516666667	intergenic	noORC
2L	5142175	5142547	0.0241365976666667	intergenic	noORC
2L	5143595	5143633	0.0241365976666667	intergenic	noORC
2L	5151395	5152103	0.0192282991506591	intergenic	noORC
2L	5155559	5157636	0.0185152138584497	intergenic	noORC
2L	5175673	5212978	0.0141313783966046	intergenic	noORC
2L	5213362	5214254	0.0153639764334828	intergenic	noORC
2L	5225067	5230682	0.01240358812336	intergenic	noORC
2L	5231063	5269774	0.0138343367606365	intergenic	noORC
2L	5270138	5270465	0.0191006206666667	intergenic	noORC
2L	5275196	5284992	0.0131283097430244	intergenic	noORC
2L	5285738	5325992	0.0140550229504977	intergenic	noORC
2L	5326973	5327023	0.0175244873333333	intergenic	noORC
2L	5332081	5332611	0.010001419	intergenic	noORC
2L	5344124	5345010	0.009216186	intergenic	noORC
2L	5347393	5347440	0.0118346846666667	intergenic	noORC
2L	5350431	5350483	0.0122787736666667	intergenic	noORC
2L	5354721	5354948	0.0124748926666667	intergenic	noORC
2L	5357847	5357912	0.0174283556666667	intergenic	noORC
2L	5358899	5360201	0.0166829700560676	intergenic	noORC
2L	5360804	5360958	0.0170341966666667	intergenic	noORC
2L	5362060	5362101	0.0156222343333333	intergenic	noORC
2L	5362878	5363428	0.0156222343333333	intergenic	noORC
2L	5366824	5367563	0.017660642	intergenic	noORC
2L	5371605	5387503	0.00876364456579445	intergenic	noORC
2L	5388667	5394701	0.0136510608961441	intergenic	noORC
2L	5396262	5404507	0.0109733381522539	intergenic	noORC
2L	5406370	5410651	0.00872687465623297	intergenic	noORC
2L	5421265	5435197	0.0141602805027036	intergenic	noORC
2L	5460178	5477222	0.00911836117789252	intergenic	noORC
2L	5478953	5485638	0.0108658397515333	intergenic	noORC
2L	5487689	5520412	0.0117472694306145	intergenic	noORC
2L	5521926	5523917	0.0201213585375858	intergenic	noORC
2L	5525061	5526477	0.0216693381433616	intergenic	noORC
2L	5529043	5529461	0.0162668916666667	intergenic	noORC
2L	5532327	5532715	0.0215252956666667	intergenic	noORC
2L	5570667	5570697	0.008115476	intergenic	noORC
2L	5574377	5575128	0.010931037	intergenic	noORC
2L	5610501	5610729	0.019918235	intergenic	noORC
2L	5612566	5613932	0.026431094	intergenic	noORC
2L	5617630	5620092	0.0123062937933929	intergenic	noORC
2L	5620517	5626645	0.0134123987245431	intergenic	noORC
2L	5626894	5659206	0.012191789984237	intergenic	noORC
2L	5679229	5683982	0.0160858892210534	intergenic	noORC
2L	5684374	5684519	0.0290006466666667	intergenic	noORC
2L	5685077	5685640	0.0290006466666667	intergenic	noORC
2L	5686297	5691930	0.01640962197059	intergenic	noORC
2L	5693648	5702609	0.0139763794785924	intergenic	noORC
2L	5703982	5706285	0.00554158592024895	intergenic	noORC
2L	5706391	5706420	0.00588982433333333	intergenic	noORC
2L	5722011	5722398	0.00443241166666667	intergenic	noORC
2L	5722659	5727405	0.00242094666982723	intergenic	noORC
2L	5737423	5742047	0.00457339198356401	intergenic	noORC
2L	5742607	5742830	0.00754965466666667	intergenic	noORC
2L	5748454	5748766	0.0126027436666667	intergenic	noORC
2L	5754535	5754644	0.00909199566666667	intergenic	noORC
2L	5756113	5757235	0.0151994716666667	intergenic	noORC
2L	5758243	5759085	0.0190233126666667	intergenic	noORC
2L	5759873	5760830	0.0267443765363984	intergenic	noORC
2L	5761450	5762690	0.0253840977607527	intergenic	noORC
2L	5763961	5765086	0.0156782294577778	intergenic	noORC
2L	5767042	5768029	0.0146448393167848	intergenic	noORC
2L	5770772	5771714	0.00792986966666667	intergenic	noORC
2L	5780820	5781131	0.008459747	intergenic	noORC
2L	5785541	5785970	0.00603837966666667	intergenic	noORC
2L	5788570	5789154	0.00493968266666667	intergenic	noORC
2L	5799247	5799285	0.00858541266666667	intergenic	noORC
2L	5806518	5806989	0.0130846063333333	intergenic	noORC
2L	5811871	5812835	0.0136123477306362	intergenic	noORC
2L	5818686	5820353	0.0141497173221356	intergenic	noORC
2L	5821176	5822390	0.00843003349917627	intergenic	noORC
2L	5824101	5830757	0.0171165981561499	intergenic	noORC
2L	5833834	5834212	0.0144736797954144	intergenic	noORC
2L	5836426	5836497	0.0163922863333333	intergenic	noORC
2L	5845522	5846111	0.0141137590498019	intergenic	noORC
2L	5850000	5850259	0.017060226	intergenic	noORC
2L	5853276	5853867	0.00476077966666667	intergenic	noORC
2L	5862074	5862299	0.00929373566666667	intergenic	noORC
2L	5865324	5865630	0.015806552	intergenic	noORC
2L	5866915	5867089	0.0149932503333333	intergenic	noORC
2L	5867988	5868475	0.0204604668459959	intergenic	noORC
2L	5869166	5869168	0.020598586	intergenic	noORC
2L	5870130	5870343	0.00999759066666667	intergenic	noORC
2L	5873432	5878298	0.011524049377997	intergenic	noORC
2L	5878519	5882005	0.0117612053617327	intergenic	noORC
2L	5896037	5896210	0.0138602213333333	intergenic	noORC
2L	5898589	5899276	0.01520992	intergenic	noORC
2L	5923710	5924328	0.0107491303020496	intergenic	noORC
2L	5924835	5924954	0.0144257116666667	intergenic	noORC
2L	5926802	5926881	0.0171670326666667	intergenic	noORC
2L	5928870	5928872	0.0132241296666667	intergenic	noORC
2L	5929533	5929925	0.0132241296666667	intergenic	noORC
2L	5931433	5938111	0.0143162171002795	intergenic	noORC
2L	5943951	5951078	0.00900648552004116	intergenic	noORC
2L	5953254	5954468	0.0154235070741351	intergenic	noORC
2L	5954645	5960306	0.00991480683318613	intergenic	noORC
2L	5961193	5978851	0.0102118176445049	intergenic	noORC
2L	6010711	6024276	0.0109079396518491	intergenic	noORC
2L	6026205	6054941	0.0134102041966523	intergenic	noORC
2L	6056113	6062519	0.010417539362941	intergenic	noORC
2L	6063691	6071984	0.00976099928095986	intergenic	noORC
2L	6121318	6122907	0.00923002981707572	intergenic	noORC
2L	6131815	6132133	0.0125339197442348	intergenic	noORC
2L	6137552	6137822	0.0133148746666667	intergenic	noORC
2L	6145431	6145549	0.0130425146666667	intergenic	noORC
2L	6147979	6148500	0.0168781098669225	intergenic	noORC
2L	6150221	6151417	0.0226944316666667	intergenic	noORC
2L	6153419	6154038	0.013413383993538	intergenic	noORC
2L	6155554	6156383	0.0184800794877362	intergenic	noORC
2L	6157297	6164324	0.0130811763076704	intergenic	noORC
2L	6166789	6167725	0.013141187	intergenic	noORC
2L	6168205	6168959	0.017604561	intergenic	noORC
2L	6173899	6175409	0.0107660465359824	intergenic	noORC
2L	6204994	6207800	0.009649857773818	intergenic	noORC
2L	6208026	6209281	0.013726617	intergenic	noORC
2L	6210664	6211138	0.010141403	intergenic	noORC
2L	6219671	6220331	0.0100714367358586	intergenic	noORC
2L	6222650	6223027	0.0107166283333333	intergenic	noORC
2L	6226540	6227869	0.009935016	intergenic	noORC
2L	6233664	6233789	0.00784574933333333	intergenic	noORC
2L	6234165	6234282	0.0143950286666667	intergenic	noORC
2L	6243706	6243880	0.0108311156666667	intergenic	noORC
2L	6245705	6245854	0.0107574743333333	intergenic	noORC
2L	6252039	6252381	0.009320898	intergenic	noORC
2L	6258690	6258899	0.00757082133333333	intergenic	noORC
2L	6259114	6259499	0.00757082133333333	intergenic	noORC
2L	6259691	6265455	0.00942640112167475	intergenic	noORC
2L	6267029	6267177	0.0140568896666667	intergenic	noORC
2L	6269077	6269287	0.00992214733333333	intergenic	noORC
2L	6275203	6275261	0.01045621	intergenic	noORC
2L	6304197	6304473	0.00872735866666667	intergenic	noORC
2L	6324189	6333048	0.0136409843425518	intergenic	noORC
2L	6334586	6334691	0.0147515093333333	intergenic	noORC
2L	6334824	6335050	0.0147515093333333	intergenic	noORC
2L	6336347	6336683	0.0117141306666667	intergenic	noORC
2L	6337207	6337262	0.0117141306666667	intergenic	noORC
2L	6339244	6339394	0.0112214533333333	intergenic	noORC
2L	6343567	6349743	0.00926501557987911	intergenic	noORC
2L	6363891	6388298	0.0107354222166592	intergenic	noORC
2L	6398962	6400571	0.0224211926554796	intergenic	noORC
2L	6402523	6402803	0.0165415323333333	intergenic	noORC
2L	6409706	6410063	0.011600598254902	intergenic	noORC
2L	6426488	6426765	0.00906828966666667	intergenic	noORC
2L	6435402	6435896	0.0117063063333333	intergenic	noORC
2L	6439435	6439518	0.00736729266666667	intergenic	noORC
2L	6441059	6441570	0.00621464366666667	intergenic	noORC
2L	6448001	6449154	0.008499899	intergenic	noORC
2L	6450924	6451742	0.00781874733333333	intergenic	noORC
2L	6451967	6452098	0.0087632067480916	intergenic	noORC
2L	6454117	6454199	0.006455789	intergenic	noORC
2L	6455228	6455279	0.006455789	intergenic	noORC
2L	6461796	6462040	0.00766260784699453	intergenic	noORC
2L	6486193	6488371	0.0102991159369452	intergenic	noORC
2L	6493371	6494707	0.012800165005489	intergenic	noORC
2L	6496531	6496541	0.005814908	intergenic	noORC
2L	6500613	6501077	0.00617725233333333	intergenic	noORC
2L	6509985	6510120	0.00391486033333333	intergenic	noORC
2L	6513384	6513728	0.00609101533333333	intergenic	noORC
2L	6517555	6522052	0.0154134989999259	intergenic	noORC
2L	6523030	6524927	0.0123157015712529	intergenic	noORC
2L	6525375	6531319	0.0106790826348699	intergenic	noORC
2L	6532678	6535282	0.0110058841600103	intergenic	noORC
2L	6550123	6551278	0.0113082993333333	intergenic	noORC
2L	6556011	6556132	0.00660895	intergenic	noORC
2L	6564673	6564923	0.00867965366666667	intergenic	noORC
2L	6565572	6567408	0.00791023023602034	intergenic	noORC
2L	6576612	6577547	0.013019189	intergenic	noORC
2L	6580476	6580640	0.0145319256666667	intergenic	noORC
2L	6581978	6582038	0.0159071722666667	intergenic	noORC
2L	6583390	6595250	0.0124038525317594	intergenic	noORC
2L	6595353	6599671	0.0122230675055581	intergenic	noORC
2L	6617088	6630670	0.0138993063032445	intergenic	noORC
2L	6649050	6653339	0.014076107153338	intergenic	noORC
2L	6678443	6678682	0.008903986	intergenic	noORC
2L	6680188	6680269	0.013553056	intergenic	noORC
2L	6686246	6686440	0.00812486633333333	intergenic	noORC
2L	6692566	6692869	0.00496989366666667	intergenic	noORC
2L	6703318	6703452	0.00379236566666667	intergenic	noORC
2L	6703599	6703601	0.00379236566666667	intergenic	noORC
2L	6713953	6714813	0.00955174834496124	intergenic	noORC
2L	6715761	6716529	0.0113788273155382	intergenic	noORC
2L	6719163	6719527	0.012220001	intergenic	noORC
2L	6719629	6719817	0.012220001	intergenic	noORC
2L	6721877	6721958	0.0211623096666667	intergenic	noORC
2L	6730600	6730620	0.0110776983333333	intergenic	noORC
2L	6735562	6735875	0.005990106	intergenic	noORC
2L	6737549	6738021	0.00620223926765536	intergenic	noORC
2L	6738170	6738544	0.00503822833333333	intergenic	noORC
2L	6738817	6741659	0.00519376960426929	intergenic	noORC
2L	6743006	6743398	0.00568434866666667	intergenic	noORC
2L	6743535	6744211	0.00658734179043393	intergenic	noORC
2L	6774887	6776692	0.01411850050988	intergenic	noORC
2L	6777200	6777692	0.0151571356666667	intergenic	noORC
2L	6779140	6779218	0.0154449103333333	intergenic	noORC
2L	6788148	6789101	0.009287661	intergenic	noORC
2L	6793670	6794356	0.0137594900272109	intergenic	noORC
2L	6795028	6795800	0.0146957853333333	intergenic	noORC
2L	6800903	6800904	0.005054504	intergenic	noORC
2L	6818908	6819035	0.0108306633333333	intergenic	noORC
2L	6828981	6830193	0.0031589902940044	intergenic	noORC
2L	6846784	6860814	0.0159403415735329	intergenic	noORC
2L	6920095	6944433	0.0150057807700304	intergenic	noORC
2L	6947678	6947963	0.015456219	intergenic	noORC
2L	6949777	6950493	0.0201096376578212	intergenic	noORC
2L	6951172	6952643	0.0163041013401314	intergenic	noORC
2L	6956889	6957165	0.0123246953333333	intergenic	noORC
2L	6966658	6967486	0.00810433733333333	intergenic	noORC
2L	6981726	6982142	0.0159861353221154	intergenic	noORC
2L	6982332	6982553	0.0181634023333333	intergenic	noORC
2L	6985408	6985526	0.022776533	intergenic	noORC
2L	7011157	7012318	0.0196432755710594	intergenic	noORC
2L	7014406	7017110	0.0177358733742604	intergenic	noORC
2L	7039542	7043611	0.0109285041184566	intergenic	noORC
2L	7043764	7068649	0.0106188916523207	intergenic	noORC
2L	7068960	7069001	0.0108293546666667	intergenic	noORC
2L	7078042	7095095	0.0106684800453293	intergenic	noORC
2L	7106974	7119530	0.0121275125257513	intergenic	noORC
2L	7131922	7132368	0.0181715034559044	intergenic	noORC
2L	7139120	7139135	0.0155540806666667	intergenic	noORC
2L	7143006	7143096	0.0122005763333333	intergenic	noORC
2L	7145530	7145623	0.00997256033333333	intergenic	noORC
2L	7154221	7157857	0.0212001371581408	intergenic	noORC
2L	7159919	7160236	0.0138943400736068	intergenic	noORC
2L	7164990	7166057	0.0204675951936894	intergenic	noORC
2L	7177671	7177727	0.01107248	intergenic	noORC
2L	7178039	7178920	0.0160134536666667	intergenic	noORC
2L	7179503	7180040	0.0155941404698945	intergenic	noORC
2L	7180150	7180381	0.010384174	intergenic	noORC
2L	7181103	7181234	0.010384174	intergenic	noORC
2L	7185748	7186012	0.0116500999090909	intergenic	noORC
2L	7189481	7193026	0.0158275626152327	intergenic	noORC
2L	7206815	7207884	0.01442909	intergenic	noORC
2L	7208072	7208220	0.0180236876666667	intergenic	noORC
2L	7209867	7210753	0.0136205708765989	intergenic	noORC
2L	7217920	7227167	0.0103374157908871	intergenic	noORC
2L	7227827	7228155	0.00893832453252032	intergenic	noORC
2L	7252033	7252148	0.00864742433333333	intergenic	noORC
2L	7252817	7253134	0.00864742433333333	intergenic	noORC
2L	7331896	7333445	0.0192547050019367	intergenic	noORC
2L	7333651	7333870	0.0194222613333333	intergenic	noORC
2L	7334137	7334788	0.0222069396666667	intergenic	noORC
2L	7336374	7351621	0.0172829124672176	intergenic	noORC
2L	7352064	7358547	0.0143787779622603	intergenic	noORC
2L	7360721	7361206	0.0120368196666667	intergenic	noORC
2L	7369516	7395562	0.0134287104780005	intergenic	noORC
2L	7416596	7420085	0.0116129121933696	intergenic	noORC
2L	7443058	7443089	0.0137811613333333	intergenic	noORC
2L	7444694	7444760	0.0121169633333333	intergenic	noORC
2L	7446325	7446712	0.0161088703333333	intergenic	noORC
2L	7447511	7447596	0.0161088703333333	intergenic	noORC
2L	7455136	7455233	0.0115154686666667	intergenic	noORC
2L	7455363	7456414	0.012242842769426	intergenic	noORC
2L	7464333	7464482	0.013884843	intergenic	noORC
2L	7470545	7470653	0.011597664	intergenic	noORC
2L	7473326	7473729	0.00856640533333333	intergenic	noORC
2L	7480303	7481177	0.015017171	intergenic	noORC
2L	7486821	7488826	0.0157167377489609	intergenic	noORC
2L	7489234	7492200	0.0180572474832547	intergenic	noORC
2L	7492689	7495271	0.0129014641352957	intergenic	noORC
2L	7495873	7500387	0.0152090390774627	intergenic	noORC
2L	7500777	7502121	0.0198216334704861	intergenic	noORC
2L	7513746	7519220	0.0182436214441603	intergenic	noORC
2L	7522829	7523752	0.00961432333333333	intergenic	noORC
2L	7525858	7528091	0.0262749607996716	intergenic	noORC
2L	7529216	7529597	0.011900251	intergenic	noORC
2L	7530499	7530762	0.00911335	intergenic	noORC
2L	7534018	7534098	0.00946761833333333	intergenic	noORC
2L	7538652	7539377	0.008246287	intergenic	noORC
2L	7544097	7544319	0.00761632366666667	intergenic	noORC
2L	7558483	7559210	0.0200761146666667	intergenic	noORC
2L	7568519	7568652	0.016323317	intergenic	noORC
2L	7575094	7575693	0.0150258366666667	intergenic	noORC
2L	7581646	7588715	0.0093590389221012	intergenic	noORC
2L	7589766	7595166	0.0106390395981482	intergenic	noORC
2L	7601617	7604802	0.0095914872610152	intergenic	noORC
2L	7604990	7606180	0.00774117364145658	intergenic	noORC
2L	7609015	7612812	0.012283353843034	intergenic	noORC
2L	7619564	7621363	0.0129614794537706	intergenic	noORC
2L	7627747	7631703	0.0134785924138018	intergenic	noORC
2L	7635195	7635887	0.0188038833333333	intergenic	noORC
2L	7637343	7637436	0.0180147396666667	intergenic	noORC
2L	7638822	7642220	0.00782233834588974	intergenic	noORC
2L	7730579	7731151	0.00662755533333333	intergenic	noORC
2L	7731439	7731538	0.00662755533333333	intergenic	noORC
2L	7731812	7732217	0.0116128831497942	intergenic	noORC
2L	7741998	7742549	0.0120330901996371	intergenic	noORC
2L	7745719	7746460	0.0181312945510571	intergenic	noORC
2L	7747326	7747338	0.0190131166666667	intergenic	noORC
2L	7751814	7752214	0.0273524733766667	intergenic	noORC
2L	7754946	7756278	0.0172755434524525	intergenic	noORC
2L	7757479	7757601	0.022337044	intergenic	noORC
2L	7758760	7759577	0.0308889356666667	intergenic	noORC
2L	7767100	7767744	0.00604734466666667	intergenic	noORC
2L	7768877	7769047	0.00465318333333333	intergenic	noORC
2L	7779009	7779250	0.013859062	intergenic	noORC
2L	7779894	7779982	0.013859062	intergenic	noORC
2L	7780991	7781533	0.0146507036666667	intergenic	noORC
2L	7809695	7810078	0.00944863848041775	intergenic	noORC
2L	7810831	7810848	0.00911386766666667	intergenic	noORC
2L	7821024	7821296	0.007242641	intergenic	noORC
2L	7848495	7854781	0.00231381469026408	intergenic	noORC
2L	7862065	7862086	0.0117368676666667	intergenic	noORC
2L	7863808	7863809	0.0117368676666667	intergenic	noORC
2L	7864688	7864991	0.0114147666666667	intergenic	noORC
2L	7872132	7872446	0.014978647	intergenic	noORC
2L	7898176	7898274	0.009212472	intergenic	noORC
2L	7901033	7901491	0.0104313583333333	intergenic	noORC
2L	7928609	7928665	0.0107574093333333	intergenic	noORC
2L	7935364	7935565	0.011753078	intergenic	noORC
2L	7937181	7937384	0.0132366923333333	intergenic	noORC
2L	7943810	7944956	0.0146643052891216	intergenic	noORC
2L	7948050	7948304	0.00749889733333333	intergenic	noORC
2L	7950612	7950768	0.00911234733333333	intergenic	noORC
2L	7953886	7954230	0.0122096522344961	intergenic	noORC
2L	7955552	7955608	0.0141645453333333	intergenic	noORC
2L	7956532	7956987	0.0103077696666667	intergenic	noORC
2L	7959375	7959393	0.013025733	intergenic	noORC
2L	7978648	7979027	0.00963793933333333	intergenic	noORC
2L	7980245	7980988	0.0127979566666667	intergenic	noORC
2L	7981933	7981995	0.0127979566666667	intergenic	noORC
2L	7982548	7982626	0.0121827403333333	intergenic	noORC
2L	7996094	7997281	0.0154661263333333	intergenic	noORC
2L	8039845	8040143	0.0158127698982103	intergenic	noORC
2L	8042010	8042162	0.0144137876666667	intergenic	noORC
2L	8044168	8044403	0.0102381796666667	intergenic	noORC
2L	8047100	8047258	0.010482167	intergenic	noORC
2L	8058655	8059044	0.014432511	intergenic	noORC
2L	8064272	8064442	0.0264582683333333	intergenic	noORC
2L	8065504	8065934	0.0264582683333333	intergenic	noORC
2L	8071300	8076640	0.0151957487927591	intergenic	noORC
2L	8080453	8081121	0.0141406206666667	intergenic	noORC
2L	8082844	8085007	0.0101980283772538	intergenic	noORC
2L	8088563	8093828	0.00969713809794238	intergenic	noORC
2L	8100878	8102033	0.0175436208857143	intergenic	noORC
2L	8102952	8103190	0.00648558166666667	intergenic	noORC
2L	8103967	8104346	0.0117610001503958	intergenic	noORC
2L	8108385	8108710	0.00690316933333333	intergenic	noORC
2L	8112586	8112829	0.0162750923333333	intergenic	noORC
2L	8115269	8115310	0.012272319	intergenic	noORC
2L	8120115	8120144	0.00768175866666667	intergenic	noORC
2L	8122011	8122013	0.012850821	intergenic	noORC
2L	8122630	8122770	0.012850821	intergenic	noORC
2L	8127765	8128246	0.0153713418260568	intergenic	noORC
2L	8130624	8131750	0.0173579486666667	intergenic	noORC
2L	8132492	8132735	0.0265389123333333	intergenic	noORC
2L	8133011	8133926	0.0265389123333333	intergenic	noORC
2L	8134196	8134924	0.0182642303333333	intergenic	noORC
2L	8136297	8137259	0.0174592853333333	intergenic	noORC
2L	8138193	8138675	0.020285579	intergenic	noORC
2L	8141592	8141617	0.0163943196666667	intergenic	noORC
2L	8150012	8151748	0.018519814	intergenic	noORC
2L	8153080	8153248	0.011141153	intergenic	noORC
2L	8153500	8153792	0.011141153	intergenic	noORC
2L	8171706	8172151	0.013474344564794	intergenic	noORC
2L	8176070	8176306	0.011077713	intergenic	noORC
2L	8180508	8180743	0.0194253966666667	intergenic	noORC
2L	8183923	8184237	0.0172410683014862	intergenic	noORC
2L	8187914	8188031	0.0182679693076923	intergenic	noORC
2L	8193218	8193669	0.0137188026666667	intergenic	noORC
2L	8195991	8205501	0.0146902846966702	intergenic	noORC
2L	8217513	8217696	0.0123053393333333	intergenic	noORC
2L	8220183	8220637	0.013306628	intergenic	noORC
2L	8235431	8237389	0.020085033578822	intergenic	noORC
2L	8240341	8240709	0.016166682	intergenic	noORC
2L	8243446	8243611	0.0159367386666667	intergenic	noORC
2L	8247832	8247891	0.013908859	intergenic	noORC
2L	8250315	8250536	0.014736009	intergenic	noORC
2L	8253441	8253530	0.0136599743333333	intergenic	noORC
2L	8257175	8257531	0.0122150523333333	intergenic	noORC
2L	8270080	8270266	0.0237323486666667	intergenic	noORC
2L	8270501	8270805	0.0237323486666667	intergenic	noORC
2L	8391323	8395192	0.0071657485756871	intergenic	noORC
2L	8398876	8398912	0.006208906	intergenic	noORC
2L	8401871	8403364	0.0161985181634293	intergenic	noORC
2L	8406284	8407979	0.0144348806666667	intergenic	noORC
2L	8408916	8409180	0.0120588463333333	intergenic	noORC
2L	8432898	8433097	0.0104596353333333	intergenic	noORC
2L	8455910	8467277	0.0164944387121785	intergenic	noORC
2L	8468277	8480390	0.0136688442230937	intergenic	noORC
2L	8483706	8484198	0.0163758930121951	intergenic	noORC
2L	8487358	8488023	0.0210400423047619	intergenic	noORC
2L	8491396	8492544	0.0111882314634146	intergenic	noORC
2L	8496244	8496656	0.005120777	intergenic	noORC
2L	8497408	8540258	0.011842967781937	intergenic	noORC
2L	8540701	8541498	0.005147184	intergenic	noORC
2L	8543217	8577801	0.00819881913465765	intergenic	noORC
2L	8579870	8580892	0.00187458603392042	intergenic	noORC
2L	8581737	8581837	0.00189928166666667	intergenic	noORC
2L	8582767	8592242	0.00578059887289358	intergenic	noORC
2L	8592749	8606431	0.0122810273831555	intergenic	noORC
2L	8606846	8613779	0.0144643390063945	intergenic	noORC
2L	8648605	8648877	0.00522333966666667	intergenic	noORC
2L	8651455	8651913	0.00671593233333333	intergenic	noORC
2L	8655223	8655306	0.008328768	intergenic	noORC
2L	8657124	8657706	0.00868184466666667	intergenic	noORC
2L	8658610	8658865	0.00982043366666667	intergenic	noORC
2L	8666415	8668545	0.0136685375485133	intergenic	noORC
2L	8674286	8677849	0.0253093684792778	intergenic	noORC
2L	8679832	8680029	0.0168041683299492	intergenic	noORC
2L	8682198	8682404	0.006093329	intergenic	noORC
2L	8685926	8686135	0.00664125469059011	intergenic	noORC
2L	8690270	8693199	0.0110333752544668	intergenic	noORC
2L	8699994	8701259	0.0197097100424242	intergenic	noORC
2L	8704974	8706414	0.0108423983583333	intergenic	noORC
2L	8708740	8709529	0.0180276883333333	intergenic	noORC
2L	8712449	8712580	0.0158108166666667	intergenic	noORC
2L	8714593	8718128	0.0126374933462518	intergenic	noORC
2L	8718919	8719774	0.016534287	intergenic	noORC
2L	8721718	8732004	0.00862775190828957	intergenic	noORC
2L	8733129	8760745	0.00928325769054171	intergenic	noORC
2L	8774125	8784787	0.00969589354745826	intergenic	noORC
2L	8785483	8791694	0.00952676209429507	intergenic	noORC
2L	8797174	8803756	0.00856923954137547	intergenic	noORC
2L	8804507	8805159	0.00936236933333333	intergenic	noORC
2L	8805871	8819424	0.00975158129427679	intergenic	noORC
2L	8820890	8833212	0.0109687858903316	intergenic	noORC
2L	8870986	8871490	0.015212239	intergenic	noORC
2L	8872698	8872702	0.0192323423333333	intergenic	noORC
2L	8949556	8952660	0.0068769867886598	intergenic	noORC
2L	8953377	8954076	0.0101374247930377	intergenic	noORC
2L	8955394	8956587	0.0145616258343113	intergenic	noORC
2L	8957365	8975230	0.0100965230167926	intergenic	noORC
2L	8993983	8994226	0.00524146237585734	intergenic	noORC
2L	8994481	9030694	0.0106464593316673	intergenic	noORC
2L	9033471	9033776	0.0181066746666667	intergenic	noORC
2L	9034938	9036492	0.00921747498584297	intergenic	noORC
2L	9044916	9053534	0.0141493935195328	intergenic	noORC
2L	9054092	9070682	0.0123554427780993	intergenic	noORC
2L	9071605	9076110	0.00620565081502035	intergenic	noORC
2L	9106019	9116704	0.00844056992734362	intergenic	noORC
2L	9126672	9127081	0.00758518333333333	intergenic	noORC
2L	9128971	9128990	0.00783231733333333	intergenic	noORC
2L	9131430	9131706	0.011065746	intergenic	noORC
2L	9135640	9135839	0.00776756533333333	intergenic	noORC
2L	9137168	9137232	0.016385752	intergenic	noORC
2L	9137669	9137913	0.016385752	intergenic	noORC
2L	9164306	9184606	0.0126785555567488	intergenic	noORC
2L	9188252	9188805	0.018697249	intergenic	noORC
2L	9214049	9214401	0.0134275356666667	intergenic	noORC
2L	9233528	9233969	0.0188300216666667	intergenic	noORC
2L	9236096	9236483	0.0114865613333333	intergenic	noORC
2L	9236933	9237526	0.0114865613333333	intergenic	noORC
2L	9238394	9239471	0.0155553673333333	intergenic	noORC
2L	9240746	9241704	0.0138137166666667	intergenic	noORC
2L	9258775	9260884	0.0102486448302513	intergenic	noORC
2L	9261144	9261789	0.0123995496666667	intergenic	noORC
2L	9261984	9262100	0.0135400973678161	intergenic	noORC
2L	9270325	9272016	0.0109066651888429	intergenic	noORC
2L	9273149	9273354	0.007670236	intergenic	noORC
2L	9274939	9282623	0.0124967826649748	intergenic	noORC
2L	9284917	9291998	0.00953498898300618	intergenic	noORC
2L	9293982	9303545	0.0114217697497647	intergenic	noORC
2L	9305472	9306409	0.0115122189658485	intergenic	noORC
2L	9308527	9309343	0.0136295063333333	intergenic	noORC
2L	9316104	9317407	0.0131779663333333	intergenic	noORC
2L	9318343	9327004	0.0106951943873687	intergenic	noORC
2L	9349076	9349690	0.0109442816666667	intergenic	noORC
2L	9350272	9389685	0.0113334017603075	intergenic	noORC
2L	9390747	9391713	0.00270353066666667	intergenic	noORC
2L	9392594	9392964	0.0131930783333333	intergenic	noORC
2L	9402179	9402283	0.012385596	intergenic	noORC
2L	9404529	9404648	0.0124402566666667	intergenic	noORC
2L	9439549	9440851	0.0163664771753712	intergenic	noORC
2L	9443198	9450915	0.0130822822456049	intergenic	noORC
2L	9456195	9456215	0.009537412	intergenic	noORC
2L	9458224	9459711	0.018602017	intergenic	noORC
2L	9461693	9461815	0.0175162216666667	intergenic	noORC
2L	9463672	9463986	0.011645893	intergenic	noORC
2L	9465884	9465949	0.0214954983333333	intergenic	noORC
2L	9467869	9469584	0.0176688193516035	intergenic	noORC
2L	9469738	9474968	0.0130153166896112	intergenic	noORC
2L	9481304	9483442	0.00922730833270972	intergenic	noORC
2L	9485668	9488157	0.00372747764122137	intergenic	noORC
2L	9562131	9580170	0.00907193725108561	intergenic	noORC
2L	9585720	9587739	0.019386625047053	intergenic	noORC
2L	9588342	9588647	0.0111083183333333	intergenic	noORC
2L	9589463	9589801	0.0111083183333333	intergenic	noORC
2L	9589922	9592782	0.0026438540016317	intergenic	noORC
2L	9604575	9604632	0.0176414423333333	intergenic	noORC
2L	9606706	9606767	0.0122476856666667	intergenic	noORC
2L	9607872	9608160	0.0168430836296296	intergenic	noORC
2L	9609610	9609645	0.020519402	intergenic	noORC
2L	9611000	9611030	0.01620634	intergenic	noORC
2L	9614374	9616165	0.0162906648643216	intergenic	noORC
2L	9619634	9620206	0.00680034697202799	intergenic	noORC
2L	9620512	9622327	0.00207111770798897	intergenic	noORC
2L	9622765	9624486	0.00989066746697654	intergenic	noORC
2L	9627793	9627850	0.00593770066666667	intergenic	noORC
2L	9637489	9641715	0.0164811020683862	intergenic	noORC
2L	9653411	9653732	0.006786057	intergenic	noORC
2L	9656833	9656849	0.00409309866666667	intergenic	noORC
2L	9658061	9666787	0.0154672313605318	intergenic	noORC
2L	9667049	9667258	0	intergenic	noORC
2L	9677115	9678996	0.0131448975608719	intergenic	noORC
2L	9684591	9685893	0.0224167253333333	intergenic	noORC
2L	9691365	9691433	0.007444148	intergenic	noORC
2L	9699606	9708588	0.00947203640488384	intergenic	noORC
2L	9711549	9714619	0.0119504303051031	intergenic	noORC
2L	9720829	9731420	0.0135842332162528	intergenic	noORC
2L	9733121	9736830	0.0173327738843354	intergenic	noORC
2L	9737844	9738843	0.014619520009009	intergenic	noORC
2L	9742125	9742647	0.0158149346666667	intergenic	noORC
2L	9745900	9746834	0.00799373709707353	intergenic	noORC
2L	9819247	9820115	0.0139548761171275	intergenic	noORC
2L	9820458	9821429	0.00903141366666667	intergenic	noORC
2L	9832116	9842040	0.0114935362868467	intergenic	noORC
2L	9843348	9852058	0.0106380618070417	intergenic	noORC
2L	9867786	9868520	0.02121928091099	intergenic	noORC
2L	9871740	9871744	0.0145008926666667	intergenic	noORC
2L	9873616	9873661	0.020022083	intergenic	noORC
2L	9876153	9876262	0.0144109576666667	intergenic	noORC
2L	9879094	9879114	0.0115748283333333	intergenic	noORC
2L	9879871	9880317	0.00922478200224214	intergenic	noORC
2L	9882925	9882932	0.00952684933333333	intergenic	noORC
2L	9890129	9890180	0.00995846733333333	intergenic	noORC
2L	9891685	9892389	0.0117727287064394	intergenic	noORC
2L	9893685	9893713	0.0132418606666667	intergenic	noORC
2L	9896151	9897025	0.0174361006666667	intergenic	noORC
2L	9900944	9901847	0.0117958036666667	intergenic	noORC
2L	9903906	9904019	0.0118565700560472	intergenic	noORC
2L	9907118	9908727	0.0150567853958981	intergenic	noORC
2L	9911602	9911932	0.00895848033333333	intergenic	noORC
2L	9916537	9916862	0.0120546513333333	intergenic	noORC
2L	9919991	9920131	0.018420454247619	intergenic	noORC
2L	9921190	9921425	0.0191179453333333	intergenic	noORC
2L	9925310	9925664	0.0196968683333333	intergenic	noORC
2L	9930606	9931257	0.0125740563333333	intergenic	noORC
2L	9933016	9933533	0.0134893346666667	intergenic	noORC
2L	9934536	9934708	0.0181190813333333	intergenic	noORC
2L	9935926	9936066	0.0187293508047619	intergenic	noORC
2L	9938027	9938107	0.0186488916666667	intergenic	noORC
2L	9939237	9939287	0.0186488916666667	intergenic	noORC
2L	9941576	9941693	0.00949977166666667	intergenic	noORC
2L	9948248	9948267	0.019959586	intergenic	noORC
2L	9950230	9950747	0.0186946306666667	intergenic	noORC
2L	9961742	9962138	0.0140658572878788	intergenic	noORC
2L	9965097	9965419	0.0172586053333333	intergenic	noORC
2L	9969377	9969764	0.0164231416666667	intergenic	noORC
2L	9971405	9971902	0.0104619596666667	intergenic	noORC
2L	9973614	9973693	0.007364513	intergenic	noORC
2L	9976281	9976593	0.00859340433333333	intergenic	noORC
2L	9977729	9977981	0.00859340433333333	intergenic	noORC
2L	9980673	9980699	0.0101293583333333	intergenic	noORC
2L	9981815	9982016	0.0101885631359867	intergenic	noORC
2L	9984403	9984513	0.017084207	intergenic	noORC
2L	9987206	9987218	0.0120753276666667	intergenic	noORC
2L	9991543	9992094	0.0122459829939504	intergenic	noORC
2L	9994786	9994815	0.0106448413333333	intergenic	noORC
2L	9997674	9997928	0.0146195873333333	intergenic	noORC
2L	10000956	10001004	0.017393122	intergenic	noORC
2L	10003030	10003366	0.014055688	intergenic	noORC
2L	10008613	10008756	0.0104934246666667	intergenic	noORC
2L	10010957	10010977	0.0123413173333333	intergenic	noORC
2L	10011848	10014000	0.0154915227236679	intergenic	noORC
2L	10016906	10017378	0.014460656	intergenic	noORC
2L	10023177	10024290	0.0162747970503145	intergenic	noORC
2L	10025872	10026230	0.0119441855642458	intergenic	noORC
2L	10033807	10034056	0.0207434740401606	intergenic	noORC
2L	10035982	10036216	0.00823796017948718	intergenic	noORC
2L	10037548	10037618	0.00813348066666667	intergenic	noORC
2L	10043860	10043966	0.0153597296666667	intergenic	noORC
2L	10045599	10045834	0.020180327	intergenic	noORC
2L	10049730	10049755	0.00933549166666667	intergenic	noORC
2L	10051972	10052049	0.0175532597575758	intergenic	noORC
2L	10056161	10056531	0.021100781	intergenic	noORC
2L	10057375	10057923	0.021100781	intergenic	noORC
2L	10058107	10060019	0.0131653823627963	intergenic	noORC
2L	10062161	10063945	0.00832041433333333	intergenic	noORC
2L	10064959	10066683	0.0114605044862722	intergenic	noORC
2L	10073228	10073270	0.00525869366666667	intergenic	noORC
2L	10074185	10074424	0.0278057753333333	intergenic	noORC
2L	10075175	10075779	0.0278057753333333	intergenic	noORC
2L	10078226	10078328	0.0123592256666667	intergenic	noORC
2L	10080533	10080678	0.0119337863333333	intergenic	noORC
2L	10083657	10084135	0.0153671603919107	intergenic	noORC
2L	10089088	10089170	0.0168669006666667	intergenic	noORC
2L	10090656	10090707	0.0187718796666667	intergenic	noORC
2L	10093078	10093420	0.01831749	intergenic	noORC
2L	10096208	10096760	0.0114754	intergenic	noORC
2L	10100009	10100015	0.014441844	intergenic	noORC
2L	10101181	10101430	0.014441844	intergenic	noORC
2L	10105702	10106079	0.011612087285588	intergenic	noORC
2L	10107355	10107538	0.008795288	intergenic	noORC
2L	10109411	10109450	0.010534331	intergenic	noORC
2L	10110741	10112599	0.0150870139345174	intergenic	noORC
2L	10112797	10114848	0.0120287170011377	intergenic	noORC
2L	10120245	10120299	0.028699289	intergenic	noORC
2L	10122358	10122651	0.026601861	intergenic	noORC
2L	10127345	10127785	0.0237524036666667	intergenic	noORC
2L	10132647	10133525	0.014549551	intergenic	noORC
2L	10144606	10147298	0.0205543574499753	intergenic	noORC
2L	10152894	10155387	0.0153944453024469	intergenic	noORC
2L	10161522	10161645	0.008494027	intergenic	noORC
2L	10176706	10176865	0.017759947	intergenic	noORC
2L	10180118	10180892	0.0173999126666667	intergenic	noORC
2L	10188527	10198704	0.016865883430546	intergenic	noORC
2L	10199125	10199225	0.0156850076666667	intergenic	noORC
2L	10201078	10201490	0.021241448	intergenic	noORC
2L	10203206	10203934	0.014046869	intergenic	noORC
2L	10206153	10214338	0.0132664433897373	intergenic	noORC
2L	10214471	10236191	0.0142027358441222	intergenic	noORC
2L	10237291	10245258	0.0111063488404669	intergenic	noORC
2L	10247237	10248635	0.0152733321962327	intergenic	noORC
2L	10249842	10250373	0.0162302259384809	intergenic	noORC
2L	10251306	10290915	0.0118837719654203	intergenic	noORC
2L	10300155	10301449	0.0114184956666667	intergenic	noORC
2L	10305125	10312473	0.00726684765292143	intergenic	noORC
2L	10315293	10322962	0.0111538461063155	intergenic	noORC
2L	10332102	10342342	0.017493592902539	intergenic	noORC
2L	10343877	10345453	0.0121774980628173	intergenic	noORC
2L	10348489	10350309	0.0163236729199634	intergenic	noORC
2L	10350720	10354312	0.0109969228017817	intergenic	noORC
2L	10355472	10360380	0.0145518861673458	intergenic	noORC
2L	10362689	10362760	0.015743467	intergenic	noORC
2L	10367093	10385303	0.0155013578503752	intergenic	noORC
2L	10389746	10390517	0.0157666436891483	intergenic	noORC
2L	10391479	10391575	0.0120416603333333	intergenic	noORC
2L	10392543	10392791	0.010557615	intergenic	noORC
2L	10393593	10393797	0.010557615	intergenic	noORC
2L	10397299	10397624	0.0148292103333333	intergenic	noORC
2L	10398562	10398605	0.0109515493333333	intergenic	noORC
2L	10398796	10399210	0.0109515493333333	intergenic	noORC
2L	10401433	10401975	0.00549153833333333	intergenic	noORC
2L	10405278	10405413	0.007546071	intergenic	noORC
2L	10417584	10422756	0.0162491007705595	intergenic	noORC
2L	10426518	10427234	0.00657630866666667	intergenic	noORC
2L	10429673	10429811	0.011012173	intergenic	noORC
2L	10431655	10432510	0.00973951258479531	intergenic	noORC
2L	10432807	10433460	0.00653422666666667	intergenic	noORC
2L	10462642	10465994	0.0162510443154335	intergenic	noORC
2L	10493472	10499209	0.0133754792529777	intergenic	noORC
2L	10504091	10504516	0.013184084	intergenic	noORC
2L	10505728	10505888	0.013184084	intergenic	noORC
2L	10507031	10507223	0.0125587383333333	intergenic	noORC
2L	10508657	10508748	0.00800991	intergenic	noORC
2L	10512344	10512727	0.0122228586666667	intergenic	noORC
2L	10518042	10518238	0.0247658956666667	intergenic	noORC
2L	10519620	10519886	0.0247658956666667	intergenic	noORC
2L	10523317	10529871	0.0111475951240464	intergenic	noORC
2L	10530547	10540558	0.00965811292668065	intergenic	noORC
2L	10541533	10553377	0.00911314311392547	intergenic	noORC
2L	10554596	10559130	0.014530003339803	intergenic	noORC
2L	10561735	10562904	0.0146118894100371	intergenic	noORC
2L	10563210	10570256	0.0114173816586243	intergenic	noORC
2L	10604286	10607669	0.0139883655938516	intergenic	noORC
2L	10613348	10613514	0.010405665	intergenic	noORC
2L	10615338	10615536	0.00900972	intergenic	noORC
2L	10616268	10616447	0.00609072633333333	intergenic	noORC
2L	10618330	10618556	0.0146008543333333	intergenic	noORC
2L	10630885	10631072	0.0144254646666667	intergenic	noORC
2L	10632554	10632597	0.003941277	intergenic	noORC
2L	10641005	10641114	0.00566632133333333	intergenic	noORC
2L	10645028	10645398	0.009961781	intergenic	noORC
2L	10646236	10646258	0.012912204	intergenic	noORC
2L	10647683	10648296	0.0111879484698206	intergenic	noORC
2L	10655462	10656466	0.0101999367875166	intergenic	noORC
2L	10711193	10715091	0.0129876526117667	intergenic	noORC
2L	10715448	10719527	0.0152919408387677	intergenic	noORC
2L	10719722	10720126	0.0162193082145214	intergenic	noORC
2L	10725308	10727749	0.0133878576262461	intergenic	noORC
2L	10729130	10730763	0.0186951618346602	intergenic	noORC
2L	10735151	10735450	0.0201864326666667	intergenic	noORC
2L	10744929	10744941	0.005235618	intergenic	noORC
2L	10757116	10758235	0.0126322733023533	intergenic	noORC
2L	10759847	10759992	0.0142728906666667	intergenic	noORC
2L	10764554	10764710	0.0159802466666667	intergenic	noORC
2L	10774413	10774688	0.0140230653333333	intergenic	noORC
2L	10780006	10780375	0.014935092	intergenic	noORC
2L	10793100	10795546	0.0137683367557918	intergenic	noORC
2L	10800060	10800395	0.00597026733333333	intergenic	noORC
2L	10815301	10815412	0.014542033	intergenic	noORC
2L	10816200	10823196	0.0196703974084239	intergenic	noORC
2L	10824699	10826840	0.019282920078468	intergenic	noORC
2L	10827255	10829363	0.0150072301214421	intergenic	noORC
2L	10829512	10834442	0.0150727123487492	intergenic	noORC
2L	10834651	10854802	0.0151633189840537	intergenic	noORC
2L	10909605	10909654	0.011679837	intergenic	noORC
2L	10909760	10918889	0.0124978535060065	intergenic	noORC
2L	10920953	10921081	0.0146411383333333	intergenic	noORC
2L	10925206	10925256	0.010313317	intergenic	noORC
2L	10926625	10980791	0.0155381160093478	intergenic	noORC
2L	10981840	10996928	0.0155980935616826	intergenic	noORC
2L	11012083	11073189	0.0135535787315594	intergenic	noORC
2L	11084585	11084866	0.009777306	intergenic	noORC
2L	11085209	11124027	0.0152238505245591	intergenic	noORC
2L	11124540	11135557	0.0157757979616351	intergenic	noORC
2L	11137814	11141858	0.00086234352720079	intergenic	noORC
2L	11147985	11148260	0.00721351663636364	intergenic	noORC
2L	11157285	11157450	0.0131951363333333	intergenic	noORC
2L	11161506	11162808	0.00641251541167434	intergenic	noORC
2L	11163441	11164053	0.00795675783877995	intergenic	noORC
2L	11169029	11170185	0.0127085293589966	intergenic	noORC
2L	11172059	11172652	0.0151339826666667	intergenic	noORC
2L	11174489	11177325	0.0119479499185473	intergenic	noORC
2L	11177493	11213982	0.00985456290012515	intergenic	noORC
2L	11215005	11219599	0.0114970792700624	intergenic	noORC
2L	11219927	11235910	0.011879177082838	intergenic	noORC
2L	11236256	11236856	0.020356573	intergenic	noORC
2L	11237091	11239176	0.0170737813146283	intergenic	noORC
2L	11240744	11249348	0.0118160550683403	intergenic	noORC
2L	11252033	11272337	0.0100830308216936	intergenic	noORC
2L	11276644	11278994	0.0127250460295035	intergenic	noORC
2L	11279745	11280330	0.014959192957265	intergenic	noORC
2L	11281434	11284990	0.0114632805631796	intergenic	noORC
2L	11285615	11321889	0.00997198097291908	intergenic	noORC
2L	11323678	11359112	0.0138277417659875	intergenic	noORC
2L	11364816	11373573	0.0104967818784972	intergenic	noORC
2L	11373902	11373971	0.0126699846666667	intergenic	noORC
2L	11374378	11374472	0.00763870733333333	intergenic	noORC
2L	11374846	11408008	0.0132231606260579	intergenic	noORC
2L	11409099	11409753	0.0135533856666667	intergenic	noORC
2L	11410718	11410858	0.005757463	intergenic	noORC
2L	11412246	11412448	0.00636437433333333	intergenic	noORC
2L	11413852	11416966	0.00459712537465211	intergenic	noORC
2L	11429105	11429888	0.024678812	intergenic	noORC
2L	11493951	11550491	0.0121535477869768	intergenic	noORC
2L	11551695	11552159	0.0265120292435345	intergenic	noORC
2L	11553476	11553934	0.026765431	intergenic	noORC
2L	11555168	11560985	0.015564898784998	intergenic	noORC
2L	11562377	11563885	0.013042406	intergenic	noORC
2L	11564694	11598006	0.0132679960055235	intergenic	noORC
2L	11600732	11600784	0.00924851766666667	intergenic	noORC
2L	11605009	11605096	0.015671089	intergenic	noORC
2L	11606281	11606327	0.0115152843333333	intergenic	noORC
2L	11607240	11607328	0.0115152843333333	intergenic	noORC
2L	11608878	11612136	0.00739092770554533	intergenic	noORC
2L	11613735	11613746	0.00603409833333333	intergenic	noORC
2L	11614954	11615663	0.0172744663333333	intergenic	noORC
2L	11616751	11617289	0.00454297	intergenic	noORC
2L	11617636	11618288	0.00764615306748468	intergenic	noORC
2L	11618873	11619233	0.0115682316666667	intergenic	noORC
2L	11619490	11619674	0.0115682316666667	intergenic	noORC
2L	11620544	11620961	0.0168154693333333	intergenic	noORC
2L	11625372	11626138	0.0179051875587467	intergenic	noORC
2L	11626934	11627022	0.0129999776666667	intergenic	noORC
2L	11633707	11639866	0.0122776007418412	intergenic	noORC
2L	11640252	11640444	0.006722304	intergenic	noORC
2L	11646186	11646877	0.00777946866666667	intergenic	noORC
2L	11648613	11648748	0.00511571133333333	intergenic	noORC
2L	11651152	11653285	0.00669154989779653	intergenic	noORC
2L	11653419	11653725	0.00690205466666667	intergenic	noORC
2L	11656862	11658058	0.0128711147926421	intergenic	noORC
2L	11658917	11659964	0.009009759	intergenic	noORC
2L	11661795	11662266	0.0101211646058033	intergenic	noORC
2L	11669187	11669262	0.011896605	intergenic	noORC
2L	11670579	11671065	0.011926482	intergenic	noORC
2L	11671386	11671405	0.011926482	intergenic	noORC
2L	11676295	11676657	0.0135406506666667	intergenic	noORC
2L	11678302	11688717	0.0145833065367899	intergenic	noORC
2L	11691597	11699471	0.0152610527106934	intergenic	noORC
2L	11703665	11703697	0.015863078	intergenic	noORC
2L	11709203	11709580	0.0109939683333333	intergenic	noORC
2L	11712777	11713173	0.006747947	intergenic	noORC
2L	11715184	11715234	0.00931395066666667	intergenic	noORC
2L	11717884	11731223	0.0151012788007597	intergenic	noORC
2L	11735752	11736682	0.0185880682666667	intergenic	noORC
2L	11739517	11739583	0.0208311396666667	intergenic	noORC
2L	11739693	11744225	0.0182997067709621	intergenic	noORC
2L	11746357	11748964	0.013625520532157	intergenic	noORC
2L	11776694	11776935	0.016505043	intergenic	noORC
2L	11779127	11779474	0.0234005806666667	intergenic	noORC
2L	11780627	11781882	0.0146775563333333	intergenic	noORC
2L	11784604	11812249	0.0164370943538313	intergenic	noORC
2L	11914640	11941142	0.0120771093111212	intergenic	noORC
2L	11941825	11950517	0.0115420600507746	intergenic	noORC
2L	11999614	12000509	0.0147953202324022	intergenic	noORC
2L	12004220	12005038	0.0142376143333333	intergenic	noORC
2L	12025455	12026697	0.0183223131618357	intergenic	noORC
2L	12028438	12028709	0.0144416573333333	intergenic	noORC
2L	12029669	12029904	0.0144416573333333	intergenic	noORC
2L	12032793	12032988	0.00776805133333333	intergenic	noORC
2L	12035914	12036240	0.0123905595296524	intergenic	noORC
2L	12043169	12043207	0.007685987	intergenic	noORC
2L	12047828	12048044	0.0125382774691358	intergenic	noORC
2L	12050072	12050107	0.017632195	intergenic	noORC
2L	12055063	12057350	0.0144760704795219	intergenic	noORC
2L	12148287	12148339	0.0257988806666667	intergenic	noORC
2L	12148473	12181697	0.0178003047487058	intergenic	noORC
2L	12182242	12188817	0.0162141360858808	intergenic	noORC
2L	12222704	12250188	0.0168940323918401	intergenic	noORC
2L	12250512	12254829	0.0151860120466373	intergenic	noORC
2L	12280294	12284847	0.0138729649115602	intergenic	noORC
2L	12295256	12295439	0.0177515283333333	intergenic	noORC
2L	12299011	12299138	0.0235872706666667	intergenic	noORC
2L	12301534	12301784	0.0101337786666667	intergenic	noORC
2L	12302835	12302960	0.0108115086666667	intergenic	noORC
2L	12306612	12307368	0	intergenic	noORC
2L	12330126	12345442	0.00974230170092277	intergenic	noORC
2L	12346887	12391368	0.011244788428003	intergenic	noORC
2L	12397417	12398420	0.0104595218654038	intergenic	noORC
2L	12398643	12483449	0.0117405527867643	intergenic	noORC
2L	12488375	12488571	0.009182623	intergenic	noORC
2L	12492530	12492785	0.011484346	intergenic	noORC
2L	12496984	12497327	0.013394263	intergenic	noORC
2L	12501466	12514938	0.0129749452858274	intergenic	noORC
2L	12515480	12531266	0.00951338384792432	intergenic	noORC
2L	12532296	12538333	0.0170320180984484	intergenic	noORC
2L	12542855	12542995	0.0134263073333333	intergenic	noORC
2L	12545418	12551392	0.00915503364780716	intergenic	noORC
2L	12551510	12557884	0.0123365604936722	intergenic	noORC
2L	12564766	12565071	0.0146345816666667	intergenic	noORC
2L	12568238	12568649	0.00995236533333333	intergenic	noORC
2L	12583639	12583716	0.012686225	intergenic	noORC
2L	12585434	12585970	0.0167283553333333	intergenic	noORC
2L	12624362	12639280	0.0142294003955401	intergenic	noORC
2L	12639489	12643969	0.0190280369457589	intergenic	noORC
2L	12644102	12655136	0.0135744576290254	intergenic	noORC
2L	12655404	12655903	0.0140187053333333	intergenic	noORC
2L	12656079	12662898	0.0126767335620081	intergenic	noORC
2L	12663058	12671544	0.0140433816843428	intergenic	noORC
2L	12674070	12684155	0.0178934380209883	intergenic	noORC
2L	12685579	12695437	0.0151507182781497	intergenic	noORC
2L	12699634	12707137	0.0125224137449021	intergenic	noORC
2L	12707599	12707727	0.015897366	intergenic	noORC
2L	12708319	12711147	0.0224600569473126	intergenic	noORC
2L	12711712	12723731	0.0170551456201292	intergenic	noORC
2L	12724910	12725521	0.012729869	intergenic	noORC
2L	12729960	12730333	0.00670848860411081	intergenic	noORC
2L	12734438	12734530	0.007604501	intergenic	noORC
2L	12741778	12742076	0.0139676772572707	intergenic	noORC
2L	12744011	12744156	0.0104587496666667	intergenic	noORC
2L	12756776	12756898	0.00956310533333333	intergenic	noORC
2L	12767987	12768378	0.0070460304859335	intergenic	noORC
2L	12775340	12775471	0.00480123033333333	intergenic	noORC
2L	12776710	12776850	0.0191047933333333	intergenic	noORC
2L	12779720	12780286	0.0153841986866902	intergenic	noORC
2L	12780604	12780803	0.0169438316666667	intergenic	noORC
2L	12784450	12784509	0.0159659993333333	intergenic	noORC
2L	12785873	12785913	0.0159659993333333	intergenic	noORC
2L	12789129	12789159	0.010018866	intergenic	noORC
2L	12789657	12792382	0.0190049684467278	intergenic	noORC
2L	12792937	12794595	0.0197678924833133	intergenic	noORC
2L	12795174	12796578	0.0165285786566952	intergenic	noORC
2L	12797590	12798478	0.0137324098273273	intergenic	noORC
2L	12799099	12800997	0.0193361342139094	intergenic	noORC
2L	12803627	12804461	0.0161162386155076	intergenic	noORC
2L	12806117	12808254	0.0218740703373889	intergenic	noORC
2L	12812555	12813905	0.0169572163333333	intergenic	noORC
2L	12819824	12819896	0.0187454073333333	intergenic	noORC
2L	12820889	12821148	0.0176788626666667	intergenic	noORC
2L	12822105	12823341	0.0121320873333333	intergenic	noORC
2L	12848858	12849058	0.01247291	intergenic	noORC
2L	12851784	12852166	0.00972770880453751	intergenic	noORC
2L	12864035	12864057	0.00357911733333333	intergenic	noORC
2L	12893722	12910034	0.0130001005293853	intergenic	noORC
2L	12911794	12912115	0.0127119711703012	intergenic	noORC
2L	12917326	12922055	0.0137437932077254	intergenic	noORC
2L	12923719	12925538	0.0114803421348726	intergenic	noORC
2L	12929580	12929820	0.00674598633333333	intergenic	noORC
2L	12931276	12931443	0.00861686666666667	intergenic	noORC
2L	12933361	12933553	0.00770753466666667	intergenic	noORC
2L	12938591	12938892	0.00347675333333333	intergenic	noORC
2L	12940788	12940912	0.00434172866666667	intergenic	noORC
2L	12944600	12945955	0.00453543933333333	intergenic	noORC
2L	12950727	12950941	0.004620003	intergenic	noORC
2L	12958569	12958686	0.0115801336666667	intergenic	noORC
2L	12959614	12959701	0.0115801336666667	intergenic	noORC
2L	12961984	12962262	0.0149207989832134	intergenic	noORC
2L	12969605	12969711	0.0100615463333333	intergenic	noORC
2L	12970071	12970965	0.0178991553333333	intergenic	noORC
2L	12973187	12978803	0.00987470822145062	intergenic	noORC
2L	12979034	12994221	0.0104792971873093	intergenic	noORC
2L	12998993	13002669	0.00932440724446863	intergenic	noORC
2L	13004333	13005985	0.0131282736666667	intergenic	noORC
2L	13007991	13010791	0.0123152860240476	intergenic	noORC
2L	13011385	13026314	0.0123043769120504	intergenic	noORC
2L	13051124	13051634	0.013815918	intergenic	noORC
2L	13095353	13096041	0.0192129769699613	intergenic	noORC
2L	13182223	13196197	0.0148692419083298	intergenic	noORC
2L	13203700	13209199	0.011373758652361	intergenic	noORC
2L	13244867	13252736	0.0167033219646715	intergenic	noORC
2L	13254320	13266962	0.0136484764650108	intergenic	noORC
2L	13267475	13300596	0.0115982812387508	intergenic	noORC
2L	13303505	13303523	0.00845257366666667	intergenic	noORC
2L	13309785	13310062	0.0154571271131167	intergenic	noORC
2L	13310236	13310504	0.00857040933333333	intergenic	noORC
2L	13311602	13311748	0.00857040933333333	intergenic	noORC
2L	13313017	13313247	0.0106645686666667	intergenic	noORC
2L	13320088	13320262	0.011673201	intergenic	noORC
2L	13322699	13322807	0.00766539266666667	intergenic	noORC
2L	13328613	13332883	0.0137354177814208	intergenic	noORC
2L	13339222	13339446	0.017541966	intergenic	noORC
2L	13340688	13340791	0.0259649856666667	intergenic	noORC
2L	13342558	13344229	0.0230710043832036	intergenic	noORC
2L	13350262	13351581	0.007366584	intergenic	noORC
2L	13358127	13358346	0.0105884133333333	intergenic	noORC
2L	13360079	13360174	0.020228703	intergenic	noORC
2L	13363519	13363670	0.0231780266666667	intergenic	noORC
2L	13365449	13366380	0.0171888956258503	intergenic	noORC
2L	13419361	13419438	0.00917089266666667	intergenic	noORC
2L	13425337	13426383	0.0109941123652008	intergenic	noORC
2L	13429914	13430467	0.0226997544141049	intergenic	noORC
2L	13432408	13432816	0.0188592903333333	intergenic	noORC
2L	13433395	13435374	0.0174502522918982	intergenic	noORC
2L	13477001	13478507	0.0159883963207172	intergenic	noORC
2L	13483370	13484299	0.0143414261402942	intergenic	noORC
2L	13488019	13488243	0.00918424133333333	intergenic	noORC
2L	13488766	13489035	0.00918424133333333	intergenic	noORC
2L	13490701	13491161	0.010893826	intergenic	noORC
2L	13493611	13494073	0.0081666329992785	intergenic	noORC
2L	13497628	13497881	0.00561558133333333	intergenic	noORC
2L	13500463	13500911	0.0128814246666667	intergenic	noORC
2L	13503761	13504256	0.0103490688026936	intergenic	noORC
2L	13514423	13528873	0.0117127690909112	intergenic	noORC
2L	13529612	13534626	0.0144144527929797	intergenic	noORC
2L	13540332	13540343	0.017304418	intergenic	noORC
2L	13541224	13542551	0.020531686037679	intergenic	noORC
2L	13542919	13543344	0.025076804	intergenic	noORC
2L	13543555	13544588	0.0214843761626331	intergenic	noORC
2L	13545699	13547759	0.0151978216454693	intergenic	noORC
2L	13552974	13568591	0.0104799738772278	intergenic	noORC
2L	13570319	13582974	0.00970186158261557	intergenic	noORC
2L	13610421	13615786	0.00812309177228952	intergenic	noORC
2L	13615964	13626269	0.0104089242113537	intergenic	noORC
2L	13629061	13629846	0.00928321933333333	intergenic	noORC
2L	13630893	13631294	0.011920139	intergenic	noORC
2L	13632286	13656695	0.0080121314654977	intergenic	noORC
2L	13680353	13685028	0.0139063009560784	intergenic	noORC
2L	13701743	13705399	0.0140203605202407	intergenic	noORC
2L	13743140	13754986	0.00935747379464235	intergenic	noORC
2L	13755235	13784057	0.018234085255985	intergenic	noORC
2L	13784287	13784807	0.0110261123333333	intergenic	noORC
2L	13848972	13849614	0.01562284	intergenic	noORC
2L	13855042	13855228	0.0239165346666667	intergenic	noORC
2L	13867777	13867893	0.0130719343333333	intergenic	noORC
2L	13869711	13870112	0.0187222418836243	intergenic	noORC
2L	13872589	13872750	0.01726023	intergenic	noORC
2L	13879547	13880007	0.0152555476507246	intergenic	noORC
2L	13882182	13882702	0.0237873133333333	intergenic	noORC
2L	13886266	13899677	0.0156737566414138	intergenic	noORC
2L	13901928	13911224	0.00893301029604131	intergenic	noORC
2L	13929959	13930415	0.0128474681491228	intergenic	noORC
2L	13930669	13936799	0.0129875804544318	intergenic	noORC
2L	13937469	13944395	0.00951465646876505	intergenic	noORC
2L	13945034	13969843	0.0095802735558601	intergenic	noORC
2L	13970748	14006229	0.0124978893076764	intergenic	noORC
2L	14010818	14029939	0.0101629854557119	intergenic	noORC
2L	14030137	14041697	0.0152083028504325	intergenic	noORC
2L	14042396	14045324	0.00889212351366118	intergenic	noORC
2L	14045522	14045943	0.00532793033333333	intergenic	noORC
2L	14046174	14054033	0.00976938596441448	intergenic	noORC
2L	14054330	14057402	0.0120723573535156	intergenic	noORC
2L	14057568	14064298	0.0108137454922239	intergenic	noORC
2L	14065835	14076890	0.00932167775727424	intergenic	noORC
2L	14077184	14077366	0.00832240733333333	intergenic	noORC
2L	14077596	14079589	0.00828651916106373	intergenic	noORC
2L	14080295	14085266	0.0123963702059277	intergenic	noORC
2L	14085855	14086860	0.0113187022852404	intergenic	noORC
2L	14087037	14089626	0.0120579214526844	intergenic	noORC
2L	14089764	14097367	0.0120926921761147	intergenic	noORC
2L	14097481	14115940	0.012760459209076	intergenic	noORC
2L	14116045	14117789	0.0115962123333333	intergenic	noORC
2L	14198250	14215671	0.0149303330494805	intergenic	noORC
2L	14215870	14234509	0.0116351482116709	intergenic	noORC
2L	14239866	14250928	0.0113081639359368	intergenic	noORC
2L	14252300	14266261	0.0107195182270133	intergenic	noORC
2L	14267530	14267874	0.008752994	intergenic	noORC
2L	14269581	14271270	0.0105122362468917	intergenic	noORC
2L	14272848	14289899	0.0108288296679765	intergenic	noORC
2L	14291133	14302079	0.0100516618150923	intergenic	noORC
2L	14303242	14309119	0.0142734711638591	intergenic	noORC
2L	14310059	14312528	0.00613278060388822	intergenic	noORC
2L	14314271	14344322	0.0111268725810012	intergenic	noORC
2L	14345445	14347194	0.00964862537678673	intergenic	noORC
2L	14353955	14353991	0.00956354933333333	intergenic	noORC
2L	14354157	14372603	0.010162337705573	intergenic	noORC
2L	14374303	14377750	0.0186011169743738	intergenic	noORC
2L	14379043	14408892	0.00970417781024491	intergenic	noORC
2L	14463919	14472322	0.0124124342664128	intergenic	noORC
2L	14472977	14476353	0.0121200538528831	intergenic	noORC
2L	14491090	14498776	0.0156336306919941	intergenic	noORC
2L	14500622	14501021	0.0195448956666667	intergenic	noORC
2L	14502909	14502993	0.0125003923333333	intergenic	noORC
2L	14505025	14514530	0.0119881834018937	intergenic	noORC
2L	14526167	14528949	0.0100944241588785	intergenic	noORC
2L	14532362	14532846	0.0121110863333333	intergenic	noORC
2L	14536811	14538494	0.00836307027946127	intergenic	noORC
2L	14551631	14551957	0.00943466033333333	intergenic	noORC
2L	14552536	14552987	0.00815086766666667	intergenic	noORC
2L	14554705	14555522	0.0117416003333333	intergenic	noORC
2L	14568622	14570023	0.0129562255493695	intergenic	noORC
2L	14591190	14603587	0.0115621496396978	intergenic	noORC
2L	14606907	14607325	0.014244249	intergenic	noORC
2L	14612151	14658734	0.0118279955793745	intergenic	noORC
2L	14673479	14696537	0.0108875450719779	intergenic	noORC
2L	14697195	14710143	0.00973237814833694	intergenic	noORC
2L	14711171	14723465	0.00908451778637276	intergenic	noORC
2L	14742862	14744045	0.0333600294147647	intergenic	noORC
2L	14749713	14749764	0.011885623	intergenic	noORC
2L	14759908	14760330	0.00916319171248025	intergenic	noORC
2L	14767034	14769047	0.0109425946199702	intergenic	noORC
2L	14770032	14779839	0.013441905850413	intergenic	noORC
2L	14780941	14786288	0.0124343414051493	intergenic	noORC
2L	14788519	14792598	0.00589946979275966	intergenic	noORC
2L	14794112	14812657	0.0135050453190078	intergenic	noORC
2L	14813633	14827647	0.0181615105866277	intergenic	noORC
2L	14829952	14833322	0.0188776123390702	intergenic	noORC
2L	14833600	14854558	0.0161022317070331	intergenic	noORC
2L	14855410	14917570	0.0135738702030781	intergenic	noORC
2L	14919280	14927161	0.0166215905402867	intergenic	noORC
2L	14929114	14963164	0.0133947171545962	intergenic	noORC
2L	14964337	14970735	0.015816203171564	intergenic	noORC
2L	14971503	14984930	0.0150455340597056	intergenic	noORC
2L	14991048	15033489	0.0121739446441256	intergenic	noORC
2L	15034772	15036954	0.00568576858845098	intergenic	noORC
2L	15037877	15065485	0.0103699791231406	intergenic	noORC
2L	15070521	15090509	0.0111647777417617	intergenic	noORC
2L	15091705	15092292	0.0106170461760364	intergenic	noORC
2L	15093116	15093730	0.0126898126666667	intergenic	noORC
2L	15094665	15095256	0.0110378023333333	intergenic	noORC
2L	15096285	15096866	0.0285446603333333	intergenic	noORC
2L	15097892	15102132	0.0122807944720126	intergenic	noORC
2L	15103562	15108410	0.0122210241215622	intergenic	noORC
2L	15109417	15109917	0.01906619	intergenic	noORC
2L	15112489	15123732	0.0128522628814966	intergenic	noORC
2L	15123856	15134387	0.0127541767207926	intergenic	noORC
2L	15138224	15138363	0.0175875	intergenic	noORC
2L	15141002	15141030	0.01844492	intergenic	noORC
2L	15142630	15146263	0.0151184158312689	intergenic	noORC
2L	15146797	15153911	0.0129884804490207	intergenic	noORC
2L	15160112	15203590	0.0103417035797415	intergenic	noORC
2L	15204759	15221623	0.00925050742346616	intergenic	noORC
2L	15222838	15222981	0.0183185103333333	intergenic	noORC
2L	15225233	15232030	0.0105626843466235	intergenic	noORC
2L	15232591	15235659	0.0194475383843981	intergenic	noORC
2L	15236155	15247705	0.0116821361453102	intergenic	noORC
2L	15250834	15259407	0.0090664273334111	intergenic	noORC
2L	15264673	15266185	0.00612533724647266	intergenic	noORC
2L	15267880	15269611	0.00902487149451185	intergenic	noORC
2L	15271254	15271681	0.012625644	intergenic	noORC
2L	15273126	15276372	0.0123668615420004	intergenic	noORC
2L	15310551	15312495	0.00672846447222222	intergenic	noORC
2L	15313934	15327459	0.00804416667810228	intergenic	noORC
2L	15328993	15349013	0.0067547173494672	intergenic	noORC
2L	15349842	15372839	0.0103683531249004	intergenic	noORC
2L	15373777	15374664	0.00943191611950395	intergenic	noORC
2L	15374826	15375080	0.009066933	intergenic	noORC
2L	15375323	15375810	0.009066933	intergenic	noORC
2L	15375999	15383982	0.00869946905436553	intergenic	noORC
2L	15409308	15411802	0.0126808049599038	intergenic	noORC
2L	15418535	15419440	0.018164128	intergenic	noORC
2L	15419563	15425935	0.0100776125731324	intergenic	noORC
2L	15450977	15465034	0.0118475039384885	intergenic	noORC
2L	15465995	15504100	0.0138391861616586	intergenic	noORC
2L	15505014	15505504	0.0115460786666667	intergenic	noORC
2L	15505687	15524225	0.0113770820480095	intergenic	noORC
2L	15549075	15570342	0.0111763570314885	intergenic	noORC
2L	15572154	15590147	0.0158211990379407	intergenic	noORC
2L	15600412	15600902	0.0311045453333333	intergenic	noORC
2L	15604324	15604776	0.0151809876666667	intergenic	noORC
2L	15618125	15618719	0.010023683	intergenic	noORC
2L	15620000	15620640	0.011861004	intergenic	noORC
2L	15621982	15621986	0.011861004	intergenic	noORC
2L	15645073	15645387	0.0174333333333333	intergenic	noORC
2L	15645494	15645630	0.0174333333333333	intergenic	noORC
2L	15647956	15648412	0.0132156684883041	intergenic	noORC
2L	15649005	15649278	0.013264752	intergenic	noORC
2L	15649926	15651202	0.0173146002340648	intergenic	noORC
2L	15656981	15657333	0.0168575513333333	intergenic	noORC
2L	15660277	15660337	0.019724937	intergenic	noORC
2L	15667979	15667987	0.00464946866666667	intergenic	noORC
2L	15682672	15682822	0.00897896333333333	intergenic	noORC
2L	15683084	15683986	0.00897896333333333	intergenic	noORC
2L	15686349	15686956	0.0220705963333333	intergenic	noORC
2L	15687446	15694849	0.0278827952809672	intergenic	noORC
2L	15699190	15699274	0.02155562	intergenic	noORC
2L	15709723	15709915	0.00656503266666667	intergenic	noORC
2L	15711511	15712103	0.00186603522522522	intergenic	noORC
2L	15713393	15713581	0.0107251733333333	intergenic	noORC
2L	15713694	15722653	0.0170415111773635	intergenic	noORC
2L	15724075	15757615	0.0157624957105943	intergenic	noORC
2L	15808276	15808782	0.0160152516666667	intergenic	noORC
2L	15811102	15825259	0.0112500225426055	intergenic	noORC
2L	15844218	15845335	0.018793369	intergenic	noORC
2L	15845491	15849255	0.0230110254496989	intergenic	noORC
2L	15865227	15865720	0.00648820333333333	intergenic	noORC
2L	15884248	15884756	0.0117169373333333	intergenic	noORC
2L	15885060	15886072	0.011930512289855	intergenic	noORC
2L	15886281	15893511	0.0185119090241586	intergenic	noORC
2L	15894313	15900396	0.0170660175339471	intergenic	noORC
2L	15901171	15909150	0.0146165984180975	intergenic	noORC
2L	16015119	16016736	0.00778216822861267	intergenic	noORC
2L	16021232	16028732	0.0148578297770667	intergenic	noORC
2L	16030844	16031551	0	intergenic	noORC
2L	16051584	16057128	0.0126627502101972	intergenic	noORC
2L	16057299	16067616	0.0138440662315595	intergenic	noORC
2L	16067738	16070458	0.0177896621595588	intergenic	noORC
2L	16070776	16070985	0.016969879	intergenic	noORC
2L	16074480	16074569	0.00927876966666667	intergenic	noORC
2L	16079324	16081380	0.00943615240661481	intergenic	noORC
2L	16083708	16084031	0.0108723650949433	intergenic	noORC
2L	16089978	16090394	0.00931838372275641	intergenic	noORC
2L	16094127	16094144	0.0104916156666667	intergenic	noORC
2L	16094465	16094769	0.0104916156666667	intergenic	noORC
2L	16105214	16105870	0.007352888	intergenic	noORC
2L	16109892	16109959	0.0169484516666667	intergenic	noORC
2L	16111710	16120268	0.0137812660959726	intergenic	noORC
2L	16140399	16140426	0.00905485766666667	intergenic	noORC
2L	16145091	16145855	0.032073159	intergenic	noORC
2L	16147714	16148383	0.0214632806965621	intergenic	noORC
2L	16150063	16150813	0.0201742283333333	intergenic	noORC
2L	16153402	16154000	0.0216488166666667	intergenic	noORC
2L	16178651	16178772	0.007618663	intergenic	noORC
2L	16185650	16186616	0.0160586822028985	intergenic	noORC
2L	16188931	16194699	0.0142866412357837	intergenic	noORC
2L	16200516	16203460	0.0296203671644022	intergenic	noORC
2L	16205133	16221818	0.015513431209949	intergenic	noORC
2L	16222772	16222874	0.0222650573333333	intergenic	noORC
2L	16224841	16224921	0.00995079933333333	intergenic	noORC
2L	16229411	16230620	0.0170207973846154	intergenic	noORC
2L	16231752	16231859	0.0135427986666667	intergenic	noORC
2L	16262066	16290181	0.0126018766601577	intergenic	noORC
2L	16290394	16317337	0.0121141855681995	intergenic	noORC
2L	16330982	16352509	0.0137605608015515	intergenic	noORC
2L	16355708	16388003	0.0125028874793724	intergenic	noORC
2L	16389367	16428852	0.0124679569251192	intergenic	noORC
2L	16430497	16475013	0.0134663440560098	intergenic	noORC
2L	16504261	16505307	0.0136380686666667	intergenic	noORC
2L	16505676	16506177	0.0126627863013972	intergenic	noORC
2L	16506561	16507260	0.0108775236666667	intergenic	noORC
2L	16507816	16510266	0.0226612183028571	intergenic	noORC
2L	16511569	16512358	0.0171306978060836	intergenic	noORC
2L	16513639	16513911	0.0172926183333333	intergenic	noORC
2L	16515207	16515488	0.019708498	intergenic	noORC
2L	16517177	16523662	0.0150212675110254	intergenic	noORC
2L	16592941	16599350	0.0116497864469756	intergenic	noORC
2L	16599468	16613923	0.0134433816505707	intergenic	noORC
2L	16615075	16618557	0.00755593127177867	intergenic	noORC
2L	16619794	16639267	0.0109515980542632	intergenic	noORC
2L	16639602	16689952	0.0120546119786296	intergenic	noORC
2L	16690882	16693933	0.010659459308642	intergenic	noORC
2L	16710998	16711307	0.017004644	intergenic	noORC
2L	16759998	16760713	0.0169121464913753	intergenic	noORC
2L	16762684	16762772	0.0165622556666667	intergenic	noORC
2L	16763486	16763712	0.0165622556666667	intergenic	noORC
2L	16777567	16778149	0.00818686268270333	intergenic	noORC
2L	16778346	16780061	0.0157647083482994	intergenic	noORC
2L	16786359	16786818	0.007104181	intergenic	noORC
2L	16800795	16800902	0.008094513	intergenic	noORC
2L	16805540	16805863	0.0174071333333333	intergenic	noORC
2L	16808427	16808572	0.0129459016666667	intergenic	noORC
2L	16809501	16809605	0.0129459016666667	intergenic	noORC
2L	16812999	16813219	0.014110899	intergenic	noORC
2L	16813439	16813581	0.014110899	intergenic	noORC
2L	16813760	16814004	0.014074398295082	intergenic	noORC
2L	16814169	16814351	0.011884356	intergenic	noORC
2L	16824167	16825338	0.013057413	intergenic	noORC
2L	16826350	16826626	0.014512271	intergenic	noORC
2L	16828627	16828880	0.0183741463333333	intergenic	noORC
2L	16852664	16852680	0.007036718	intergenic	noORC
2L	16856340	16856519	0.013816758	intergenic	noORC
2L	16859524	16880657	0.0145152602245303	intergenic	noORC
2L	16882137	16915531	0.0131683057240822	intergenic	noORC
2L	16918385	16920659	0.0146892709102902	intergenic	noORC
2L	16929323	16951667	0.0127444433778643	intergenic	noORC
2L	16952334	16953788	0.0102413406666667	intergenic	noORC
2L	16954199	16973075	0.0127951772902451	intergenic	noORC
2L	17059462	17093309	0.0141889630277622	intergenic	noORC
2L	17093779	17104669	0.0181114879445669	intergenic	noORC
2L	17104817	17108359	0.0144478713648598	intergenic	noORC
2L	17142196	17227719	0.00925586415601651	intergenic	noORC
2L	17227839	17274257	0.0105415620642926	intergenic	noORC
2L	17293940	17302059	0.0142489724950117	intergenic	noORC
2L	17303121	17318087	0.0103829914534278	intergenic	noORC
2L	17318696	17319067	0.0156150283333333	intergenic	noORC
2L	17319217	17319400	0.0156150283333333	intergenic	noORC
2L	17319856	17319945	0.0156150283333333	intergenic	noORC
2L	17320344	17320805	0.012003517	intergenic	noORC
2L	17320991	17322927	0.0117288104137397	intergenic	noORC
2L	17372179	17380050	0.00982242209215262	intergenic	noORC
2L	17382299	17383534	0.00645284733333333	intergenic	noORC
2L	17385732	17386073	0.00841848510752688	intergenic	noORC
2L	17388889	17392742	0.00770767576866511	intergenic	noORC
2L	17394616	17398674	0.00899332721685559	intergenic	noORC
2L	17400406	17415906	0.0093880086803871	intergenic	noORC
2L	17416543	17421449	0.00911139387287676	intergenic	noORC
2L	17431552	17435332	0.0102324285523809	intergenic	noORC
2L	17440026	17440571	0.00877913533333333	intergenic	noORC
2L	17454373	17455092	0.031630956	intergenic	noORC
2L	17456270	17456543	0.0142141956666667	intergenic	noORC
2L	17457779	17457825	0.0142141956666667	intergenic	noORC
2L	17460675	17462912	0.0133483180885114	intergenic	noORC
2L	17512685	17553466	0.008473454439829	intergenic	noORC
2L	17553814	17559922	0.00923762690045841	intergenic	noORC
2L	17560096	17587328	0.0111676153695652	intergenic	noORC
2L	17588027	17597882	0.0123167374206325	intergenic	noORC
2L	17600313	17611234	0.00922847650361689	intergenic	noORC
2L	17611459	17612195	0.0112206979519927	intergenic	noORC
2L	17612593	17622848	0.0119764744483341	intergenic	noORC
2L	17695256	17742445	0.00952995683430461	intergenic	noORC
2L	17743063	17744252	0.0205680928023549	intergenic	noORC
2L	17748804	17749200	0.015180141	intergenic	noORC
2L	17754526	17754574	0.011415194	intergenic	noORC
2L	17754967	17755440	0.011415194	intergenic	noORC
2L	17756243	17756887	0.01643826	intergenic	noORC
2L	17757135	17759684	0.0113724279450765	intergenic	noORC
2L	17760015	17765596	0.0128820981214836	intergenic	noORC
2L	17765989	17772738	0.0149568422251692	intergenic	noORC
2L	17784350	17784953	0.0145166966666667	intergenic	noORC
2L	17800672	17809374	0.0143579880416762	intergenic	noORC
2L	17813280	17817240	0.00899172796969699	intergenic	noORC
2L	17831977	17832749	0.00661988372711572	intergenic	noORC
2L	17872601	17890078	0.0156775229887662	intergenic	noORC
2L	17894635	17895589	0.013160024	intergenic	noORC
2L	17896183	17899164	0.0137159579630996	intergenic	noORC
2L	17904415	17905128	0.0254845883333333	intergenic	noORC
2L	17906014	17906169	0.0174889133333333	intergenic	noORC
2L	17908958	17909010	0.0128374406666667	intergenic	noORC
2L	17911665	17913572	0.0231961475249082	intergenic	noORC
2L	17914999	17916476	0.0168251898420221	intergenic	noORC
2L	17916697	17927468	0.0145862915765172	intergenic	noORC
2L	17927609	17940041	0.0134538200744852	intergenic	noORC
2L	17940205	17940426	0.0105758216666667	intergenic	noORC
2L	17940576	17945719	0.012372452670037	intergenic	noORC
2L	17947968	17954856	0.0160575013511421	intergenic	noORC
2L	17955699	17959909	0.0121596049392716	intergenic	noORC
2L	17961545	17961647	0.019876951	intergenic	noORC
2L	17965837	17965971	0.020250287	intergenic	noORC
2L	17967981	17968077	0.0138537405694444	intergenic	noORC
2L	17969817	17969905	0.0132408293333333	intergenic	noORC
2L	17971824	17971924	0.0126921873333333	intergenic	noORC
2L	17983949	17984371	0.0142397368878357	intergenic	noORC
2L	17985643	17985717	0.0153344413333333	intergenic	noORC
2L	17993450	17993596	0.0102950176666667	intergenic	noORC
2L	17998028	17998336	0.0160720736666667	intergenic	noORC
2L	17999361	17999480	0.0160720736666667	intergenic	noORC
2L	18000816	18000943	0.00724585433333333	intergenic	noORC
2L	18008779	18009807	0.014032689	intergenic	noORC
2L	18011415	18027616	0.00887540396662757	intergenic	noORC
2L	18027927	18030653	0.0148639546272928	intergenic	noORC
2L	18030809	18034055	0.0108322715207435	intergenic	noORC
2L	18034924	18035082	0.00779649933333333	intergenic	noORC
2L	18035480	18058199	0.0124939457620347	intergenic	noORC
2L	18082352	18090372	0.0109402416857855	intergenic	noORC
2L	18090862	18099651	0.0117254340168392	intergenic	noORC
2L	18099765	18104716	0.0140190519726655	intergenic	noORC
2L	18105848	18107626	0.0145652739313835	intergenic	noORC
2L	18108413	18113937	0.0166195283881246	intergenic	noORC
2L	18117460	18118162	0.019088760025641	intergenic	noORC
2L	18121232	18121350	0.014397774	intergenic	noORC
2L	18123591	18123619	0.017575212	intergenic	noORC
2L	18125918	18128021	0.00876361909050562	intergenic	noORC
2L	18135690	18135718	0.0116107663333333	intergenic	noORC
2L	18138846	18139451	0.009610444	intergenic	noORC
2L	18149519	18150030	0.0131508652733203	intergenic	noORC
2L	18152668	18152860	0.0162777806666667	intergenic	noORC
2L	18154104	18155516	0.0113705916666667	intergenic	noORC
2L	18175910	18175947	0.011620577	intergenic	noORC
2L	18176343	18210572	0.014438430021658	intergenic	noORC
2L	18237596	18237819	0.00703686933333333	intergenic	noORC
2L	18238064	18238259	0	intergenic	noORC
2L	18238646	18241148	0.00522281972928322	intergenic	noORC
2L	18241350	18241712	0.0113828353333333	intergenic	noORC
2L	18242150	18243220	0.00930295566666667	intergenic	noORC
2L	18245315	18245330	0.00677209	intergenic	noORC
2L	18246184	18246522	0.0135472056666667	intergenic	noORC
2L	18248824	18249928	0.015816853	intergenic	noORC
2L	18252000	18252186	0.00516460466666667	intergenic	noORC
2L	18268789	18269013	0.0156259363333333	intergenic	noORC
2L	18281706	18282020	0.0144038908641189	intergenic	noORC
2L	18287780	18288013	0.0097414973390558	intergenic	noORC
2L	18290393	18292213	0.0101835397681319	intergenic	noORC
2L	18296695	18297613	0.00871538966666667	intergenic	noORC
2L	18302453	18302661	0.013284697	intergenic	noORC
2L	18303746	18305129	0.00923619851193059	intergenic	noORC
2L	18305780	18316798	0.0106653747969988	intergenic	noORC
2L	18317146	18321492	0.00885865188280412	intergenic	noORC
2L	18327285	18327322	0.00549774966666667	intergenic	noORC
2L	18335337	18335523	0.00528656933333333	intergenic	noORC
2L	18338991	18339194	0.00533510266666667	intergenic	noORC
2L	18342905	18342929	0.00499186233333333	intergenic	noORC
2L	18347405	18347819	0.00668249533333333	intergenic	noORC
2L	18351241	18353403	0.00635660964184397	intergenic	noORC
2L	18356742	18356977	0.0102594463333333	intergenic	noORC
2L	18363467	18364712	0.0112218262717537	intergenic	noORC
2L	18367687	18371068	0.00720252190771961	intergenic	noORC
2L	18372688	18372931	0.007438944	intergenic	noORC
2L	18399608	18403489	0.0142811479937301	intergenic	noORC
2L	18407407	18408122	0.0184296295347319	intergenic	noORC
2L	18413742	18415237	0.0132757387264214	intergenic	noORC
2L	18417022	18417234	0.0130497336666667	intergenic	noORC
2L	18420201	18420428	0.0162345326666667	intergenic	noORC
2L	18424953	18425303	0.0138056783333333	intergenic	noORC
2L	18428439	18429545	0.0129526793333333	intergenic	noORC
2L	18429647	18430016	0.0129483859277326	intergenic	noORC
2L	18430156	18431803	0.0128536626666667	intergenic	noORC
2L	18432163	18433700	0.0107965713333333	intergenic	noORC
2L	18433965	18434139	0.0159283639923372	intergenic	noORC
2L	18434738	18435146	0.017220542	intergenic	noORC
2L	18435274	18441019	0.0169342212775747	intergenic	noORC
2L	18441422	18443904	0.0157666796757991	intergenic	noORC
2L	18445230	18445542	0.00796073333333333	intergenic	noORC
2L	18446177	18447283	0.008721098	intergenic	noORC
2L	18447886	18448945	0.0143590185665723	intergenic	noORC
2L	18449819	18450867	0.0111393732907124	intergenic	noORC
2L	18451496	18451770	0.0103252333333333	intergenic	noORC
2L	18452331	18454153	0.0114476687400292	intergenic	noORC
2L	18463449	18465647	0.00453400294313012	intergenic	noORC
2L	18467692	18467933	0.0185070873333333	intergenic	noORC
2L	18468086	18469766	0.032060161	intergenic	noORC
2L	18471423	18471650	0.0223285573333333	intergenic	noORC
2L	18475617	18476342	0.0139339672331034	intergenic	noORC
2L	18493255	18544955	0.0121413729388137	intergenic	noORC
2L	18547780	18583650	0.00965991646826502	intergenic	noORC
2L	18585221	18585428	0.0133549813333333	intergenic	noORC
2L	18586821	18623593	0.0132796612163149	intergenic	noORC
2L	18635989	18636385	0.000317435851851853	intergenic	noORC
2L	18636538	18637364	0	intergenic	noORC
2L	18638496	18643188	0.0133090658854788	intergenic	noORC
2L	18645698	18653503	0.0139027633189408	intergenic	noORC
2L	18656459	18660402	0.0141152771155635	intergenic	noORC
2L	18663307	18663433	0.00872247866666667	intergenic	noORC
2L	18671654	18671817	0.014120209	intergenic	noORC
2L	18672082	18673069	0.0196475663333333	intergenic	noORC
2L	18698824	18699335	0.00615762733333333	intergenic	noORC
2L	18701126	18701485	0.00696692166666667	intergenic	noORC
2L	18702208	18702688	0.010207087	intergenic	noORC
2L	18704484	18704618	0.0103593716666667	intergenic	noORC
2L	18714775	18714929	0.00489043966666667	intergenic	noORC
2L	18725728	18726914	0.0159269787644745	intergenic	noORC
2L	18729782	18735138	0.0170303513162808	intergenic	noORC
2L	18735272	18736782	0.0153070629192053	intergenic	noORC
2L	18738315	18742209	0.0127408840136107	intergenic	noORC
2L	18742336	18754549	0.0119633848675182	intergenic	noORC
2L	18756402	18756531	0.00825639566666667	intergenic	noORC
2L	18758080	18758877	0.0107776113333333	intergenic	noORC
2L	18761734	18762040	0.00984534539869281	intergenic	noORC
2L	18769580	18769751	0.002939827	intergenic	noORC
2L	18773701	18773823	0.002217671	intergenic	noORC
2L	18780297	18780429	0.005609608	intergenic	noORC
2L	18788126	18788812	0.0217351586666667	intergenic	noORC
2L	18788919	18789970	0.0217351586666667	intergenic	noORC
2L	18797505	18797584	0.0117106293333333	intergenic	noORC
2L	18804043	18804436	0.00749485466666667	intergenic	noORC
2L	18808317	18809467	0.00938358733333333	intergenic	noORC
2L	18810781	18811615	0.00792668733333333	intergenic	noORC
2L	18812432	18812946	0.01441326	intergenic	noORC
2L	18818841	18819153	0.0229053786666667	intergenic	noORC
2L	18827454	18832643	0.0219107334277639	intergenic	noORC
2L	18834848	18836237	0.0162585767631389	intergenic	noORC
2L	18836906	18838012	0.0198114174888487	intergenic	noORC
2L	18839494	18840027	0.0103839267123202	intergenic	noORC
2L	18842292	18843828	0.00632408166666667	intergenic	noORC
2L	18844384	18844647	0.00875581766666667	intergenic	noORC
2L	18844929	18847083	0.00701156924048283	intergenic	noORC
2L	18849169	18849402	0.00786358633333333	intergenic	noORC
2L	18849505	18849860	0.00786358633333333	intergenic	noORC
2L	18852543	18852739	0.007838911	intergenic	noORC
2L	18854864	18854916	0.0172384763333333	intergenic	noORC
2L	18856238	18856358	0.013052531	intergenic	noORC
2L	18858716	18859303	0.0114264246666667	intergenic	noORC
2L	18976836	18992253	0.0100737673498303	intergenic	noORC
2L	18992457	18992666	0.0161540803333333	intergenic	noORC
2L	18999407	19001562	0.0172419943395205	intergenic	noORC
2L	19004092	19010533	0.0142126008377581	intergenic	noORC
2L	19031760	19050009	0.0153569041918644	intergenic	noORC
2L	19050468	19063485	0.00901749764886943	intergenic	noORC
2L	19194336	19194610	0.008496474	intergenic	noORC
2L	19195786	19196030	0.00917486879508197	intergenic	noORC
2L	19196878	19197673	0.014014085	intergenic	noORC
2L	19198137	19198384	0.014765084	intergenic	noORC
2L	19199692	19199986	0.014765084	intergenic	noORC
2L	19202383	19202603	0.0157622923333333	intergenic	noORC
2L	19203756	19204129	0.0134918417247542	intergenic	noORC
2L	19247965	19255356	0.00898339055459343	intergenic	noORC
2L	19256307	19257982	0.014329563	intergenic	noORC
2L	19286888	19288620	0.0103390633787529	intergenic	noORC
2L	19291840	19291944	0.0134010603333333	intergenic	noORC
2L	19296417	19296679	0.0159007406666667	intergenic	noORC
2L	19304239	19304258	0.00964472133333333	intergenic	noORC
2L	19321824	19322074	0.0166716724346667	intergenic	noORC
2L	19327844	19328207	0.0144616125151515	intergenic	noORC
2L	19334628	19335354	0.0156640803333333	intergenic	noORC
2L	19335527	19339261	0.00198422870853419	intergenic	noORC
2L	19339494	19351833	0.00720922718640084	intergenic	noORC
2L	19353121	19402934	0.00726237821707854	intergenic	noORC
2L	19405012	19410995	0.00725125439874088	intergenic	noORC
2L	19412155	19424370	0.00917749719156773	intergenic	noORC
2L	19424503	19427905	0.0119243099465021	intergenic	noORC
2L	19428016	19431005	0.0115650976816104	intergenic	noORC
2L	19431142	19440441	0.013368071245582	intergenic	noORC
2L	19478918	19479199	0.00464851733333333	intergenic	noORC
2L	19493861	19500938	0.0154853035957326	intergenic	noORC
2L	19502433	19505510	0.0115414711910952	intergenic	noORC
2L	19510706	19514569	0.0102877537903184	intergenic	noORC
2L	19515784	19538328	0.0129233594245328	intergenic	noORC
2L	19540012	19540190	0.0199032466666667	intergenic	noORC
2L	19546243	19546398	0.0120978546666667	intergenic	noORC
2L	19547863	19552195	0.0183751964010465	intergenic	noORC
2L	19565589	19573181	0.00877334238088338	intergenic	noORC
2L	19575467	19575487	0.00924530333333333	intergenic	noORC
2L	19577359	19587464	0.0123254876441366	intergenic	noORC
2L	19588097	19591826	0.0170774041376598	intergenic	noORC
2L	19592060	19593122	0.016424103	intergenic	noORC
2L	19593381	19609570	0.0122899357825478	intergenic	noORC
2L	19609913	19720599	0.0100235007277313	intergenic	noORC
2L	19721625	19740490	0.0109317107540419	intergenic	noORC
2L	19741085	19746010	2.21854991539762e-05	intergenic	noORC
2L	19746124	19747452	0.0109263583333333	intergenic	noORC
2L	19748102	19748343	0.00848049833333333	intergenic	noORC
2L	19748989	19749620	0.00848049833333333	intergenic	noORC
2L	19752782	19753423	0.006378721	intergenic	noORC
2L	19754191	19754754	0.0143395973333333	intergenic	noORC
2L	19755073	19756269	0.013339896319398	intergenic	noORC
2L	19757391	19757406	0.00989483	intergenic	noORC
2L	19763527	19763703	0.00831494033333333	intergenic	noORC
2L	19783599	19783761	0.0102714496666667	intergenic	noORC
2L	19789496	19789676	0.006431373	intergenic	noORC
2L	19791364	19794351	0.0057519440945207	intergenic	noORC
2L	19820255	19821316	0.00803526866666667	intergenic	noORC
2L	19821511	19822814	0.0107185183591711	intergenic	noORC
2L	19823084	19831015	0.0135176155973606	intergenic	noORC
2L	19833203	19834240	0.0127114463510125	intergenic	noORC
2L	19836870	19837030	0.00679719866666667	intergenic	noORC
2L	19841377	19841580	0.0142386713333333	intergenic	noORC
2L	19866356	19869100	0.0116252559693878	intergenic	noORC
2L	19881691	19881736	0.00762247633333333	intergenic	noORC
2L	19881887	19885758	0.016985182646603	intergenic	noORC
2L	19895543	19896326	0.0146123601511281	intergenic	noORC
2L	19914967	19915040	0.0115451726666667	intergenic	noORC
2L	19916001	19916584	0.0123000436666667	intergenic	noORC
2L	19917287	19917674	0.0123000436666667	intergenic	noORC
2L	19919677	19920651	0.0117267801741957	intergenic	noORC
2L	19921242	19921740	0.010921618	intergenic	noORC
2L	19922201	19922584	0.0140112896666667	intergenic	noORC
2L	19923134	19923610	0.0140112896666667	intergenic	noORC
2L	19926990	19928758	0.0166268780739065	intergenic	noORC
2L	19930620	19930720	0.0135617196666667	intergenic	noORC
2L	19935056	19938963	0.0171301992982681	intergenic	noORC
2L	19947485	19947649	0.015079183	intergenic	noORC
2L	19948673	19950067	0.00893059472931612	intergenic	noORC
2L	19950193	19950931	0.0168750016666667	intergenic	noORC
2L	19956411	19957020	0.0195080943333333	intergenic	noORC
2L	19959477	19966060	0.00400718621768191	intergenic	noORC
2L	19968128	19968299	0.00912396166666667	intergenic	noORC
2L	19970590	19970612	0.00892708966666667	intergenic	noORC
2L	20013754	20013855	0.00808978933333333	intergenic	noORC
2L	20017767	20018251	0.0130607408953168	intergenic	noORC
2L	20019800	20019918	0.016863186	intergenic	noORC
2L	20021441	20022029	0.0154554468163265	intergenic	noORC
2L	20026418	20028356	0.0130917420474716	intergenic	noORC
2L	20028837	20034471	0.0152304701907467	intergenic	noORC
2L	20034637	20035229	0.021354451	intergenic	noORC
2L	20035495	20046106	0.00887731376185092	intergenic	noORC
2L	20046308	20059391	0.00767970902073937	intergenic	noORC
2L	20127519	20128370	0.00911311869565217	intergenic	noORC
2L	20133278	20133359	0.00665626066666667	intergenic	noORC
2L	20147543	20153154	0.00462503691172102	intergenic	noORC
2L	20158792	20158922	0.00523868666666667	intergenic	noORC
2L	20160283	20160404	0.00567966766666667	intergenic	noORC
2L	20162172	20162339	0.007502202	intergenic	noORC
2L	20164351	20164642	0.00687673633333333	intergenic	noORC
2L	20166471	20167304	0.00505089	intergenic	noORC
2L	20168779	20168934	0.00370533433333333	intergenic	noORC
2L	20172544	20172670	0.003777206	intergenic	noORC
2L	20182046	20185762	0.00686599893379978	intergenic	noORC
2L	20212495	20212564	0.00522470766666667	intergenic	noORC
2L	20220669	20221398	0.001419278	intergenic	noORC
2L	20223301	20223304	0.00187647566666667	intergenic	noORC
2L	20227716	20228787	0.00234360574976658	intergenic	noORC
2L	20230810	20231356	0.00237932	intergenic	noORC
2L	20237672	20237804	0.000799282	intergenic	noORC
2L	20242735	20243017	0.003000625	intergenic	noORC
2L	20247314	20247864	0.000650896	intergenic	noORC
2L	20254461	20254715	0.00373375366666667	intergenic	noORC
2L	20257661	20257937	0.00177315866666667	intergenic	noORC
2L	20269745	20281967	0.00149627926315933	intergenic	noORC
2L	20287761	20287784	0.00218265066666667	intergenic	noORC
2L	20297464	20297866	0.00236595366666667	intergenic	noORC
2L	20308640	20309600	0.002779507	intergenic	noORC
2L	20310674	20316859	0.00449858470353005	intergenic	noORC
2L	20340866	20351689	0.000237697981336043	intergenic	noORC
2L	20359511	20364453	0.00187934832173209	intergenic	noORC
2L	20388230	20388888	0.00208042566666667	intergenic	noORC
2L	20397368	20402286	0.00120938555388369	intergenic	noORC
[truncated: 146,126 more rows]
