# Supplementary material for: The genomic distribution of transposable elements is driven by spatially variable purifying selection
Source: Nucleic Acids Res. 2023 Aug 10;51(17):9203–13. doi: 10.1093/nar/gkad635 (PMC10516647; doi:10.1093/nar/gkad635)
Supplement: gkad635_Supplemental_Files [file gkad635_supplemental_files.zip › S9-CONS.bed]

chr	start	end	r	annotation	region
chr2L	0	5592	0	intergenic	noORC
chr2L	5869	9838	0.44620811287478	intergenic	noORC
chr2L	21376	21822	0	intergenic	noORC
chr2L	25155	25401	0.491869918699187	intergenic	noORC
chr2L	65404	65998	0.318181818181818	intergenic	noORC
chr2L	66242	66317	0.16	intergenic	noORC
chr2L	76211	76347	0.323529411764706	intergenic	noORC
chr2L	77783	82420	0.552943713607936	intergenic	noORC
chr2L	87387	94738	0.452863555978778	intergenic	noORC
chr2L	102086	102379	0.112627986348123	intergenic	noORC
chr2L	106732	106902	0.623529411764706	intergenic	noORC
chr2L	114432	114725	0.133105802047782	intergenic	noORC
chr2L	157666	157835	0.177514792899408	intergenic	noORC
chr2L	158664	158969	0.0229508196721311	intergenic	noORC
chr2L	203397	203778	0.15748031496063	intergenic	noORC
chr2L	210725	210734	0.555555555555556	intergenic	noORC
chr2L	250823	251038	0.148837209302326	intergenic	noORC
chr2L	252373	252588	0.0465116279069767	intergenic	noORC
chr2L	271744	271911	0.0958083832335329	intergenic	noORC
chr2L	273715	273835	0	intergenic	noORC
chr2L	283269	283384	0.0869565217391304	intergenic	noORC
chr2L	291795	292418	0.375601926163724	intergenic	noORC
chr2L	294681	295046	0.10958904109589	intergenic	noORC
chr2L	297449	297820	0.091644204851752	intergenic	noORC
chr2L	305233	305934	0.278174037089872	intergenic	noORC
chr2L	358174	378111	0.480965039875608	intergenic	noORC
chr2L	387439	396119	0.657373271889401	intergenic	noORC
chr2L	396571	396594	0	intergenic	noORC
chr2L	402198	404284	0.487535953978907	intergenic	noORC
chr2L	407969	408029	0.133333333333333	intergenic	noORC
chr2L	419652	419951	0.147157190635452	intergenic	noORC
chr2L	420864	420894	0.0333333333333333	intergenic	noORC
chr2L	421450	421456	0.333333333333333	intergenic	noORC
chr2L	421604	421770	0.204819277108434	intergenic	noORC
chr2L	422489	422872	0.425587467362924	intergenic	noORC
chr2L	425321	431226	0.587637595258256	intergenic	noORC
chr2L	454654	455530	0.697488584474886	intergenic	noORC
chr2L	458745	458875	0.153846153846154	intergenic	noORC
chr2L	472200	473012	0.373152709359606	intergenic	noORC
chr2L	476170	476219	0	intergenic	noORC
chr2L	540560	540586	0.346153846153846	intergenic	noORC
chr2L	542580	542785	0.117073170731707	intergenic	noORC
chr2L	544750	544924	0	intergenic	noORC
chr2L	552923	553741	0.414425427872861	intergenic	noORC
chr2L	560523	560567	0	intergenic	noORC
chr2L	563819	564162	0.116618075801749	intergenic	noORC
chr2L	568121	568339	0.114678899082569	intergenic	noORC
chr2L	572907	573032	0.288	intergenic	noORC
chr2L	576896	577485	0.543293718166384	intergenic	noORC
chr2L	579549	583539	0.578696741854637	intergenic	noORC
chr2L	594685	594809	0.830645161290323	intergenic	noORC
chr2L	595317	602812	0.594929953302201	intergenic	noORC
chr2L	604430	605913	0.701955495616993	intergenic	noORC
chr2L	606412	608339	0.731707317073171	intergenic	noORC
chr2L	609134	620297	0.613186419421302	intergenic	noORC
chr2L	621201	623106	0.534383202099738	intergenic	noORC
chr2L	623665	623899	0.282051282051282	intergenic	noORC
chr2L	624323	624616	0.313993174061433	intergenic	noORC
chr2L	625556	625651	0.147368421052632	intergenic	noORC
chr2L	628200	628728	0.494318181818182	intergenic	noORC
chr2L	629052	640012	0.631660583941606	intergenic	noORC
chr2L	715307	721984	0.577055563875992	intergenic	noORC
chr2L	724833	728361	0.611678004535147	intergenic	noORC
chr2L	730564	737211	0.630810892131789	intergenic	noORC
chr2L	744395	749944	0.532708596143449	intergenic	noORC
chr2L	762399	772513	0.465691121218114	intergenic	noORC
chr2L	773093	773546	0.293598233995585	intergenic	noORC
chr2L	774017	776535	0.540905480540111	intergenic	noORC
chr2L	776941	779172	0.624383684446437	intergenic	noORC
chr2L	779655	780481	0.544794188861985	intergenic	noORC
chr2L	782885	784335	0.0627586206896552	intergenic	noORC
chr2L	790798	799855	0.523572927017776	intergenic	noORC
chr2L	800323	810576	0.523261484443577	intergenic	noORC
chr2L	811531	811583	0.134615384615385	intergenic	noORC
chr2L	815950	815992	0.119047619047619	intergenic	noORC
chr2L	819508	819882	0.133689839572193	intergenic	noORC
chr2L	821209	821288	0	intergenic	noORC
chr2L	833241	833583	0.254385964912281	intergenic	noORC
chr2L	851204	851250	0	intergenic	noORC
chr2L	854539	855336	0.203262233375157	intergenic	noORC
chr2L	856639	857402	0.591087811271298	intergenic	noORC
chr2L	860079	860196	0.94017094017094	intergenic	noORC
chr2L	861806	861848	0.0476190476190476	intergenic	noORC
chr2L	868354	868672	0.154088050314465	intergenic	noORC
chr2L	869857	870464	0.176276771004942	intergenic	noORC
chr2L	877038	877171	0.037593984962406	intergenic	noORC
chr2L	885141	897452	0.617415319632849	intergenic	noORC
chr2L	898050	898499	0.463251670378619	intergenic	noORC
chr2L	901316	901425	0.247706422018349	intergenic	noORC
chr2L	901746	901975	0.183406113537118	intergenic	noORC
chr2L	902082	904028	0.631551901336074	intergenic	noORC
chr2L	904347	912980	0.607552415151164	intergenic	noORC
chr2L	913305	914085	0.674358974358974	intergenic	noORC
chr2L	917805	922792	0.529777421295368	intergenic	noORC
chr2L	958098	987806	0.419583950451057	intergenic	noORC
chr2L	991300	1006586	0.232173230406908	intergenic	noORC
chr2L	1006774	1008377	0.510917030567686	intergenic	noORC
chr2L	1048053	1049482	0.456263121063681	intergenic	noORC
chr2L	1049612	1049673	0	intergenic	noORC
chr2L	1080803	1080910	0.336448598130841	intergenic	noORC
chr2L	1102504	1103253	0.455273698264352	intergenic	noORC
chr2L	1108470	1108539	0	intergenic	noORC
chr2L	1112694	1112940	0.66260162601626	intergenic	noORC
chr2L	1114138	1114653	0.801941747572816	intergenic	noORC
chr2L	1128997	1129315	0.0471698113207547	intergenic	noORC
chr2L	1134098	1134692	0.397306397306397	intergenic	noORC
chr2L	1141156	1142721	0.606389776357827	intergenic	noORC
chr2L	1147395	1147821	0.208920187793427	intergenic	noORC
chr2L	1150677	1150765	0.238636363636364	intergenic	noORC
chr2L	1158262	1158575	0.0159744408945687	intergenic	noORC
chr2L	1160220	1160289	0.260869565217391	intergenic	noORC
chr2L	1163886	1164373	0.408624229979466	intergenic	noORC
chr2L	1166425	1166505	0.15	intergenic	noORC
chr2L	1177589	1177610	0.571428571428571	intergenic	noORC
chr2L	1185698	1185756	0.155172413793103	intergenic	noORC
chr2L	1196807	1198464	0.675316837658419	intergenic	noORC
chr2L	1199266	1199411	0.675862068965517	intergenic	noORC
chr2L	1199924	1200204	0.0892857142857143	intergenic	noORC
chr2L	1200663	1200670	0	intergenic	noORC
chr2L	1201220	1204214	0.548430193720775	intergenic	noORC
chr2L	1205250	1214648	0.680783145350074	intergenic	noORC
chr2L	1215293	1216853	0.511538461538461	intergenic	noORC
chr2L	1217785	1219292	0.538818845388188	intergenic	noORC
chr2L	1229802	1240035	0.706342226131144	intergenic	noORC
chr2L	1243018	1256416	0.64666368114644	intergenic	noORC
chr2L	1296596	1329160	0.62486181058838	intergenic	noORC
chr2L	1329993	1334127	0.641267537493953	intergenic	noORC
chr2L	1335514	1341364	0.619487179487179	intergenic	noORC
chr2L	1342095	1343442	0.402375649591685	intergenic	noORC
chr2L	1344171	1344399	0.157894736842105	intergenic	noORC
chr2L	1345135	1345500	0.605479452054794	intergenic	noORC
chr2L	1345840	1345964	0.758064516129032	intergenic	noORC
chr2L	1346331	1351727	0.659191994069681	intergenic	noORC
chr2L	1352868	1352969	0.138613861386139	intergenic	noORC
chr2L	1355924	1358924	0.622	intergenic	noORC
chr2L	1359790	1359836	0.130434782608696	intergenic	noORC
chr2L	1361821	1362360	0.363636363636364	intergenic	noORC
chr2L	1362508	1367995	0.646983779843266	intergenic	noORC
chr2L	1369050	1380082	0.683375634517767	intergenic	noORC
chr2L	1420724	1424796	0.740913555992141	intergenic	noORC
chr2L	1425134	1428473	0.74513327343516	intergenic	noORC
chr2L	1429159	1432710	0.747113489157984	intergenic	noORC
chr2L	1432921	1433752	0.557160048134777	intergenic	noORC
chr2L	1434266	1442626	0.702392344497608	intergenic	noORC
chr2L	1443832	1491967	0.688978913472525	intergenic	noORC
chr2L	1492072	1492294	0.351351351351351	intergenic	noORC
chr2L	1493859	1494069	0.8	intergenic	noORC
chr2L	1495456	1495459	0	intergenic	noORC
chr2L	1497071	1497242	0.608187134502924	intergenic	noORC
chr2L	1500608	1500783	0	intergenic	noORC
chr2L	1504204	1516794	0.598729150119142	intergenic	noORC
chr2L	1517478	1517532	0	intergenic	noORC
chr2L	1518148	1520490	0.359521776259607	intergenic	noORC
chr2L	1522156	1522696	0.116666666666667	intergenic	noORC
chr2L	1524257	1555128	0.599915778562405	intergenic	noORC
chr2L	1611157	1611409	0.0912698412698413	intergenic	noORC
chr2L	1614160	1614193	0	intergenic	noORC
chr2L	1614334	1618636	0.609483960948396	intergenic	noORC
chr2L	1626021	1643568	0.628711460648544	intergenic	noORC
chr2L	1643809	1644429	0.646774193548387	intergenic	noORC
chr2L	1644668	1646931	0.616438356164384	intergenic	noORC
chr2L	1647163	1649895	0.550146412884334	intergenic	noORC
chr2L	1650115	1651189	0.539106145251397	intergenic	noORC
chr2L	1704682	1704901	0.155251141552511	intergenic	noORC
chr2L	1706962	1707131	0.201183431952663	intergenic	noORC
chr2L	1715988	1716243	0.415686274509804	intergenic	noORC
chr2L	1724484	1724767	0.0636042402826855	intergenic	noORC
chr2L	1729762	1729886	0.217741935483871	intergenic	noORC
chr2L	1732356	1732523	0.622754491017964	intergenic	noORC
chr2L	1750612	1750686	0.0675675675675676	intergenic	noORC
chr2L	1752122	1752307	0.2	intergenic	noORC
chr2L	1752848	1755252	0.579034941763727	intergenic	noORC
chr2L	1756451	1758285	0.612322791712105	intergenic	noORC
chr2L	1759093	1784061	0.655358859339955	intergenic	noORC
chr2L	1785286	1789140	0.515827711468604	intergenic	noORC
chr2L	1790361	1790616	0.0509803921568627	intergenic	noORC
chr2L	1791823	1792056	0.0257510729613734	intergenic	noORC
chr2L	1793268	1793667	0.0526315789473684	intergenic	noORC
chr2L	1794917	1821255	0.521907510061508	intergenic	noORC
chr2L	1823331	1824171	0.561904761904762	intergenic	noORC
chr2L	1826500	1831626	0.636363636363636	intergenic	noORC
chr2L	1832565	1836537	0.718026183282981	intergenic	noORC
chr2L	1858550	1858608	0.827586206896552	intergenic	noORC
chr2L	1881480	1882007	0.755218216318786	intergenic	noORC
chr2L	1883214	1884459	0.0321285140562249	intergenic	noORC
chr2L	1944289	1945149	0.590697674418605	intergenic	noORC
chr2L	1945709	1945814	0	intergenic	noORC
chr2L	1946728	1950238	0.651566951566952	intergenic	noORC
chr2L	1970362	1970501	0.79136690647482	intergenic	noORC
chr2L	1970816	1972688	0.542735042735043	intergenic	noORC
chr2L	1973014	1973956	0.557324840764331	intergenic	noORC
chr2L	1975413	1975462	0.122448979591837	intergenic	noORC
chr2L	1980755	1981175	0.0547619047619048	intergenic	noORC
chr2L	1982099	1982216	0	intergenic	noORC
chr2L	1987861	1988270	0.176039119804401	intergenic	noORC
chr2L	1988940	1989449	0.418467583497053	intergenic	noORC
chr2L	1990894	1991380	0.701646090534979	intergenic	noORC
chr2L	1992160	1997101	0.670309653916211	intergenic	noORC
chr2L	2006313	2006762	0.505567928730512	intergenic	noORC
chr2L	2007688	2008413	0.623448275862069	intergenic	noORC
chr2L	2009072	2009757	0.372262773722628	intergenic	noORC
chr2L	2030788	2032518	0.659537572254335	intergenic	noORC
chr2L	2036041	2036408	0.784741144414169	intergenic	noORC
chr2L	2037265	2037554	0.069204152249135	intergenic	noORC
chr2L	2044372	2044516	0.868055555555556	intergenic	noORC
chr2L	2045381	2045493	0.107142857142857	intergenic	noORC
chr2L	2048054	2054588	0.665289256198347	intergenic	noORC
chr2L	2057967	2058789	0.699513381995134	intergenic	noORC
chr2L	2109878	2127308	0.311474469305795	intergenic	noORC
chr2L	2129237	2130204	0.481902792140641	intergenic	noORC
chr2L	2130540	2130752	0.0566037735849057	intergenic	noORC
chr2L	2137296	2137349	0.113207547169811	intergenic	noORC
chr2L	2145187	2145296	0.036697247706422	intergenic	noORC
chr2L	2147275	2147517	0.413223140495868	intergenic	noORC
chr2L	2151664	2151753	0.0674157303370786	intergenic	noORC
chr2L	2155389	2155752	0.278236914600551	intergenic	noORC
chr2L	2178816	2181961	0.648330683624801	intergenic	noORC
chr2L	2185495	2186974	0.593644354293442	intergenic	noORC
chr2L	2187970	2188619	0.588597842835131	intergenic	noORC
chr2L	2189405	2189913	0.647637795275591	intergenic	noORC
chr2L	2192453	2192524	0.52112676056338	intergenic	noORC
chr2L	2198237	2198628	0.289002557544757	intergenic	noORC
chr2L	2199006	2200010	0.585657370517928	intergenic	noORC
chr2L	2200511	2202047	0.451171875	intergenic	noORC
chr2L	2202276	2202488	0.10377358490566	intergenic	noORC
chr2L	2203613	2203720	0.186915887850467	intergenic	noORC
chr2L	2206166	2206524	0.11731843575419	intergenic	noORC
chr2L	2209102	2209573	0.0424628450106157	intergenic	noORC
chr2L	2212571	2212737	0.530120481927711	intergenic	noORC
chr2L	2214211	2214265	0.111111111111111	intergenic	noORC
chr2L	2216311	2216502	0.157068062827225	intergenic	noORC
chr2L	2217246	2217289	0.651162790697674	intergenic	noORC
chr2L	2220625	2220747	0.30327868852459	intergenic	noORC
chr2L	2226294	2226341	0.0851063829787234	intergenic	noORC
chr2L	2231099	2231105	1	intergenic	noORC
chr2L	2237022	2237075	0	intergenic	noORC
chr2L	2238251	2238303	0.0961538461538462	intergenic	noORC
chr2L	2239384	2239413	0	intergenic	noORC
chr2L	2240593	2242293	0.599411764705882	intergenic	noORC
chr2L	2247383	2250430	0.558910403675747	intergenic	noORC
chr2L	2251275	2251509	0.132478632478632	intergenic	noORC
chr2L	2252341	2253044	0.106685633001422	intergenic	noORC
chr2L	2253852	2254175	0.0588235294117647	intergenic	noORC
chr2L	2255050	2257634	0.548761609907121	intergenic	noORC
chr2L	2258000	2259395	0.579928315412186	intergenic	noORC
chr2L	2259730	2263441	0.599029911075182	intergenic	noORC
chr2L	2265321	2268105	0.585847701149425	intergenic	noORC
chr2L	2269140	2271318	0.653351698806244	intergenic	noORC
chr2L	2279714	2283704	0.635338345864662	intergenic	noORC
chr2L	2285003	2285162	0	intergenic	noORC
chr2L	2286873	2287024	0.125827814569536	intergenic	noORC
chr2L	2287933	2288502	0.486818980667838	intergenic	noORC
chr2L	2289416	2290223	0.536555142503098	intergenic	noORC
chr2L	2290738	2300102	0.296881674498078	intergenic	noORC
chr2L	2300888	2307947	0.59257685224536	intergenic	noORC
chr2L	2358944	2359141	0.223350253807107	intergenic	noORC
chr2L	2365273	2365344	0.295774647887324	intergenic	noORC
chr2L	2370137	2370151	0.928571428571429	intergenic	noORC
chr2L	2371524	2372454	0.479569892473118	intergenic	noORC
chr2L	2374627	2374712	0.482352941176471	intergenic	noORC
chr2L	2375697	2375840	0	intergenic	noORC
chr2L	2380506	2381096	0.130508474576271	intergenic	noORC
chr2L	2383073	2383201	0.140625	intergenic	noORC
chr2L	2384747	2384760	0.153846153846154	intergenic	noORC
chr2L	2385792	2389577	0.691941875825627	intergenic	noORC
chr2L	2390689	2391659	0.605154639175258	intergenic	noORC
chr2L	2392105	2400294	0.673220173403346	intergenic	noORC
chr2L	2415322	2415358	0.972222222222222	intergenic	noORC
chr2L	2416720	2416791	0.154929577464789	intergenic	noORC
chr2L	2417965	2418421	0.460526315789474	intergenic	noORC
chr2L	2420013	2420829	0.216911764705882	intergenic	noORC
chr2L	2424647	2424796	0.147651006711409	intergenic	noORC
chr2L	2425041	2427049	0.662350597609562	intergenic	noORC
chr2L	2427881	2428371	0.86530612244898	intergenic	noORC
chr2L	2459823	2471643	0.730372250423012	intergenic	noORC
chr2L	2472978	2488196	0.655605204363254	intergenic	noORC
chr2L	2492671	2492850	0.268156424581006	intergenic	noORC
chr2L	2498846	2507311	0.582279976373302	intergenic	noORC
chr2L	2507596	2517101	0.629247764334561	intergenic	noORC
chr2L	2518845	2532998	0.632940012718152	intergenic	noORC
chr2L	2533569	2551144	0.637837837837838	intergenic	noORC
chr2L	2552825	2555749	0.548221614227086	intergenic	noORC
chr2L	2556089	2562482	0.579540122008447	intergenic	noORC
chr2L	2564830	2564885	0.563636363636364	intergenic	noORC
chr2L	2573037	2573435	0.173366834170854	intergenic	noORC
chr2L	2575052	2575279	0.136563876651982	intergenic	noORC
chr2L	2576997	2577686	0.367198838896952	intergenic	noORC
chr2L	2579179	2579200	0	intergenic	noORC
chr2L	2580172	2580291	0.226890756302521	intergenic	noORC
chr2L	2585574	2591868	0.578646329837941	intergenic	noORC
chr2L	2592773	2598607	0.574734316078162	intergenic	noORC
chr2L	2599860	2601032	0.610068259385666	intergenic	noORC
chr2L	2601721	2609993	0.628747582205029	intergenic	noORC
chr2L	2611283	2620186	0.582949567561496	intergenic	noORC
chr2L	2620782	2625455	0.655039589129039	intergenic	noORC
chr2L	2627986	2637668	0.610927494319356	intergenic	noORC
chr2L	2638540	2639184	0.504658385093168	intergenic	noORC
chr2L	2640081	2646029	0.583725622057835	intergenic	noORC
chr2L	2646281	2646576	0.627118644067797	intergenic	noORC
chr2L	2647720	2647885	0.103030303030303	intergenic	noORC
chr2L	2652414	2653045	0.735340729001585	intergenic	noORC
chr2L	2653926	2654048	0.336065573770492	intergenic	noORC
chr2L	2657102	2665061	0.494283201407212	intergenic	noORC
chr2L	2666265	2669822	0.691875175709868	intergenic	noORC
chr2L	2672186	2677733	0.579232017306652	intergenic	noORC
chr2L	2719431	2725673	0.591637295738545	intergenic	noORC
chr2L	2739830	2739970	0.185714285714286	intergenic	noORC
chr2L	2744934	2745097	0.269938650306748	intergenic	noORC
chr2L	2758176	2758426	0.064	intergenic	noORC
chr2L	2759677	2759923	0.0894308943089431	intergenic	noORC
chr2L	2765665	2766232	0.172839506172839	intergenic	noORC
chr2L	2767281	2767285	0	intergenic	noORC
chr2L	2767845	2767889	0.159090909090909	intergenic	noORC
chr2L	2771776	2772326	0.0618181818181818	intergenic	noORC
chr2L	2799979	2804833	0.53873094355171	intergenic	noORC
chr2L	2805223	2805260	1	intergenic	noORC
chr2L	2812376	2812436	0.05	intergenic	noORC
chr2L	2815760	2815969	0.330143540669856	intergenic	noORC
chr2L	2830289	2834886	0.622579943441375	intergenic	noORC
chr2L	2837833	2838410	0.59792027729636	intergenic	noORC
chr2L	2839547	2840024	0.310272536687631	intergenic	noORC
chr2L	2844513	2844600	0.0344827586206897	intergenic	noORC
chr2L	2845734	2845925	0.0418848167539267	intergenic	noORC
chr2L	2847212	2847631	0.0883054892601432	intergenic	noORC
chr2L	2857029	2857088	0.559322033898305	intergenic	noORC
chr2L	2868548	2868626	0.243589743589744	intergenic	noORC
chr2L	2874489	2874794	0.0786885245901639	intergenic	noORC
chr2L	2878232	2878343	0.252252252252252	intergenic	noORC
chr2L	2954406	2954761	0.230985915492958	intergenic	noORC
chr2L	2969638	2969772	0.0447761194029851	intergenic	noORC
chr2L	2972508	2972890	0.0837696335078534	intergenic	noORC
chr2L	2976862	2977121	0.177606177606178	intergenic	noORC
chr2L	2979288	2979561	0.575091575091575	intergenic	noORC
chr2L	2987723	2988115	0.10969387755102	intergenic	noORC
chr2L	2992759	2992869	0.1	intergenic	noORC
chr2L	2998726	2999229	0	intergenic	noORC
chr2L	3016069	3016440	0.671159029649596	intergenic	noORC
chr2L	3018404	3018507	0	intergenic	noORC
chr2L	3029168	3029187	0	intergenic	noORC
chr2L	3035348	3035492	0.229166666666667	intergenic	noORC
chr2L	3038793	3038825	1	intergenic	noORC
chr2L	3039812	3039975	0.233128834355828	intergenic	noORC
chr2L	3042205	3042550	0.507246376811594	intergenic	noORC
chr2L	3043593	3043946	0.702549575070821	intergenic	noORC
chr2L	3056143	3056406	0.0152091254752852	intergenic	noORC
chr2L	3068177	3068344	0.191616766467066	intergenic	noORC
chr2L	3144786	3144794	1	intergenic	noORC
chr2L	3145848	3146055	0.0531400966183575	intergenic	noORC
chr2L	3159643	3159949	0.0784313725490196	intergenic	noORC
chr2L	3162399	3163644	0.52289156626506	intergenic	noORC
chr2L	3169462	3169819	0.568627450980392	intergenic	noORC
chr2L	3171092	3173204	0.293087121212121	intergenic	noORC
chr2L	3173840	3173971	0.358778625954198	intergenic	noORC
chr2L	3174504	3175111	0.352553542009885	intergenic	noORC
chr2L	3200496	3210514	0.243861050109802	intergenic	noORC
chr2L	3211156	3260972	0.534065360526738	intergenic	noORC
chr2L	3261281	3261637	0.421348314606742	intergenic	noORC
chr2L	3262007	3264167	0.675925925925926	intergenic	noORC
chr2L	3265714	3268268	0.419733750978857	intergenic	noORC
chr2L	3268646	3269436	0.448101265822785	intergenic	noORC
chr2L	3271806	3275799	0.629351364888555	intergenic	noORC
chr2L	3280534	3287821	0.600658707286949	intergenic	noORC
chr2L	3288591	3291244	0.605352431209951	intergenic	noORC
chr2L	3294706	3294925	0.474885844748858	intergenic	noORC
chr2L	3303130	3304099	0.341589267285862	intergenic	noORC
chr2L	3319872	3320244	0.298387096774194	intergenic	noORC
chr2L	3323141	3324236	0.49041095890411	intergenic	noORC
chr2L	3326637	3327902	0.236363636363636	intergenic	noORC
chr2L	3329792	3330927	0.154185022026432	intergenic	noORC
chr2L	3334790	3334874	0	intergenic	noORC
chr2L	3355032	3356330	0.503852080123267	intergenic	noORC
chr2L	3356618	3357645	0.385589094449854	intergenic	noORC
chr2L	3358618	3358639	0.619047619047619	intergenic	noORC
chr2L	3373372	3373566	0.154639175257732	intergenic	noORC
chr2L	3375711	3375831	0.358333333333333	intergenic	noORC
chr2L	3378590	3386862	0.592117988394584	intergenic	noORC
chr2L	3387278	3387353	0.146666666666667	intergenic	noORC
chr2L	3387743	3387881	0	intergenic	noORC
chr2L	3388496	3389347	0.504112808460635	intergenic	noORC
chr2L	3389753	3397322	0.539965649359228	intergenic	noORC
chr2L	3398684	3404459	0.583203463203463	intergenic	noORC
chr2L	3426719	3445991	0.553549190535492	intergenic	noORC
chr2L	3447589	3449682	0.577639751552795	intergenic	noORC
chr2L	3452106	3452465	0.0250696378830084	intergenic	noORC
chr2L	3457064	3457301	0.0886075949367089	intergenic	noORC
chr2L	3461952	3462217	0.516981132075472	intergenic	noORC
chr2L	3467334	3467341	0	intergenic	noORC
chr2L	3470112	3470181	0.27536231884058	intergenic	noORC
chr2L	3472364	3472372	0	intergenic	noORC
chr2L	3472544	3472602	0.46551724137931	intergenic	noORC
chr2L	3475338	3475364	0	intergenic	noORC
chr2L	3476058	3476342	0.242957746478873	intergenic	noORC
chr2L	3477648	3478123	0.663157894736842	intergenic	noORC
chr2L	3479612	3480754	0.474605954465849	intergenic	noORC
chr2L	3491071	3493985	0.674673987645848	intergenic	noORC
chr2L	3508119	3508597	0.361924686192469	intergenic	noORC
chr2L	3509036	3509057	0.476190476190476	intergenic	noORC
chr2L	3510102	3510327	0.475555555555556	intergenic	noORC
chr2L	3514656	3514871	0	intergenic	noORC
chr2L	3517264	3517272	0.5	intergenic	noORC
chr2L	3519651	3519676	0.6	intergenic	noORC
chr2L	3524056	3525130	0.418063314711359	intergenic	noORC
chr2L	3530317	3530788	0.106157112526539	intergenic	noORC
chr2L	3532678	3534084	0.506401137980085	intergenic	noORC
chr2L	3534562	3537843	0.74215178299299	intergenic	noORC
chr2L	3538333	3538651	0.937106918238994	intergenic	noORC
chr2L	3538777	3539246	0.782515991471215	intergenic	noORC
chr2L	3548423	3562037	0.651314822976348	intergenic	noORC
chr2L	3563118	3563307	1	intergenic	noORC
chr2L	3563540	3575349	0.638665424676095	intergenic	noORC
chr2L	3575806	3576209	0.45409429280397	intergenic	noORC
chr2L	3576623	3578012	0.604031677465803	intergenic	noORC
chr2L	3580769	3587067	0.705779612575421	intergenic	noORC
chr2L	3587469	3588484	0.7064039408867	intergenic	noORC
chr2L	3590301	3604223	0.704711966671455	intergenic	noORC
chr2L	3606756	3616295	0.665268896110703	intergenic	noORC
chr2L	3617619	3619096	0.473256601218687	intergenic	noORC
chr2L	3621704	3622073	0.517615176151762	intergenic	noORC
chr2L	3656953	3662465	0.518142235123367	intergenic	noORC
chr2L	3662700	3662744	1	intergenic	noORC
chr2L	3692114	3692122	1	intergenic	noORC
chr2L	3692587	3692698	0.648648648648649	intergenic	noORC
chr2L	3693182	3693183	1	intergenic	noORC
chr2L	3693905	3694430	0.179047619047619	intergenic	noORC
chr2L	3695020	3695031	0.272727272727273	intergenic	noORC
chr2L	3695411	3696217	0.271712158808933	intergenic	noORC
chr2L	3696658	3697241	0.300171526586621	intergenic	noORC
chr2L	3697872	3698450	0.403114186851211	intergenic	noORC
chr2L	3699092	3699463	0.439353099730458	intergenic	noORC
chr2L	3699826	3700194	0.127717391304348	intergenic	noORC
chr2L	3700658	3700673	0	intergenic	noORC
chr2L	3701092	3701289	0.304568527918782	intergenic	noORC
chr2L	3701699	3701825	0.0634920634920635	intergenic	noORC
chr2L	3702248	3702613	0.786301369863014	intergenic	noORC
chr2L	3702947	3703658	0.417721518987342	intergenic	noORC
chr2L	3705488	3706550	0.44256120527307	intergenic	noORC
chr2L	3707128	3707229	0.0495049504950495	intergenic	noORC
chr2L	3711748	3711880	0.0833333333333333	intergenic	noORC
chr2L	3713105	3713359	0	intergenic	noORC
chr2L	3717773	3718184	0.372262773722628	intergenic	noORC
chr2L	3729145	3730465	0.590151515151515	intergenic	noORC
chr2L	3754617	3757255	0.613722517058378	intergenic	noORC
chr2L	3769525	3769925	0.7675	intergenic	noORC
chr2L	3770454	3771632	0.556876061120543	intergenic	noORC
chr2L	3784121	3784946	0.629090909090909	intergenic	noORC
chr2L	3785622	3786334	0.580056179775281	intergenic	noORC
chr2L	3786505	3787166	0.16036308623298	intergenic	noORC
chr2L	3802726	3803544	0.188264058679707	intergenic	noORC
chr2L	3810671	3810800	0.395348837209302	intergenic	noORC
chr2L	3813562	3815437	0.590933333333333	intergenic	noORC
chr2L	3815948	3817723	0.550985915492958	intergenic	noORC
chr2L	3818534	3825456	0.684628720023115	intergenic	noORC
chr2L	3827099	3835291	0.6370849609375	intergenic	noORC
chr2L	3835536	3836601	0.611267605633803	intergenic	noORC
chr2L	3839185	3845129	0.654777927321669	intergenic	noORC
chr2L	3845716	3851950	0.628328521013795	intergenic	noORC
chr2L	3852604	3854287	0.655971479500891	intergenic	noORC
chr2L	3854994	3856477	0.581254214430209	intergenic	noORC
chr2L	3857172	3861404	0.599243856332703	intergenic	noORC
chr2L	3862097	3862667	0.150877192982456	intergenic	noORC
chr2L	3867507	3867696	0.037037037037037	intergenic	noORC
chr2L	3872556	3872645	0	intergenic	noORC
chr2L	3902860	3902927	0.970149253731343	intergenic	noORC
chr2L	3991713	4000017	0.542027938342967	intergenic	noORC
chr2L	4000806	4001083	0.72202166064982	intergenic	noORC
chr2L	4001620	4004079	0.512810085400569	intergenic	noORC
chr2L	4004480	4004983	0.379721669980119	intergenic	noORC
chr2L	4005670	4006040	0.543243243243243	intergenic	noORC
chr2L	4006606	4007689	0.328716528162512	intergenic	noORC
chr2L	4007984	4008652	0.176646706586826	intergenic	noORC
chr2L	4009090	4019907	0.570860682259406	intergenic	noORC
chr2L	4020015	4031376	0.537716750286066	intergenic	noORC
chr2L	4115749	4120342	0.443065534509035	intergenic	noORC
chr2L	4121627	4121701	0.027027027027027	intergenic	noORC
chr2L	4124153	4149278	0.601074626865672	intergenic	noORC
chr2L	4151203	4164688	0.587986651835373	intergenic	noORC
chr2L	4166134	4185267	0.543563476715622	intergenic	noORC
chr2L	4186187	4186249	0.0967741935483871	intergenic	noORC
chr2L	4187793	4188122	0.0364741641337386	intergenic	noORC
chr2L	4189284	4189339	0.109090909090909	intergenic	noORC
chr2L	4198071	4198403	0.156626506024096	intergenic	noORC
chr2L	4221796	4224649	0.494567122327375	intergenic	noORC
chr2L	4227097	4227698	0.116472545757072	intergenic	noORC
chr2L	4228561	4228920	0.623955431754875	intergenic	noORC
chr2L	4229458	4240013	0.55802936996684	intergenic	noORC
chr2L	4240820	4241069	0.714859437751004	intergenic	noORC
chr2L	4242397	4246208	0.61401207032275	intergenic	noORC
chr2L	4249676	4255719	0.665397981135198	intergenic	noORC
chr2L	4256085	4256131	1	intergenic	noORC
chr2L	4256519	4256797	0.158273381294964	intergenic	noORC
chr2L	4257295	4257571	0.420289855072464	intergenic	noORC
chr2L	4258425	4259945	0.629605263157895	intergenic	noORC
chr2L	4261101	4277695	0.64800530312161	intergenic	noORC
chr2L	4281324	4283147	0.590784421283598	intergenic	noORC
chr2L	4323781	4324553	0.546632124352332	intergenic	noORC
chr2L	4331830	4332710	0.472727272727273	intergenic	noORC
chr2L	4332859	4333148	0.470588235294118	intergenic	noORC
chr2L	4333464	4333727	0	intergenic	noORC
chr2L	4345776	4345810	0	intergenic	noORC
chr2L	4345984	4347500	0.525725593667546	intergenic	noORC
chr2L	4347954	4348317	0.746556473829201	intergenic	noORC
chr2L	4348678	4349171	0.618661257606491	intergenic	noORC
chr2L	4349685	4350998	0.716679360243717	intergenic	noORC
chr2L	4351449	4352974	0.744262295081967	intergenic	noORC
chr2L	4354034	4361322	0.729692645444566	intergenic	noORC
chr2L	4380716	4380721	0	intergenic	noORC
chr2L	4382735	4382924	0.121693121693122	intergenic	noORC
chr2L	4386062	4386181	0.19327731092437	intergenic	noORC
chr2L	4387356	4388326	0.681443298969072	intergenic	noORC
chr2L	4393876	4394195	0.0282131661442006	intergenic	noORC
chr2L	4400487	4400952	0.490322580645161	intergenic	noORC
chr2L	4403142	4403250	0.157407407407407	intergenic	noORC
chr2L	4403955	4403991	1	intergenic	noORC
chr2L	4441282	4441428	0.184931506849315	intergenic	noORC
chr2L	4442060	4442319	0	intergenic	noORC
chr2L	4448635	4449294	0.180576631259484	intergenic	noORC
chr2L	4453038	4453168	0.161538461538462	intergenic	noORC
chr2L	4454587	4454625	0.447368421052632	intergenic	noORC
chr2L	4456807	4457185	0.0687830687830688	intergenic	noORC
chr2L	4458403	4458594	0.272251308900524	intergenic	noORC
chr2L	4459638	4459728	0.0444444444444444	intergenic	noORC
chr2L	4463447	4463610	0.411042944785276	intergenic	noORC
chr2L	4465075	4465173	0.295918367346939	intergenic	noORC
chr2L	4477022	4477461	0.710706150341686	intergenic	noORC
chr2L	4614300	4619586	0.734771093454408	intergenic	noORC
chr2L	4620918	4633880	0.708918376793705	intergenic	noORC
chr2L	4634342	4641295	0.664461383575435	intergenic	noORC
chr2L	4642872	4642971	0.101010101010101	intergenic	noORC
chr2L	4646562	4647050	0.0327868852459016	intergenic	noORC
chr2L	4647920	4651402	0.70964962665135	intergenic	noORC
chr2L	4652892	4655477	0.690522243713733	intergenic	noORC
chr2L	4656209	4682676	0.468961348093853	intergenic	noORC
chr2L	4687232	4687510	0.377697841726619	intergenic	noORC
chr2L	4688956	4688964	0	intergenic	noORC
chr2L	4690702	4694720	0.640368342458935	intergenic	noORC
chr2L	4722465	4726153	0.568329718004338	intergenic	noORC
chr2L	4726262	4732412	0.582764227642276	intergenic	noORC
chr2L	4734458	4734591	0.135338345864662	intergenic	noORC
chr2L	4794044	4794548	0.0892857142857143	intergenic	noORC
chr2L	4796581	4796599	1	intergenic	noORC
chr2L	4801923	4810140	0.744432274552757	intergenic	noORC
chr2L	4810359	4811431	0.399253731343284	intergenic	noORC
chr2L	4812041	4813008	0.297828335056877	intergenic	noORC
chr2L	4818245	4821773	0.563775510204082	intergenic	noORC
chr2L	4828945	4829213	0.764925373134328	intergenic	noORC
chr2L	4830693	4830845	0.0460526315789474	intergenic	noORC
chr2L	4835300	4835334	0.558823529411765	intergenic	noORC
chr2L	4838064	4838346	0.202127659574468	intergenic	noORC
chr2L	4841465	4841481	0.375	intergenic	noORC
chr2L	4847295	4847765	0.051063829787234	intergenic	noORC
chr2L	4850419	4850640	0.180995475113122	intergenic	noORC
chr2L	4852640	4852863	0.515695067264574	intergenic	noORC
chr2L	4876792	4876890	0.306122448979592	intergenic	noORC
chr2L	4883107	4883297	0.0736842105263158	intergenic	noORC
chr2L	4885669	4887628	0.655946911689638	intergenic	noORC
chr2L	4887962	4889994	0.599409448818898	intergenic	noORC
chr2L	4891277	4891834	0.439856373429084	intergenic	noORC
chr2L	4906762	4908580	0.464246424642464	intergenic	noORC
chr2L	4932384	4933046	0.712990936555891	intergenic	noORC
chr2L	4936450	4937408	0.492693110647182	intergenic	noORC
chr2L	4941423	4942741	0.488619119878604	intergenic	noORC
chr2L	4945361	4945578	0.119815668202765	intergenic	noORC
chr2L	4949784	4949940	0.134615384615385	intergenic	noORC
chr2L	4950767	4952242	0.208135593220339	intergenic	noORC
chr2L	4953136	4954278	0.204903677758319	intergenic	noORC
chr2L	4955144	4955508	0.274725274725275	intergenic	noORC
chr2L	4958292	4958410	0.449152542372881	intergenic	noORC
chr2L	4965430	4965672	0.0206611570247934	intergenic	noORC
chr2L	4967775	4967831	0.0892857142857143	intergenic	noORC
chr2L	4968935	4969003	0.573529411764706	intergenic	noORC
chr2L	4973921	4973975	0.148148148148148	intergenic	noORC
chr2L	4977023	4977311	0.190972222222222	intergenic	noORC
chr2L	4979379	4979512	0.330827067669173	intergenic	noORC
chr2L	4992702	4992807	0.333333333333333	intergenic	noORC
chr2L	5010834	5010921	0	intergenic	noORC
chr2L	5012127	5012143	1	intergenic	noORC
chr2L	5028191	5029112	0.221498371335505	intergenic	noORC
chr2L	5037279	5037708	0.452214452214452	intergenic	noORC
chr2L	5051062	5051192	0.430769230769231	intergenic	noORC
chr2L	5054575	5054578	0	intergenic	noORC
chr2L	5055016	5055057	0.317073170731707	intergenic	noORC
chr2L	5058248	5058403	0.174193548387097	intergenic	noORC
chr2L	5059790	5060472	0.269794721407625	intergenic	noORC
chr2L	5060806	5060814	1	intergenic	noORC
chr2L	5070750	5070875	0.008	intergenic	noORC
chr2L	5072055	5072169	0.254385964912281	intergenic	noORC
chr2L	5093592	5093975	0.0496083550913838	intergenic	noORC
chr2L	5095910	5096226	0.0221518987341772	intergenic	noORC
chr2L	5100288	5100876	0.222789115646259	intergenic	noORC
chr2L	5207002	5207266	0.0909090909090909	intergenic	noORC
chr2L	5209345	5210459	0.20197486535009	intergenic	noORC
chr2L	5215081	5215188	0.448598130841121	intergenic	noORC
chr2L	5216542	5216700	0.386075949367089	intergenic	noORC
chr2L	5271384	5271727	0.174927113702624	intergenic	noORC
chr2L	5278623	5278864	0	intergenic	noORC
chr2L	5283283	5287446	0.623828969493154	intergenic	noORC
chr2L	5288667	5288943	0.822463768115942	intergenic	noORC
chr2L	5311223	5311310	1	intergenic	noORC
chr2L	5314895	5315289	0.370558375634518	intergenic	noORC
chr2L	5326832	5327226	0.0634517766497462	intergenic	noORC
chr2L	5327969	5327974	0.8	intergenic	noORC
chr2L	5328879	5329856	0.551688843398158	intergenic	noORC
chr2L	5330464	5330469	0	intergenic	noORC
chr2L	5338073	5339131	0.419659735349716	intergenic	noORC
chr2L	5342234	5346199	0.141740226986129	intergenic	noORC
chr2L	5365760	5379094	0.627418629068547	intergenic	noORC
chr2L	5381074	5387550	0.668159357628166	intergenic	noORC
chr2L	5388632	5403605	0.675950043411474	intergenic	noORC
chr2L	5403991	5404279	0.913194444444444	intergenic	noORC
chr2L	5416593	5421616	0.675691817638861	intergenic	noORC
chr2L	5421998	5431841	0.664533170781266	intergenic	noORC
chr2L	5432604	5432821	0.525345622119816	intergenic	noORC
chr2L	5433522	5433675	0.0849673202614379	intergenic	noORC
chr2L	5434236	5435581	0.638661710037175	intergenic	noORC
chr2L	5439277	5461226	0.67957537928835	intergenic	noORC
chr2L	5461590	5461638	0.958333333333333	intergenic	noORC
chr2L	5467610	5476529	0.730126695817917	intergenic	noORC
chr2L	5477279	5486904	0.655168831168831	intergenic	noORC
chr2L	5487191	5517736	0.668980193157636	intergenic	noORC
chr2L	5519896	5520134	0.0630252100840336	intergenic	noORC
chr2L	5523898	5524138	0.0541666666666667	intergenic	noORC
chr2L	5536758	5536849	0.186813186813187	intergenic	noORC
chr2L	5539196	5539325	0.635658914728682	intergenic	noORC
chr2L	5542314	5542479	0	intergenic	noORC
chr2L	5546642	5547085	0.316027088036117	intergenic	noORC
chr2L	5549614	5549708	0.212765957446809	intergenic	noORC
chr2L	5550835	5551837	0.184630738522954	intergenic	noORC
chr2L	5552756	5552842	0	intergenic	noORC
chr2L	5553850	5553896	0.58695652173913	intergenic	noORC
chr2L	5558994	5559341	0.386167146974063	intergenic	noORC
chr2L	5563502	5564810	0.587155963302752	intergenic	noORC
chr2L	5565766	5579579	0.543835517266343	intergenic	noORC
chr2L	5581116	5587114	0.587529176392131	intergenic	noORC
chr2L	5588414	5596832	0.523996198622	intergenic	noORC
chr2L	5598636	5601722	0.626053143227479	intergenic	noORC
chr2L	5617946	5619793	0.461829994585815	intergenic	noORC
chr2L	5620280	5620614	0.221556886227545	intergenic	noORC
chr2L	5623762	5626290	0.458069620253165	intergenic	noORC
chr2L	5658560	5661901	0.554923675546244	intergenic	noORC
chr2L	5662232	5662848	0.407467532467532	intergenic	noORC
chr2L	5670838	5678581	0.533643290714193	intergenic	noORC
chr2L	5679499	5690528	0.503128116783027	intergenic	noORC
chr2L	5691770	5706373	0.551462028350339	intergenic	noORC
chr2L	5713791	5715348	0.518304431599229	intergenic	noORC
chr2L	5716680	5716700	0.8	intergenic	noORC
chr2L	5718067	5718120	0	intergenic	noORC
chr2L	5720899	5721050	0.278145695364238	intergenic	noORC
chr2L	5723944	5724564	0.341935483870968	intergenic	noORC
chr2L	5762420	5762552	0.128787878787879	intergenic	noORC
chr2L	5766142	5767001	0.750873108265425	intergenic	noORC
chr2L	5800396	5800516	0	intergenic	noORC
chr2L	5801975	5802219	0.0327868852459016	intergenic	noORC
chr2L	5804030	5805277	0.122694466720128	intergenic	noORC
chr2L	5809063	5809701	0.468652037617555	intergenic	noORC
chr2L	5810216	5810351	0.0296296296296296	intergenic	noORC
chr2L	5810835	5811573	0.0745257452574526	intergenic	noORC
chr2L	5811925	5817889	0.444164989939638	intergenic	noORC
chr2L	5818443	5824003	0.345863309352518	intergenic	noORC
chr2L	5856767	5859768	0.579140286571143	intergenic	noORC
chr2L	5879642	5883740	0.480478282088824	intergenic	noORC
chr2L	5884345	5884349	0	intergenic	noORC
chr2L	5884774	5884887	0.15929203539823	intergenic	noORC
chr2L	5885491	5886001	0.0980392156862745	intergenic	noORC
chr2L	5886609	5887203	0.587542087542088	intergenic	noORC
chr2L	5887989	5888148	0.0817610062893082	intergenic	noORC
chr2L	5888484	5892297	0.421452924206661	intergenic	noORC
chr2L	5892862	5892882	0	intergenic	noORC
chr2L	5893896	5899948	0.467944481163252	intergenic	noORC
chr2L	5900380	5903177	0.495888451912764	intergenic	noORC
chr2L	5904689	5904957	0.783582089552239	intergenic	noORC
chr2L	5906250	5907002	0.3125	intergenic	noORC
chr2L	5907132	5907168	0.75	intergenic	noORC
chr2L	5922776	5922875	0.181818181818182	intergenic	noORC
chr2L	5923653	5925204	0.521598968407479	intergenic	noORC
chr2L	5939261	5940032	0.127107652399481	intergenic	noORC
chr2L	5940250	5941994	0.557912844036697	intergenic	noORC
chr2L	5942584	5942622	0.236842105263158	intergenic	noORC
chr2L	5943304	5943556	0.154761904761905	intergenic	noORC
chr2L	5948968	5949449	0.191268191268191	intergenic	noORC
chr2L	5955235	5955311	0.460526315789474	intergenic	noORC
chr2L	5956466	5956488	0	intergenic	noORC
chr2L	5956819	5957003	0.385869565217391	intergenic	noORC
chr2L	5957639	5958004	0.391780821917808	intergenic	noORC
chr2L	5958631	5959595	0.440871369294606	intergenic	noORC
chr2L	5960340	5961277	0.248665955176094	intergenic	noORC
chr2L	5961893	5963086	0.246437552388935	intergenic	noORC
chr2L	5964951	5965390	0.396355353075171	intergenic	noORC
chr2L	5967752	5968565	0.247232472324723	intergenic	noORC
chr2L	5969761	5969858	0.195876288659794	intergenic	noORC
chr2L	5971025	5972114	0.563820018365473	intergenic	noORC
chr2L	5981120	5981463	0.0262390670553936	intergenic	noORC
chr2L	5981743	5981763	1	intergenic	noORC
chr2L	5985909	5986210	0.053156146179402	intergenic	noORC
chr2L	5988854	5989399	0.165137614678899	intergenic	noORC
chr2L	5999619	6000227	0.115131578947368	intergenic	noORC
chr2L	6006827	6007363	0.246268656716418	intergenic	noORC
chr2L	6012338	6013058	0.441666666666667	intergenic	noORC
chr2L	6019402	6020834	0.56913407821229	intergenic	noORC
chr2L	6021718	6022950	0.564935064935065	intergenic	noORC
chr2L	6024592	6025869	0.343774471417384	intergenic	noORC
chr2L	6034423	6034730	0.384364820846906	intergenic	noORC
chr2L	6037902	6038116	0.144859813084112	intergenic	noORC
chr2L	6046085	6046515	0.0604651162790698	intergenic	noORC
chr2L	6050474	6050799	0.187692307692308	intergenic	noORC
chr2L	6053877	6054301	0.273584905660377	intergenic	noORC
chr2L	6060169	6060509	0.329411764705882	intergenic	noORC
chr2L	6062757	6062988	0.151515151515152	intergenic	noORC
chr2L	6065953	6065996	0.232558139534884	intergenic	noORC
chr2L	6067635	6067667	0.78125	intergenic	noORC
chr2L	6068594	6069078	0.332644628099174	intergenic	noORC
chr2L	6070686	6070988	0.188741721854305	intergenic	noORC
chr2L	6073961	6074250	0.00346020761245675	intergenic	noORC
chr2L	6074796	6078452	0.340536105032823	intergenic	noORC
chr2L	6079736	6079763	0	intergenic	noORC
chr2L	6080128	6082430	0.484361424847958	intergenic	noORC
chr2L	6096498	6096697	0.201005025125628	intergenic	noORC
chr2L	6099081	6100376	0.416988416988417	intergenic	noORC
chr2L	6124653	6125131	0.290794979079498	intergenic	noORC
chr2L	6127775	6127871	0.197916666666667	intergenic	noORC
chr2L	6130651	6131022	0.619946091644205	intergenic	noORC
chr2L	6132484	6133257	0.578266494178525	intergenic	noORC
chr2L	6133674	6138866	0.562018489984592	intergenic	noORC
chr2L	6139309	6139381	0	intergenic	noORC
chr2L	6145010	6151968	0.627191721759126	intergenic	noORC
chr2L	6153701	6153839	0.746376811594203	intergenic	noORC
chr2L	6155141	6160399	0.597755800684671	intergenic	noORC
chr2L	6161309	6179097	0.502586013042501	intergenic	noORC
chr2L	6211114	6225047	0.537070264838872	intergenic	noORC
chr2L	6226842	6231806	0.416599516518936	intergenic	noORC
chr2L	6232160	6253122	0.489886461215533	intergenic	noORC
chr2L	6323466	6323766	0.55	intergenic	noORC
chr2L	6332789	6332880	0.263736263736264	intergenic	noORC
chr2L	6338671	6338692	0	intergenic	noORC
chr2L	6346280	6346429	0.342281879194631	intergenic	noORC
chr2L	6348427	6349392	0.189637305699482	intergenic	noORC
chr2L	6351034	6352323	0.30256012412723	intergenic	noORC
chr2L	6354331	6354955	0.419871794871795	intergenic	noORC
chr2L	6356672	6357004	0.159638554216867	intergenic	noORC
chr2L	6358318	6358344	0.192307692307692	intergenic	noORC
chr2L	6359994	6360402	0.485294117647059	intergenic	noORC
chr2L	6361385	6367728	0.360081980135583	intergenic	noORC
chr2L	6370190	6371118	0.31573275862069	intergenic	noORC
chr2L	6371627	6372387	0.373684210526316	intergenic	noORC
chr2L	6377284	6377770	0.160493827160494	intergenic	noORC
chr2L	6411411	6412314	0.361018826135105	intergenic	noORC
chr2L	6423418	6424312	0.341163310961969	intergenic	noORC
chr2L	6426371	6426723	0.321022727272727	intergenic	noORC
chr2L	6448403	6448463	0.733333333333333	intergenic	noORC
chr2L	6459008	6459014	0	intergenic	noORC
chr2L	6465728	6466216	0.0286885245901639	intergenic	noORC
chr2L	6467698	6468537	0.156138259833135	intergenic	noORC
chr2L	6474003	6474437	0.0368663594470046	intergenic	noORC
chr2L	6476975	6477181	0.271844660194175	intergenic	noORC
chr2L	6480600	6480660	0.116666666666667	intergenic	noORC
chr2L	6488756	6489089	0.03003003003003	intergenic	noORC
chr2L	6490843	6491060	0.0691244239631336	intergenic	noORC
chr2L	6496988	6497052	0.125	intergenic	noORC
chr2L	6498466	6498475	0	intergenic	noORC
chr2L	6526996	6527446	0.117777777777778	intergenic	noORC
chr2L	6546976	6551853	0.595242977240107	intergenic	noORC
chr2L	6552436	6555716	0.592987804878049	intergenic	noORC
chr2L	6557597	6557799	0.212871287128713	intergenic	noORC
chr2L	6559308	6559425	0.213675213675214	intergenic	noORC
chr2L	6566181	6568399	0.522542831379621	intergenic	noORC
chr2L	6601068	6610841	0.592960196459634	intergenic	noORC
chr2L	6617117	6617133	1	intergenic	noORC
chr2L	6621700	6623111	0.382707299787385	intergenic	noORC
chr2L	6632407	6632797	0.405128205128205	intergenic	noORC
chr2L	6649114	6649387	0.0769230769230769	intergenic	noORC
chr2L	6654574	6654759	0.0810810810810811	intergenic	noORC
chr2L	6656321	6656458	0.124087591240876	intergenic	noORC
chr2L	6658152	6658516	0.21978021978022	intergenic	noORC
chr2L	6662033	6662060	0	intergenic	noORC
chr2L	6663612	6663663	0	intergenic	noORC
chr2L	6676635	6676648	0	intergenic	noORC
chr2L	6677625	6677834	0.114832535885167	intergenic	noORC
chr2L	6684364	6684717	0.0254957507082153	intergenic	noORC
chr2L	6686712	6686790	0	intergenic	noORC
chr2L	6709086	6711285	0.593906321055025	intergenic	noORC
chr2L	6716186	6717624	0.408205841446453	intergenic	noORC
chr2L	6719389	6719393	1	intergenic	noORC
chr2L	6723359	6723902	0.00736648250460405	intergenic	noORC
chr2L	6732766	6732865	0	intergenic	noORC
chr2L	6736149	6736363	0.088785046728972	intergenic	noORC
chr2L	6740188	6742501	0.526156506701254	intergenic	noORC
chr2L	6756133	6757863	0.613872832369942	intergenic	noORC
chr2L	6759628	6759828	0.045	intergenic	noORC
chr2L	6772755	6774040	0.62568093385214	intergenic	noORC
chr2L	6778444	6778554	0.0545454545454545	intergenic	noORC
chr2L	6786997	6787302	0.0524590163934426	intergenic	noORC
chr2L	6787967	6789769	0.526082130965594	intergenic	noORC
chr2L	6798862	6799195	0.123123123123123	intergenic	noORC
chr2L	6799600	6799945	0.281159420289855	intergenic	noORC
chr2L	6800894	6801357	0.0518358531317495	intergenic	noORC
chr2L	6802840	6803010	0.252941176470588	intergenic	noORC
chr2L	6805792	6812639	0.583905360011684	intergenic	noORC
chr2L	6813110	6817528	0.691715708465369	intergenic	noORC
chr2L	6817634	6821756	0.575691411935953	intergenic	noORC
chr2L	6838995	6851965	0.639784117193523	intergenic	noORC
chr2L	6852088	6852314	0	intergenic	noORC
chr2L	6853866	6854043	0.0451977401129944	intergenic	noORC
chr2L	6860849	6860904	0.272727272727273	intergenic	noORC
chr2L	6870389	6871334	0.764021164021164	intergenic	noORC
chr2L	6872536	6872713	0.0508474576271186	intergenic	noORC
chr2L	6874378	6874899	0.366602687140115	intergenic	noORC
chr2L	6906656	6906665	1	intergenic	noORC
chr2L	6907844	6908082	0.142857142857143	intergenic	noORC
chr2L	6914138	6914300	0.0740740740740741	intergenic	noORC
chr2L	6920210	6920703	0.148073022312373	intergenic	noORC
chr2L	6932057	6932120	1	intergenic	noORC
chr2L	6942814	6943177	0.286501377410468	intergenic	noORC
chr2L	6945289	6945463	0.252873563218391	intergenic	noORC
chr2L	6948882	6949309	0.100702576112412	intergenic	noORC
chr2L	6950207	6950420	0.220657276995305	intergenic	noORC
chr2L	6960328	6960376	0.4375	intergenic	noORC
chr2L	6964074	6964420	0.0895953757225433	intergenic	noORC
chr2L	6965887	6966507	0.169354838709677	intergenic	noORC
chr2L	6966684	6966779	0.526315789473684	intergenic	noORC
chr2L	6967743	6968710	0.0248190279214064	intergenic	noORC
chr2L	6971737	6971836	0	intergenic	noORC
chr2L	6972010	6972827	0.23500611995104	intergenic	noORC
chr2L	7010359	7012261	0.410094637223975	intergenic	noORC
chr2L	7012803	7013395	0.346283783783784	intergenic	noORC
chr2L	7023898	7024828	0.32258064516129	intergenic	noORC
chr2L	7027389	7027525	0	intergenic	noORC
chr2L	7028959	7030492	0.372472276581866	intergenic	noORC
chr2L	7032606	7032720	0.114035087719298	intergenic	noORC
chr2L	7056010	7056217	0.0386473429951691	intergenic	noORC
chr2L	7063586	7063985	0.12781954887218	intergenic	noORC
chr2L	7065837	7067982	0.0662004662004662	intergenic	noORC
chr2L	7084737	7094514	0.49053902014933	intergenic	noORC
chr2L	7095248	7098187	0.404219122150391	intergenic	noORC
chr2L	7157742	7174367	0.589654135338346	intergenic	noORC
chr2L	7174790	7176036	0.396468699839486	intergenic	noORC
chr2L	7176624	7177878	0.458532695374801	intergenic	noORC
chr2L	7178171	7182233	0.494830132939439	intergenic	noORC
chr2L	7190010	7190430	0.288095238095238	intergenic	noORC
chr2L	7194588	7194907	0.278996865203762	intergenic	noORC
chr2L	7204417	7204537	0.0666666666666667	intergenic	noORC
chr2L	7220152	7220368	0.106481481481481	intergenic	noORC
chr2L	7223081	7223327	0.33739837398374	intergenic	noORC
chr2L	7249343	7250606	0.504354711005542	intergenic	noORC
chr2L	7252982	7255418	0.518472906403941	intergenic	noORC
chr2L	7277171	7281558	0.757465238203784	intergenic	noORC
chr2L	7281711	7306821	0.720828355236957	intergenic	noORC
chr2L	7307132	7307158	1	intergenic	noORC
chr2L	7316265	7328943	0.688357785139612	intergenic	noORC
chr2L	7329519	7333713	0.644969003338102	intergenic	noORC
chr2L	7352542	7363378	0.709117755629384	intergenic	noORC
chr2L	7377528	7377701	0.774566473988439	intergenic	noORC
chr2L	7384344	7384485	0.184397163120567	intergenic	noORC
chr2L	7388374	7388507	0.210526315789474	intergenic	noORC
chr2L	7390902	7390983	0.0740740740740741	intergenic	noORC
chr2L	7398750	7401334	0.315789473684211	intergenic	noORC
chr2L	7404727	7404746	0.578947368421053	intergenic	noORC
chr2L	7404973	7405226	0.810276679841897	intergenic	noORC
chr2L	7409809	7410908	0.0818926296633303	intergenic	noORC
chr2L	7412229	7412327	0	intergenic	noORC
chr2L	7422757	7423507	0.168	intergenic	noORC
chr2L	7425932	7425971	1	intergenic	noORC
chr2L	7426044	7426577	0.187617260787992	intergenic	noORC
chr2L	7426702	7426865	0	intergenic	noORC
chr2L	7430329	7430529	0.28	intergenic	noORC
chr2L	7433630	7437491	0.536389536389536	intergenic	noORC
chr2L	7451244	7452204	0.619791666666667	intergenic	noORC
chr2L	7452392	7452519	0.062992125984252	intergenic	noORC
chr2L	7454212	7454825	0.474714518760196	intergenic	noORC
chr2L	7462247	7466542	0.683585564610012	intergenic	noORC
chr2L	7472493	7472512	0.894736842105263	intergenic	noORC
chr2L	7496485	7496790	0.40327868852459	intergenic	noORC
chr2L	7497365	7497804	0.733485193621868	intergenic	noORC
chr2L	7578980	7580613	0.550520514390692	intergenic	noORC
chr2L	7580819	7581102	0.187279151943463	intergenic	noORC
chr2L	7581371	7581923	0.230072463768116	intergenic	noORC
chr2L	7583333	7598645	0.619448798328109	intergenic	noORC
chr2L	7599099	7604242	0.682481042193272	intergenic	noORC
chr2L	7604563	7605599	0.28957528957529	intergenic	noORC
chr2L	7607701	7608388	0.823871906841339	intergenic	noORC
chr2L	7616533	7636112	0.662444455794474	intergenic	noORC
chr2L	7636608	7636950	0.415204678362573	intergenic	noORC
chr2L	7637324	7641730	0.699046754425783	intergenic	noORC
chr2L	7641877	7642004	0.0551181102362205	intergenic	noORC
chr2L	7691061	7691108	0.446808510638298	intergenic	noORC
chr2L	7692683	7693029	0.332369942196532	intergenic	noORC
chr2L	7701648	7702804	0.201557093425606	intergenic	noORC
chr2L	7710690	7710879	0.132275132275132	intergenic	noORC
chr2L	7713991	7713997	0	intergenic	noORC
chr2L	7716645	7716973	0.0792682926829268	intergenic	noORC
chr2L	7719487	7719846	0.0417827298050139	intergenic	noORC
chr2L	7722823	7723044	0.135746606334842	intergenic	noORC
chr2L	7726298	7727156	0.158508158508158	intergenic	noORC
chr2L	7732670	7734414	0.537844036697248	intergenic	noORC
chr2L	7738809	7740561	0.587899543378995	intergenic	noORC
chr2L	7741537	7743681	0.625	intergenic	noORC
chr2L	7744839	7747274	0.66776180698152	intergenic	noORC
chr2L	7747874	7752169	0.562980209545984	intergenic	noORC
chr2L	7753383	7754173	0.458227848101266	intergenic	noORC
chr2L	7765915	7767627	0.522196261682243	intergenic	noORC
chr2L	7775033	7775803	0.566233766233766	intergenic	noORC
chr2L	7778029	7780084	0.366423357664234	intergenic	noORC
chr2L	7781415	7781464	0.0612244897959184	intergenic	noORC
chr2L	7782760	7782864	0.0865384615384615	intergenic	noORC
chr2L	7786061	7786159	0.153061224489796	intergenic	noORC
chr2L	7790734	7791174	0.504545454545455	intergenic	noORC
chr2L	7796260	7796313	0.0943396226415094	intergenic	noORC
chr2L	7810741	7811402	0.0242057488653555	intergenic	noORC
chr2L	7820771	7821033	0.320610687022901	intergenic	noORC
chr2L	7827315	7827649	0.239520958083832	intergenic	noORC
chr2L	7833576	7840451	0.586327272727273	intergenic	noORC
chr2L	7841262	7844904	0.579901153212521	intergenic	noORC
chr2L	7855475	7856482	0.548162859980139	intergenic	noORC
chr2L	7856674	7857076	0.149253731343284	intergenic	noORC
chr2L	7860839	7864641	0.632824829037349	intergenic	noORC
chr2L	7871432	7871977	0.699082568807339	intergenic	noORC
chr2L	7872367	7873494	0.637089618456078	intergenic	noORC
chr2L	7879552	7883281	0.677125234647359	intergenic	noORC
chr2L	7887513	7887692	0.597765363128492	intergenic	noORC
chr2L	7889129	7889287	0.240506329113924	intergenic	noORC
chr2L	7890704	7890859	0.316129032258064	intergenic	noORC
chr2L	7890971	7891186	0.167441860465116	intergenic	noORC
chr2L	7994337	7994387	0	intergenic	noORC
chr2L	7998151	7998734	0.222984562607204	intergenic	noORC
chr2L	8004286	8004547	0.0613026819923372	intergenic	noORC
chr2L	8007210	8008301	0.4967919340055	intergenic	noORC
chr2L	8009493	8009602	0.18348623853211	intergenic	noORC
chr2L	8010652	8011404	0.297872340425532	intergenic	noORC
chr2L	8026898	8026913	0.533333333333333	intergenic	noORC
chr2L	8040826	8041105	0.121863799283154	intergenic	noORC
chr2L	8042909	8043470	0.24777183600713	intergenic	noORC
chr2L	8071624	8071811	0.0481283422459893	intergenic	noORC
chr2L	8072848	8072894	0.41304347826087	intergenic	noORC
chr2L	8073948	8074116	0.196428571428571	intergenic	noORC
chr2L	8083107	8083347	0.0833333333333333	intergenic	noORC
chr2L	8116531	8116964	0.489607390300231	intergenic	noORC
chr2L	8124010	8124328	0.226415094339623	intergenic	noORC
chr2L	8126890	8127000	0.154545454545455	intergenic	noORC
chr2L	8133989	8134246	0.260700389105058	intergenic	noORC
chr2L	8159638	8159831	0.0984455958549223	intergenic	noORC
chr2L	8162512	8163010	0.070281124497992	intergenic	noORC
chr2L	8190137	8190296	0.289308176100629	intergenic	noORC
chr2L	8190781	8190807	0.538461538461538	intergenic	noORC
chr2L	8197049	8197192	0.125874125874126	intergenic	noORC
chr2L	8198813	8198881	0.0588235294117647	intergenic	noORC
chr2L	8205298	8205366	0	intergenic	noORC
chr2L	8205648	8205777	0	intergenic	noORC
chr2L	8206044	8206170	1	intergenic	noORC
chr2L	8211122	8211346	0.0446428571428571	intergenic	noORC
chr2L	8211938	8212038	0.06	intergenic	noORC
chr2L	8215239	8215914	0.0918518518518519	intergenic	noORC
chr2L	8218017	8218070	1	intergenic	noORC
chr2L	8220741	8220979	0.0294117647058824	intergenic	noORC
chr2L	8240219	8240413	0.195876288659794	intergenic	noORC
chr2L	8241800	8242054	0.0905511811023622	intergenic	noORC
chr2L	8242435	8242485	0.74	intergenic	noORC
chr2L	8244003	8244159	0.0384615384615385	intergenic	noORC
chr2L	8257502	8258372	0.503448275862069	intergenic	noORC
chr2L	8301079	8301344	0.0415094339622641	intergenic	noORC
chr2L	8303013	8303428	0.233734939759036	intergenic	noORC
chr2L	8305376	8305585	0.143540669856459	intergenic	noORC
chr2L	8308192	8308426	0.166666666666667	intergenic	noORC
chr2L	8311195	8311398	0.172413793103448	intergenic	noORC
chr2L	8319908	8320327	0.109785202863962	intergenic	noORC
chr2L	8325578	8327455	0.497602557272243	intergenic	noORC
chr2L	8332911	8334885	0.52532928064843	intergenic	noORC
chr2L	8334989	8338286	0.56778889899909	intergenic	noORC
chr2L	8342056	8342694	0.404388714733542	intergenic	noORC
chr2L	8345015	8346619	0.560473815461347	intergenic	noORC
chr2L	8351112	8352186	0.312849162011173	intergenic	noORC
chr2L	8355172	8355677	0.427722772277228	intergenic	noORC
chr2L	8362531	8363476	0.124867724867725	intergenic	noORC
chr2L	8364662	8364854	0.213541666666667	intergenic	noORC
chr2L	8365663	8366024	0.146814404432133	intergenic	noORC
chr2L	8370090	8370342	0.0119047619047619	intergenic	noORC
chr2L	8374250	8374460	0.142857142857143	intergenic	noORC
chr2L	8376797	8377034	0.430379746835443	intergenic	noORC
chr2L	8378206	8378261	0.309090909090909	intergenic	noORC
chr2L	8381764	8381820	0.321428571428571	intergenic	noORC
chr2L	8382807	8382860	0.0754716981132075	intergenic	noORC
chr2L	8384137	8384454	0.271293375394322	intergenic	noORC
chr2L	8389331	8389723	0.566326530612245	intergenic	noORC
chr2L	8389820	8389880	0.433333333333333	intergenic	noORC
chr2L	8392398	8392455	0.157894736842105	intergenic	noORC
chr2L	8393222	8393488	0.406015037593985	intergenic	noORC
chr2L	8394280	8394428	0	intergenic	noORC
chr2L	8395332	8395664	0.0240963855421687	intergenic	noORC
chr2L	8396096	8396648	0.246376811594203	intergenic	noORC
chr2L	8397886	8399020	0.459435626102293	intergenic	noORC
chr2L	8400078	8400420	0.0380116959064327	intergenic	noORC
chr2L	8403280	8403441	0	intergenic	noORC
chr2L	8408853	8408887	0.764705882352941	intergenic	noORC
chr2L	8411868	8412143	0.0654545454545455	intergenic	noORC
chr2L	8415299	8415660	0	intergenic	noORC
chr2L	8433598	8434057	0.270152505446623	intergenic	noORC
chr2L	8437996	8438168	0.0348837209302326	intergenic	noORC
chr2L	8442342	8442446	0.355769230769231	intergenic	noORC
chr2L	8445815	8445860	0	intergenic	noORC
chr2L	8449576	8449690	0.0175438596491228	intergenic	noORC
chr2L	8463994	8464418	0.106132075471698	intergenic	noORC
chr2L	8466694	8466816	0.409836065573771	intergenic	noORC
chr2L	8488671	8488980	0.0938511326860841	intergenic	noORC
chr2L	8490546	8490738	0	intergenic	noORC
chr2L	8491360	8491867	0.467455621301775	intergenic	noORC
chr2L	8506845	8509068	0.586144849302744	intergenic	noORC
chr2L	8512031	8512173	0.126760563380282	intergenic	noORC
chr2L	8514868	8515095	0.114537444933921	intergenic	noORC
chr2L	8517380	8517410	0.233333333333333	intergenic	noORC
chr2L	8519176	8519689	0.47953216374269	intergenic	noORC
chr2L	8521809	8521932	0.105691056910569	intergenic	noORC
chr2L	8528618	8528954	0.178571428571429	intergenic	noORC
chr2L	8541439	8541541	0.166666666666667	intergenic	noORC
chr2L	8541786	8542027	0.302904564315353	intergenic	noORC
chr2L	8672041	8672697	0.108231707317073	intergenic	noORC
chr2L	8679812	8681324	0.545634920634921	intergenic	noORC
chr2L	8684376	8684822	0.598654708520179	intergenic	noORC
chr2L	8685955	8686230	0.101818181818182	intergenic	noORC
chr2L	8687052	8687225	0.196531791907514	intergenic	noORC
chr2L	8709734	8709879	0.110344827586207	intergenic	noORC
chr2L	8740660	8751714	0.531934141487244	intergenic	noORC
chr2L	8752122	8752284	0.345679012345679	intergenic	noORC
chr2L	8753209	8765272	0.622067479068225	intergenic	noORC
chr2L	8768710	8769158	0.642857142857143	intergenic	noORC
chr2L	8772344	8772945	0.24459234608985	intergenic	noORC
chr2L	8776263	8777660	0.190408017179671	intergenic	noORC
chr2L	8781252	8781798	0.769230769230769	intergenic	noORC
chr2L	8782500	8825263	0.661272595468045	intergenic	noORC
chr2L	8829670	8852008	0.716850210403796	intergenic	noORC
chr2L	8852664	8862609	0.662242332830568	intergenic	noORC
chr2L	8867686	8867874	0.707446808510638	intergenic	noORC
chr2L	8868747	8886133	0.712009662947199	intergenic	noORC
chr2L	8888028	8891439	0.487247141600704	intergenic	noORC
chr2L	8892180	8898785	0.654806964420893	intergenic	noORC
chr2L	8933594	8933961	0.514986376021798	intergenic	noORC
chr2L	8936096	8937389	0.363495746326373	intergenic	noORC
chr2L	8943257	8943454	0.0203045685279188	intergenic	noORC
chr2L	8951270	8953480	0.272850678733032	intergenic	noORC
chr2L	8959051	8959254	0.719211822660099	intergenic	noORC
chr2L	8962354	8962532	0.0674157303370786	intergenic	noORC
chr2L	8964620	8964956	0.0595238095238095	intergenic	noORC
chr2L	8967035	8967534	0.0180360721442886	intergenic	noORC
chr2L	8975428	8977833	0.596673596673597	intergenic	noORC
chr2L	8984872	8985935	0.443085606773283	intergenic	noORC
chr2L	8989539	8991734	0.417312072892938	intergenic	noORC
chr2L	8993632	8993817	0.027027027027027	intergenic	noORC
chr2L	8997379	8997604	0.151111111111111	intergenic	noORC
chr2L	8999816	9010582	0.27651866988668	intergenic	noORC
chr2L	9011358	9012187	0.156815440289505	intergenic	noORC
chr2L	9014149	9024319	0.678859390363815	intergenic	noORC
chr2L	9031836	9051630	0.686925330908356	intergenic	noORC
chr2L	9071607	9077120	0.678759296208961	intergenic	noORC
chr2L	9077988	9084106	0.538738149722131	intergenic	noORC
chr2L	9089440	9097562	0.598497906919478	intergenic	noORC
chr2L	9098175	9099396	0.68959868959869	intergenic	noORC
chr2L	9099770	9111813	0.714024744664951	intergenic	noORC
chr2L	9113285	9119581	0.645965692503177	intergenic	noORC
chr2L	9120040	9121570	0.625490196078431	intergenic	noORC
chr2L	9121923	9124031	0.636148007590133	intergenic	noORC
chr2L	9124500	9125657	0.370786516853933	intergenic	noORC
chr2L	9163721	9164234	0.409356725146199	intergenic	noORC
chr2L	9166514	9166777	0.190114068441065	intergenic	noORC
chr2L	9251042	9251471	0.226107226107226	intergenic	noORC
chr2L	9253118	9254075	0.331243469174504	intergenic	noORC
chr2L	9254854	9256562	0.476580796252927	intergenic	noORC
chr2L	9302494	9304436	0.610710607621009	intergenic	noORC
chr2L	9305007	9325844	0.575658684071603	intergenic	noORC
chr2L	9326721	9327038	0.0441640378548896	intergenic	noORC
chr2L	9327553	9327743	0.0157894736842105	intergenic	noORC
chr2L	9330332	9330630	0.0503355704697987	intergenic	noORC
chr2L	9331981	9333566	0.729337539432177	intergenic	noORC
chr2L	9341925	9342831	0.350993377483444	intergenic	noORC
chr2L	9344777	9348725	0.572188449848024	intergenic	noORC
chr2L	9349212	9349545	0.321321321321321	intergenic	noORC
chr2L	9349963	9350469	0.555335968379447	intergenic	noORC
chr2L	9350996	9364296	0.630827067669173	intergenic	noORC
chr2L	9364991	9367639	0.560045317220544	intergenic	noORC
chr2L	9368434	9370308	0.672892209178228	intergenic	noORC
chr2L	9415156	9416587	0.536687631027254	intergenic	noORC
chr2L	9426342	9426783	0.598639455782313	intergenic	noORC
chr2L	9431052	9431404	0.0823863636363636	intergenic	noORC
chr2L	9435341	9435398	0.087719298245614	intergenic	noORC
chr2L	9437227	9437406	0.17877094972067	intergenic	noORC
chr2L	9464184	9470325	0.504640937957987	intergenic	noORC
chr2L	9470861	9491175	0.557546519641626	intergenic	noORC
chr2L	9494876	9495473	0.0016750418760469	intergenic	noORC
chr2L	9520696	9521209	0.128654970760234	intergenic	noORC
chr2L	9540060	9540522	0.281385281385281	intergenic	noORC
chr2L	9542480	9542877	0.521410579345088	intergenic	noORC
chr2L	9543658	9544170	0.517578125	intergenic	noORC
chr2L	9544875	9545810	0.425668449197861	intergenic	noORC
chr2L	9547424	9547719	0.00677966101694915	intergenic	noORC
chr2L	9566750	9567479	0.45679012345679	intergenic	noORC
chr2L	9567752	9568154	0.236318407960199	intergenic	noORC
chr2L	9568785	9568803	0	intergenic	noORC
chr2L	9576916	9578119	0.607647547797174	intergenic	noORC
chr2L	9581745	9584669	0.709986320109439	intergenic	noORC
chr2L	9586044	9589475	0.731856601573885	intergenic	noORC
chr2L	9591783	9598879	0.760287485907554	intergenic	noORC
chr2L	9600872	9608561	0.681102874235921	intergenic	noORC
chr2L	9612706	9613165	0.0544662309368192	intergenic	noORC
chr2L	9616404	9616468	0	intergenic	noORC
chr2L	9623109	9624451	0.532786885245902	intergenic	noORC
chr2L	9625285	9634058	0.593069645503249	intergenic	noORC
chr2L	9656026	9656599	0.858638743455497	intergenic	noORC
chr2L	9657424	9663743	0.640924196866593	intergenic	noORC
chr2L	9668501	9669639	0.651142355008787	intergenic	noORC
chr2L	9671070	9682314	0.643454286730701	intergenic	noORC
chr2L	9699448	9699733	0.231578947368421	intergenic	noORC
chr2L	9708883	9708920	0.0540540540540541	intergenic	noORC
chr2L	9711271	9711511	0.104166666666667	intergenic	noORC
chr2L	9746495	9747838	0.553239017125838	intergenic	noORC
chr2L	9750071	9757973	0.573399139458365	intergenic	noORC
chr2L	9762375	9762423	0	intergenic	noORC
chr2L	9763262	9763368	0.0377358490566038	intergenic	noORC
chr2L	9765338	9765356	0.555555555555556	intergenic	noORC
chr2L	9770996	9771154	0.772151898734177	intergenic	noORC
chr2L	9775030	9776764	0.604959630911188	intergenic	noORC
chr2L	9776975	9782154	0.580420930681599	intergenic	noORC
chr2L	9790745	9790881	0.698529411764706	intergenic	noORC
chr2L	9791958	9791960	0	intergenic	noORC
chr2L	9793107	9793316	0.0334928229665072	intergenic	noORC
chr2L	9886250	9887038	0.368020304568528	intergenic	noORC
chr2L	9887389	9887901	0.484375	intergenic	noORC
chr2L	9890772	9890884	0.4375	intergenic	noORC
chr2L	9893446	9893804	0.0363128491620112	intergenic	noORC
chr2L	9895003	9895286	0.318021201413428	intergenic	noORC
chr2L	9896104	9896264	0.0625	intergenic	noORC
chr2L	9897598	9897819	0.312217194570136	intergenic	noORC
chr2L	9903128	9903278	0.48	intergenic	noORC
chr2L	9908745	9908829	0.452380952380952	intergenic	noORC
chr2L	9912608	9912910	0.139072847682119	intergenic	noORC
chr2L	9915044	9915071	0	intergenic	noORC
chr2L	9918330	9918578	0.129032258064516	intergenic	noORC
chr2L	9920120	9920159	0.641025641025641	intergenic	noORC
chr2L	9921459	9921519	0	intergenic	noORC
chr2L	9924865	9925160	0.63728813559322	intergenic	noORC
chr2L	9930378	9930579	0.691542288557214	intergenic	noORC
chr2L	9931131	9932271	0.537719298245614	intergenic	noORC
chr2L	9933163	9934766	0.627573300062383	intergenic	noORC
chr2L	9938833	9938862	0.275862068965517	intergenic	noORC
chr2L	9947693	9948907	0.389621087314662	intergenic	noORC
chr2L	9951122	9952071	0.563751317175975	intergenic	noORC
chr2L	9954181	9954324	0.265734265734266	intergenic	noORC
chr2L	9963949	9964146	0.0253807106598985	intergenic	noORC
chr2L	9967229	9967312	0.746987951807229	intergenic	noORC
chr2L	9968645	9983670	0.308086522462562	intergenic	noORC
chr2L	9995538	9995560	0	intergenic	noORC
chr2L	10002736	10003718	0.381873727087576	intergenic	noORC
chr2L	10008889	10009308	0.0930787589498807	intergenic	noORC
chr2L	10013170	10013226	0.321428571428571	intergenic	noORC
chr2L	10017463	10026675	0.612462006079027	intergenic	noORC
chr2L	10029298	10032689	0.51135358301386	intergenic	noORC
chr2L	10038954	10049579	0.542494117647059	intergenic	noORC
chr2L	10051201	10051361	0.0375	intergenic	noORC
chr2L	10052289	10053603	0.477168949771689	intergenic	noORC
chr2L	10054100	10054212	0.616071428571429	intergenic	noORC
chr2L	10055935	10056856	0.289902280130293	intergenic	noORC
chr2L	10060095	10060815	0.598611111111111	intergenic	noORC
chr2L	10063925	10064120	0.2	intergenic	noORC
chr2L	10180256	10182556	0.473913043478261	intergenic	noORC
chr2L	10199117	10199400	0.498233215547703	intergenic	noORC
chr2L	10202321	10202519	0.202020202020202	intergenic	noORC
chr2L	10204317	10204756	0.0364464692482916	intergenic	noORC
chr2L	10206961	10207084	0.16260162601626	intergenic	noORC
chr2L	10209786	10209852	0.181818181818182	intergenic	noORC
chr2L	10210681	10211142	0.119305856832972	intergenic	noORC
chr2L	10213721	10213811	0.0222222222222222	intergenic	noORC
chr2L	10221216	10221297	0	intergenic	noORC
chr2L	10222546	10222656	0.0727272727272727	intergenic	noORC
chr2L	10224447	10224456	0.333333333333333	intergenic	noORC
chr2L	10226901	10227759	0.0233100233100233	intergenic	noORC
chr2L	10231692	10232506	0.0921375921375921	intergenic	noORC
chr2L	10234450	10234584	0.283582089552239	intergenic	noORC
chr2L	10238317	10239340	0.112414467253177	intergenic	noORC
chr2L	10242172	10242511	0.0176991150442478	intergenic	noORC
chr2L	10247156	10247501	0.156521739130435	intergenic	noORC
chr2L	10250501	10250736	0.140425531914894	intergenic	noORC
chr2L	10251714	10251842	0.34375	intergenic	noORC
chr2L	10255891	10256318	0.26463700234192	intergenic	noORC
chr2L	10261132	10261794	0.119335347432024	intergenic	noORC
chr2L	10263554	10264124	0.236842105263158	intergenic	noORC
chr2L	10265229	10265335	0.188679245283019	intergenic	noORC
chr2L	10266570	10266702	0.348484848484849	intergenic	noORC
chr2L	10268748	10268871	0.195121951219512	intergenic	noORC
chr2L	10269904	10270050	0.123287671232877	intergenic	noORC
chr2L	10278811	10278950	0.18705035971223	intergenic	noORC
chr2L	10280872	10281942	0.397196261682243	intergenic	noORC
chr2L	10292365	10292678	0.169329073482428	intergenic	noORC
chr2L	10295385	10295858	0.323467230443975	intergenic	noORC
chr2L	10299847	10299976	0.108527131782946	intergenic	noORC
chr2L	10302018	10302172	0.37012987012987	intergenic	noORC
chr2L	10303996	10304068	0.541666666666667	intergenic	noORC
chr2L	10306594	10306842	0.483870967741935	intergenic	noORC
chr2L	10308045	10308130	0.188235294117647	intergenic	noORC
chr2L	10310956	10311049	0.0752688172043011	intergenic	noORC
chr2L	10312099	10312264	0.157575757575758	intergenic	noORC
chr2L	10314396	10314791	0.187341772151899	intergenic	noORC
chr2L	10324990	10325025	0.114285714285714	intergenic	noORC
chr2L	10327943	10328199	0.4140625	intergenic	noORC
chr2L	10331116	10331470	0.265536723163842	intergenic	noORC
chr2L	10333129	10333733	0.153973509933775	intergenic	noORC
chr2L	10339185	10339339	0.168831168831169	intergenic	noORC
chr2L	10341503	10341615	0.75	intergenic	noORC
chr2L	10342523	10342593	0.128571428571429	intergenic	noORC
chr2L	10344223	10344441	0.637614678899083	intergenic	noORC
chr2L	10347706	10347850	0.326388888888889	intergenic	noORC
chr2L	10353905	10354742	0.639187574671446	intergenic	noORC
chr2L	10356597	10356794	0.16751269035533	intergenic	noORC
chr2L	10358078	10358133	0.690909090909091	intergenic	noORC
chr2L	10362707	10362988	0.0462633451957295	intergenic	noORC
chr2L	10364092	10364470	0.182539682539683	intergenic	noORC
chr2L	10366410	10366620	0.0523809523809524	intergenic	noORC
chr2L	10367946	10368024	0.320512820512821	intergenic	noORC
chr2L	10375810	10376167	0.0168067226890756	intergenic	noORC
chr2L	10379905	10380102	0.436548223350254	intergenic	noORC
chr2L	10384723	10384738	0.2	intergenic	noORC
chr2L	10386262	10386661	0.172932330827068	intergenic	noORC
chr2L	10387652	10387977	0.0553846153846154	intergenic	noORC
chr2L	10393434	10393773	0.0825958702064897	intergenic	noORC
chr2L	10396332	10396715	0.0992167101827676	intergenic	noORC
chr2L	10405203	10405564	0.116343490304709	intergenic	noORC
chr2L	10408197	10408221	0.166666666666667	intergenic	noORC
chr2L	10410456	10410536	0.4375	intergenic	noORC
chr2L	10413463	10414016	0.23869801084991	intergenic	noORC
chr2L	10418991	10419189	0.252525252525253	intergenic	noORC
chr2L	10420612	10420624	0.5	intergenic	noORC
chr2L	10422780	10423290	0.0156862745098039	intergenic	noORC
chr2L	10426627	10426886	0.150579150579151	intergenic	noORC
chr2L	10428632	10428828	0.239795918367347	intergenic	noORC
chr2L	10430994	10431337	0.186588921282799	intergenic	noORC
chr2L	10435656	10435994	0.171597633136095	intergenic	noORC
chr2L	10437316	10437430	0.114035087719298	intergenic	noORC
chr2L	10439240	10439439	0.0904522613065327	intergenic	noORC
chr2L	10441047	10441819	0.555699481865285	intergenic	noORC
chr2L	10442204	10442471	0.0636704119850187	intergenic	noORC
chr2L	10450080	10450133	0.188679245283019	intergenic	noORC
chr2L	10452396	10452676	0.314285714285714	intergenic	noORC
chr2L	10457241	10457624	0.673629242819843	intergenic	noORC
chr2L	10462472	10463339	0.26643598615917	intergenic	noORC
chr2L	10474349	10477072	0.4186558942343	intergenic	noORC
chr2L	10482975	10483294	0.169278996865204	intergenic	noORC
chr2L	10488622	10488693	0.338028169014085	intergenic	noORC
chr2L	10491454	10491813	0.637883008356546	intergenic	noORC
chr2L	10507015	10507080	0	intergenic	noORC
chr2L	10510453	10510671	0.270642201834862	intergenic	noORC
chr2L	10519269	10527571	0.594555528788244	intergenic	noORC
chr2L	10531778	10531820	0.119047619047619	intergenic	noORC
chr2L	10533647	10534321	0.725519287833828	intergenic	noORC
chr2L	10536587	10542859	0.593112244897959	intergenic	noORC
chr2L	10543522	10544836	0.331050228310502	intergenic	noORC
chr2L	10628054	10629351	0.730146491904395	intergenic	noORC
chr2L	10638471	10638561	0.788888888888889	intergenic	noORC
chr2L	10639592	10639930	0.0680473372781065	intergenic	noORC
chr2L	10643539	10643970	0.183294663573086	intergenic	noORC
chr2L	10645891	10646414	0.263862332695985	intergenic	noORC
chr2L	10650152	10650856	0.541193181818182	intergenic	noORC
chr2L	10651454	10651612	0	intergenic	noORC
chr2L	10654499	10657626	0.575631595778702	intergenic	noORC
chr2L	10658031	10658280	0.116465863453815	intergenic	noORC
chr2L	10658559	10662080	0.583357000852031	intergenic	noORC
chr2L	10671487	10677197	0.60753064798599	intergenic	noORC
chr2L	10679707	10680150	0.55079006772009	intergenic	noORC
chr2L	10680480	10681029	0.238615664845173	intergenic	noORC
chr2L	10681775	10681901	0.698412698412698	intergenic	noORC
chr2L	10682528	10683426	0.0489977728285078	intergenic	noORC
chr2L	10684409	10686123	0.314469078179697	intergenic	noORC
chr2L	10687066	10688733	0.378524295140972	intergenic	noORC
chr2L	10689271	10692939	0.6226826608506	intergenic	noORC
chr2L	10694103	10694999	0.6328125	intergenic	noORC
chr2L	10698195	10699407	0.567656765676568	intergenic	noORC
chr2L	10701544	10701939	0.645569620253165	intergenic	noORC
chr2L	10709453	10710100	0.769706336939722	intergenic	noORC
chr2L	10710733	10724202	0.586235058281981	intergenic	noORC
chr2L	10728740	10728977	0.029535864978903	intergenic	noORC
chr2L	10731356	10731399	0	intergenic	noORC
chr2L	10732423	10732652	0.0786026200873362	intergenic	noORC
chr2L	10736071	10736318	0.0850202429149798	intergenic	noORC
chr2L	10737043	10737270	0	intergenic	noORC
chr2L	10740762	10740781	0.631578947368421	intergenic	noORC
chr2L	10743935	10744074	0.316546762589928	intergenic	noORC
chr2L	10756325	10761115	0.624008350730689	intergenic	noORC
chr2L	10764971	10765009	0.157894736842105	intergenic	noORC
chr2L	10768071	10768233	0.0617283950617284	intergenic	noORC
chr2L	10769952	10770867	0.580327868852459	intergenic	noORC
chr2L	10771370	10772037	0.68815592203898	intergenic	noORC
chr2L	10801109	10801594	0.325773195876289	intergenic	noORC
chr2L	10802801	10804273	0.488451086956522	intergenic	noORC
chr2L	10837511	10837731	0.690909090909091	intergenic	noORC
chr2L	10842597	10843013	0.0769230769230769	intergenic	noORC
chr2L	10845664	10845787	0.105691056910569	intergenic	noORC
chr2L	10847044	10847226	0.043956043956044	intergenic	noORC
chr2L	10856644	10856796	0.0526315789473684	intergenic	noORC
chr2L	10858094	10858535	0.151927437641723	intergenic	noORC
chr2L	10862006	10862193	0.117647058823529	intergenic	noORC
chr2L	10864697	10870166	0.560248674346316	intergenic	noORC
chr2L	10870722	10870866	0.0138888888888889	intergenic	noORC
chr2L	10871133	10872013	0.488636363636364	intergenic	noORC
chr2L	10872384	10886453	0.291918402160779	intergenic	noORC
chr2L	10887199	10887644	0.782022471910112	intergenic	noORC
chr2L	10888927	10894643	0.548285514345696	intergenic	noORC
chr2L	10895344	10900500	0.565360744763382	intergenic	noORC
chr2L	10901785	10903730	0.414910025706941	intergenic	noORC
chr2L	10903959	10906269	0.647619047619048	intergenic	noORC
chr2L	10908893	10910050	0.455488331892826	intergenic	noORC
chr2L	10910648	10917014	0.605246622683003	intergenic	noORC
chr2L	10964153	10964904	0.237017310252996	intergenic	noORC
chr2L	10970275	10970442	0	intergenic	noORC
chr2L	10972093	10972279	0.618279569892473	intergenic	noORC
chr2L	10973408	10973442	0	intergenic	noORC
chr2L	10975293	10975521	0.0789473684210526	intergenic	noORC
chr2L	10976434	10976771	0.115727002967359	intergenic	noORC
chr2L	10987420	10987805	0.0415584415584416	intergenic	noORC
chr2L	10989241	10989290	0.244897959183673	intergenic	noORC
chr2L	11001476	11002071	0.0571428571428571	intergenic	noORC
chr2L	11002738	11002757	0	intergenic	noORC
chr2L	11004251	11004819	0.0140845070422535	intergenic	noORC
chr2L	11011086	11011161	0	intergenic	noORC
chr2L	11012135	11013205	0.449532710280374	intergenic	noORC
chr2L	11067144	11070784	0.61510989010989	intergenic	noORC
chr2L	11071532	11074470	0.600408441116406	intergenic	noORC
chr2L	11074898	11075512	0.734527687296417	intergenic	noORC
chr2L	11075962	11076164	0.128712871287129	intergenic	noORC
chr2L	11081399	11083458	0.513841670713939	intergenic	noORC
chr2L	11085229	11086720	0.433936955063716	intergenic	noORC
chr2L	11090973	11091443	0.0680851063829787	intergenic	noORC
chr2L	11095096	11095149	1	intergenic	noORC
chr2L	11100948	11100962	0.5	intergenic	noORC
chr2L	11113061	11114013	0.467436974789916	intergenic	noORC
chr2L	11120319	11120641	0.0807453416149068	intergenic	noORC
chr2L	11121714	11122573	0.69499417927823	intergenic	noORC
chr2L	11123567	11123776	0.0526315789473684	intergenic	noORC
chr2L	11130645	11130679	0	intergenic	noORC
chr2L	11136003	11136392	0.683804627249357	intergenic	noORC
chr2L	11138565	11138758	0.383419689119171	intergenic	noORC
chr2L	11149101	11151505	0.403910149750416	intergenic	noORC
chr2L	11155787	11156117	0.315151515151515	intergenic	noORC
chr2L	11203544	11205527	0.552193645990923	intergenic	noORC
chr2L	11206092	11210518	0.544735652959783	intergenic	noORC
chr2L	11269166	11269779	0.0065252854812398	intergenic	noORC
chr2L	11277846	11277950	0	intergenic	noORC
chr2L	11279982	11280056	0	intergenic	noORC
chr2L	11281920	11282089	0.0650887573964497	intergenic	noORC
chr2L	11285706	11290631	0.523857868020305	intergenic	noORC
chr2L	11291077	11307752	0.59664167916042	intergenic	noORC
chr2L	11308038	11318943	0.49527739569005	intergenic	noORC
chr2L	11319259	11331888	0.608440890015045	intergenic	noORC
chr2L	11332736	11338550	0.683866529067767	intergenic	noORC
chr2L	11338920	11342300	0.704437869822485	intergenic	noORC
chr2L	11343318	11354000	0.623104287586594	intergenic	noORC
chr2L	11354329	11358574	0.61319199057715	intergenic	noORC
chr2L	11373636	11387869	0.611958125483032	intergenic	noORC
chr2L	11392320	11434310	0.662014765420338	intergenic	noORC
chr2L	11445862	11446137	0.694545454545455	intergenic	noORC
chr2L	11446480	11448066	0.639344262295082	intergenic	noORC
chr2L	11466783	11484706	0.612285889639011	intergenic	noORC
chr2L	11486949	11496803	0.599451999188147	intergenic	noORC
chr2L	11498948	11501714	0.355748373101952	intergenic	noORC
chr2L	11517081	11517189	0.0833333333333333	intergenic	noORC
chr2L	11517373	11517390	1	intergenic	noORC
chr2L	11519783	11519831	0	intergenic	noORC
chr2L	11521444	11521764	0.0625	intergenic	noORC
chr2L	11522776	11523020	0.0204918032786885	intergenic	noORC
chr2L	11528309	11529037	0.214285714285714	intergenic	noORC
chr2L	11531052	11531819	0.595827900912647	intergenic	noORC
chr2L	11534547	11536144	0.600500939261115	intergenic	noORC
chr2L	11536844	11548639	0.242390843577787	intergenic	noORC
chr2L	11550035	11561200	0.648096730855352	intergenic	noORC
chr2L	11561966	11581936	0.479318978467702	intergenic	noORC
chr2L	11626883	11644618	0.630842965886665	intergenic	noORC
chr2L	11648839	11651330	0.578081091930951	intergenic	noORC
chr2L	11652010	11652447	0.340961098398169	intergenic	noORC
chr2L	11654164	11657409	0.629275808936826	intergenic	noORC
chr2L	11657992	11660291	0.679425837320574	intergenic	noORC
chr2L	11660937	11661689	0.389627659574468	intergenic	noORC
chr2L	11662404	11663258	0.763466042154567	intergenic	noORC
chr2L	11663872	11665240	0.631578947368421	intergenic	noORC
chr2L	11665810	11694803	0.663642948297865	intergenic	noORC
chr2L	11696107	11721285	0.439431249503535	intergenic	noORC
chr2L	11722098	11736401	0.595329651122142	intergenic	noORC
chr2L	11737541	11738947	0.497866287339972	intergenic	noORC
chr2L	11744524	11752972	0.638849431818182	intergenic	noORC
chr2L	11753555	11753639	0.119047619047619	intergenic	noORC
chr2L	11754022	11754084	0.306451612903226	intergenic	noORC
chr2L	11754502	11788333	0.569625491413201	intergenic	noORC
chr2L	11789475	11789918	0.0586907449209932	intergenic	noORC
chr2L	11791011	11791024	0	intergenic	noORC
chr2L	11792365	11792411	0.58695652173913	intergenic	noORC
chr2L	11794086	11794326	0.558333333333333	intergenic	noORC
chr2L	11809477	11810091	0.0814332247557003	intergenic	noORC
chr2L	11813780	11814155	0.114666666666667	intergenic	noORC
chr2L	11928572	11934504	0.526972353337829	intergenic	noORC
chr2L	11935716	11936180	0.206896551724138	intergenic	noORC
chr2L	11937501	11937968	0.338329764453961	intergenic	noORC
chr2L	11939202	11944128	0.612261469752335	intergenic	noORC
chr2L	11947131	11947940	0.511742892459827	intergenic	noORC
chr2L	11948803	11952199	0.484098939929329	intergenic	noORC
chr2L	11971094	11981590	0.629096798780488	intergenic	noORC
chr2L	11988039	11988269	0	intergenic	noORC
chr2L	11989882	11989935	0	intergenic	noORC
chr2L	11992848	11992901	0.132075471698113	intergenic	noORC
chr2L	11995432	11995739	0.11400651465798	intergenic	noORC
chr2L	11996723	11996808	0.105882352941176	intergenic	noORC
chr2L	11999340	11999653	0.140575079872204	intergenic	noORC
chr2L	12002266	12003027	0.0473061760840999	intergenic	noORC
chr2L	12004238	12004413	0.834285714285714	intergenic	noORC
chr2L	12004759	12005429	0.359701492537313	intergenic	noORC
chr2L	12005993	12006380	0.739018087855297	intergenic	noORC
chr2L	12006653	12006911	0.0271317829457364	intergenic	noORC
chr2L	12007801	12008152	0.0541310541310541	intergenic	noORC
chr2L	12009832	12010187	0.250704225352113	intergenic	noORC
chr2L	12012676	12013414	0.010840108401084	intergenic	noORC
chr2L	12014209	12014303	0	intergenic	noORC
chr2L	12020960	12024055	0.55735056542811	intergenic	noORC
chr2L	12025202	12025638	0.743119266055046	intergenic	noORC
chr2L	12025754	12027210	0.419642857142857	intergenic	noORC
chr2L	12034122	12034189	0.223880597014925	intergenic	noORC
chr2L	12038511	12038630	0	intergenic	noORC
chr2L	12045200	12045342	0.577464788732394	intergenic	noORC
chr2L	12046200	12046441	0.37344398340249	intergenic	noORC
chr2L	12046679	12046710	0	intergenic	noORC
chr2L	12048918	12049417	0.3687374749499	intergenic	noORC
chr2L	12056042	12056325	0.187279151943463	intergenic	noORC
chr2L	12058251	12058303	0	intergenic	noORC
chr2L	12063184	12063456	0.113970588235294	intergenic	noORC
chr2L	12066775	12076099	0.144144144144144	intergenic	noORC
chr2L	12077739	12079603	0.516630901287554	intergenic	noORC
chr2L	12080568	12080804	0.0127118644067797	intergenic	noORC
chr2L	12082074	12082994	0.739130434782609	intergenic	noORC
chr2L	12086413	12086620	0.294685990338164	intergenic	noORC
chr2L	12088025	12091821	0.564541622760801	intergenic	noORC
chr2L	12096511	12096524	0.461538461538462	intergenic	noORC
chr2L	12097687	12097837	0.173333333333333	intergenic	noORC
chr2L	12103285	12103750	0.18494623655914	intergenic	noORC
chr2L	12107170	12107220	0.5	intergenic	noORC
chr2L	12109180	12109416	0.233050847457627	intergenic	noORC
chr2L	12110664	12111109	0.352808988764045	intergenic	noORC
chr2L	12112256	12114359	0.607703281027104	intergenic	noORC
chr2L	12129896	12130515	0.523424878836834	intergenic	noORC
chr2L	12133411	12133450	0.666666666666667	intergenic	noORC
chr2L	12133839	12138007	0.547504798464491	intergenic	noORC
chr2L	12140392	12142779	0.473397570171764	intergenic	noORC
chr2L	12170508	12170549	1	intergenic	noORC
chr2L	12172586	12172980	0.0685279187817259	intergenic	noORC
chr2L	12174638	12175003	0.0712328767123288	intergenic	noORC
chr2L	12313438	12315776	0.583404619332763	intergenic	noORC
chr2L	12316122	12316157	0.0285714285714286	intergenic	noORC
chr2L	12317313	12338847	0.600677997585214	intergenic	noORC
chr2L	12339477	12341827	0.621276595744681	intergenic	noORC
chr2L	12341957	12343642	0.556083086053413	intergenic	noORC
chr2L	12397528	12398273	0.420134228187919	intergenic	noORC
chr2L	12402023	12403269	0.543338683788122	intergenic	noORC
chr2L	12423494	12424711	0.456039441248973	intergenic	noORC
chr2L	12424842	12424903	1	intergenic	noORC
chr2L	12426440	12426630	0.0315789473684211	intergenic	noORC
chr2L	12427709	12428027	0.185534591194969	intergenic	noORC
chr2L	12430892	12431074	0.181318681318681	intergenic	noORC
chr2L	12441279	12441400	0.15702479338843	intergenic	noORC
chr2L	12445924	12446079	0.670967741935484	intergenic	noORC
chr2L	12448132	12448483	0.304843304843305	intergenic	noORC
chr2L	12453242	12455539	0.709185894645189	intergenic	noORC
chr2L	12546611	12546686	0	intergenic	noORC
chr2L	12546820	12570671	0.411513144102973	intergenic	noORC
chr2L	12571157	12571159	0	intergenic	noORC
chr2L	12571606	12581444	0.624313884935963	intergenic	noORC
chr2L	12583550	12586916	0.516042780748663	intergenic	noORC
chr2L	12587459	12587624	0.963636363636364	intergenic	noORC
chr2L	12646356	12655800	0.565438373570521	intergenic	noORC
chr2L	12656125	12657164	0.446583253128008	intergenic	noORC
chr2L	12686306	12690335	0.608339538346984	intergenic	noORC
chr2L	12700746	12700948	0.108910891089109	intergenic	noORC
chr2L	12704451	12704656	0.0585365853658537	intergenic	noORC
chr2L	12706683	12706798	0.156521739130435	intergenic	noORC
chr2L	12708680	12708791	0.117117117117117	intergenic	noORC
chr2L	12712952	12713275	0.0990712074303406	intergenic	noORC
chr2L	12766546	12767716	0.491452991452991	intergenic	noORC
chr2L	12768765	12774053	0.58963691376702	intergenic	noORC
chr2L	12775252	12807642	0.366193269527632	intergenic	noORC
chr2L	12808340	12816999	0.606998498671902	intergenic	noORC
chr2L	12822998	12823964	0.263975155279503	intergenic	noORC
chr2L	12824201	12840894	0.586473372072126	intergenic	noORC
chr2L	12841323	12841516	0.155440414507772	intergenic	noORC
chr2L	12841895	12912529	0.569923832715123	intergenic	noORC
chr2L	12916774	12916813	0	intergenic	noORC
chr2L	12921008	12921090	0	intergenic	noORC
chr2L	12925453	12925610	0	intergenic	noORC
chr2L	12929823	12931550	0.551823972206138	intergenic	noORC
chr2L	12932340	12950477	0.328775431438496	intergenic	noORC
chr2L	12951023	12966589	0.564563792881922	intergenic	noORC
chr2L	12967810	12974089	0.456601369644848	intergenic	noORC
chr2L	12978607	12978785	0.157303370786517	intergenic	noORC
chr2L	12981293	12987218	0.527426160337553	intergenic	noORC
chr2L	12987444	12993756	0.505544993662864	intergenic	noORC
chr2L	13000635	13000769	0.186567164179104	intergenic	noORC
chr2L	13004212	13004479	0	intergenic	noORC
chr2L	13013197	13013275	0.205128205128205	intergenic	noORC
chr2L	13019434	13019574	0.0357142857142857	intergenic	noORC
chr2L	13021312	13021867	0.0486486486486487	intergenic	noORC
chr2L	13060619	13074837	0.602546068364046	intergenic	noORC
chr2L	13075039	13079589	0.538461538461538	intergenic	noORC
chr2L	13079753	13089802	0.643646133943676	intergenic	noORC
chr2L	13090559	13090841	0.407801418439716	intergenic	noORC
chr2L	13091109	13091461	0.125	intergenic	noORC
chr2L	13091641	13096993	0.673579970104634	intergenic	noORC
chr2L	13097298	13098473	0.628936170212766	intergenic	noORC
chr2L	13098629	13104718	0.62424043356873	intergenic	noORC
chr2L	13105263	13106806	0.649384316267012	intergenic	noORC
chr2L	13109468	13118889	0.501645260588048	intergenic	noORC
chr2L	13119134	13119293	0.811320754716981	intergenic	noORC
chr2L	13120767	13130590	0.625369031863993	intergenic	noORC
chr2L	13134804	13142444	0.622251308900524	intergenic	noORC
chr2L	13142903	13143213	0.274193548387097	intergenic	noORC
chr2L	13143622	13146635	0.568204447394623	intergenic	noORC
chr2L	13146908	13158809	0.555667590958743	intergenic	noORC
chr2L	13160173	13160526	0.0311614730878187	intergenic	noORC
chr2L	13163153	13163208	0.109090909090909	intergenic	noORC
chr2L	13169551	13169648	0.309278350515464	intergenic	noORC
chr2L	13176895	13177149	0.0551181102362205	intergenic	noORC
chr2L	13178978	13179246	0.0559701492537313	intergenic	noORC
chr2L	13191979	13192200	0.14027149321267	intergenic	noORC
chr2L	13203295	13203697	0.0995024875621891	intergenic	noORC
chr2L	13211814	13211924	0.381818181818182	intergenic	noORC
chr2L	13212116	13212334	0.215596330275229	intergenic	noORC
chr2L	13215350	13215738	0.293814432989691	intergenic	noORC
chr2L	13216056	13216289	0.0643776824034335	intergenic	noORC
chr2L	13219923	13219978	0.127272727272727	intergenic	noORC
chr2L	13222429	13222586	0.388535031847134	intergenic	noORC
chr2L	13224545	13224619	0.689189189189189	intergenic	noORC
chr2L	13225275	13227528	0.467376830892144	intergenic	noORC
chr2L	13228521	13229831	0.361068702290076	intergenic	noORC
chr2L	13230549	13232038	0.474815312290128	intergenic	noORC
chr2L	13233058	13233797	0.324763193504736	intergenic	noORC
chr2L	13234660	13236493	0.586470267321331	intergenic	noORC
chr2L	13239297	13239988	0.309696092619392	intergenic	noORC
chr2L	13244724	13244847	0.422764227642276	intergenic	noORC
chr2L	13244974	13246231	0.586316626889419	intergenic	noORC
chr2L	13250189	13251508	0.486732373009856	intergenic	noORC
chr2L	13257426	13257476	0.46	intergenic	noORC
chr2L	13258644	13259063	0.501193317422434	intergenic	noORC
chr2L	13259743	13261007	0.717563291139241	intergenic	noORC
chr2L	13286538	13286776	0.0336134453781513	intergenic	noORC
chr2L	13289556	13289996	0.0659090909090909	intergenic	noORC
chr2L	13301668	13301813	0.510344827586207	intergenic	noORC
chr2L	13331121	13347772	0.477628971232959	intergenic	noORC
chr2L	13349020	13349822	0.22069825436409	intergenic	noORC
chr2L	13355073	13359900	0.489538015330433	intergenic	noORC
chr2L	13361565	13363307	0.467278989667049	intergenic	noORC
chr2L	13366189	13366446	0.0311284046692607	intergenic	noORC
chr2L	13367410	13367616	0.0825242718446602	intergenic	noORC
chr2L	13369021	13369203	0.197802197802198	intergenic	noORC
chr2L	13371110	13371426	0.126582278481013	intergenic	noORC
chr2L	13373890	13374018	0	intergenic	noORC
chr2L	13376404	13376454	0	intergenic	noORC
chr2L	13382382	13382651	0.159851301115242	intergenic	noORC
chr2L	13385671	13385847	0.125	intergenic	noORC
chr2L	13387312	13387570	0.0387596899224806	intergenic	noORC
chr2L	13395226	13395359	0.0300751879699248	intergenic	noORC
chr2L	13396184	13396391	0	intergenic	noORC
chr2L	13398664	13398857	0.0103626943005181	intergenic	noORC
chr2L	13411047	13411140	0.236559139784946	intergenic	noORC
chr2L	13411631	13412518	0.276211950394589	intergenic	noORC
chr2L	13413716	13413782	0	intergenic	noORC
chr2L	13414575	13415430	0.699415204678363	intergenic	noORC
chr2L	13500427	13500623	0.0969387755102041	intergenic	noORC
chr2L	13549384	13550108	0	intergenic	noORC
chr2L	13639411	13639446	1	intergenic	noORC
chr2L	13642602	13642820	0.339449541284404	intergenic	noORC
chr2L	13643230	13665524	0.590966179241051	intergenic	noORC
chr2L	13672967	13676859	0.562435765673176	intergenic	noORC
chr2L	13717320	13722160	0.536157024793388	intergenic	noORC
chr2L	13723642	13736137	0.610644257703081	intergenic	noORC
chr2L	13737030	13745447	0.602352382083878	intergenic	noORC
chr2L	13773905	13773996	0.428571428571429	intergenic	noORC
chr2L	13780232	13780555	0.021671826625387	intergenic	noORC
chr2L	13790562	13790958	0.214646464646465	intergenic	noORC
chr2L	13793264	13793520	0.13671875	intergenic	noORC
chr2L	13799674	13803625	0.592002024803847	intergenic	noORC
chr2L	13811474	13811521	0.297872340425532	intergenic	noORC
chr2L	13813316	13813815	0.0120240480961924	intergenic	noORC
chr2L	13819824	13821247	0.735769501054111	intergenic	noORC
chr2L	13827772	13827940	0.380952380952381	intergenic	noORC
chr2L	13829741	13829836	0	intergenic	noORC
chr2L	13833105	13833336	0.0562770562770563	intergenic	noORC
chr2L	13835072	13835563	0.15071283095723	intergenic	noORC
chr2L	13898712	13898827	0.182608695652174	intergenic	noORC
chr2L	13904661	13905583	0.287418655097614	intergenic	noORC
chr2L	13909212	13909332	0.125	intergenic	noORC
chr2L	13911719	13912082	0.0716253443526171	intergenic	noORC
chr2L	13912652	13914724	0.600868725868726	intergenic	noORC
chr2L	13956188	13957538	0.547407407407407	intergenic	noORC
chr2L	13963381	13963506	0.336	intergenic	noORC
chr2L	13967018	13967463	0.465168539325843	intergenic	noORC
chr2L	13967985	13968279	0.397959183673469	intergenic	noORC
chr2L	13969976	13970176	0.76	intergenic	noORC
chr2L	13972947	13973157	0.3	intergenic	noORC
chr2L	13976769	13977301	0.404135338345865	intergenic	noORC
chr2L	13979569	13980125	0.413669064748201	intergenic	noORC
chr2L	14001248	14008100	0.658785755983654	intergenic	noORC
chr2L	14008820	14011699	0.645015630427232	intergenic	noORC
chr2L	14011827	14013003	0.759353741496599	intergenic	noORC
chr2L	14019328	14019356	0	intergenic	noORC
chr2L	14020325	14021582	0.26332537788385	intergenic	noORC
chr2L	14022128	14022448	0.321875	intergenic	noORC
chr2L	14022690	14023677	0.290780141843972	intergenic	noORC
chr2L	14024779	14027000	0.447095902746511	intergenic	noORC
chr2L	14031539	14032005	0.358369098712446	intergenic	noORC
chr2L	14038306	14040169	0.51959205582394	intergenic	noORC
chr2L	14094401	14094676	0.283636363636364	intergenic	noORC
chr2L	14094910	14104089	0.580346442967643	intergenic	noORC
chr2L	14160587	14161143	0.0701438848920863	intergenic	noORC
chr2L	14163222	14163507	0.32280701754386	intergenic	noORC
chr2L	14180686	14184477	0.661566868900026	intergenic	noORC
chr2L	14234245	14234753	0.0669291338582677	intergenic	noORC
chr2L	14235156	14235317	0.118012422360248	intergenic	noORC
chr2L	14236307	14241070	0.644131849674575	intergenic	noORC
chr2L	14241732	14262955	0.620647410827875	intergenic	noORC
chr2L	14328262	14328428	0.180722891566265	intergenic	noORC
chr2L	14333860	14334093	0.141630901287554	intergenic	noORC
chr2L	14345795	14345914	0.0420168067226891	intergenic	noORC
chr2L	14346688	14347238	0.398181818181818	intergenic	noORC
chr2L	14348790	14349019	0.0480349344978166	intergenic	noORC
chr2L	14351513	14352076	0.47246891651865	intergenic	noORC
chr2L	14358764	14359251	0.223819301848049	intergenic	noORC
chr2L	14361411	14362068	0.136986301369863	intergenic	noORC
chr2L	14366840	14378217	0.673991386129911	intergenic	noORC
chr2L	14381172	14390627	0.667477525118985	intergenic	noORC
chr2L	14410045	14410303	0.0658914728682171	intergenic	noORC
chr2L	14410573	14416728	0.642729488220959	intergenic	noORC
chr2L	14417331	14424314	0.675927251897465	intergenic	noORC
chr2L	14425189	14428611	0.682933956750438	intergenic	noORC
chr2L	14430822	14448408	0.677811895826225	intergenic	noORC
chr2L	14449009	14450281	0.831761006289308	intergenic	noORC
chr2L	14450922	14457112	0.688852988691438	intergenic	noORC
chr2L	14457338	14486039	0.562907215776454	intergenic	noORC
chr2L	14486752	14490349	0.64915207117042	intergenic	noORC
chr2L	14494019	14496996	0.577762848505207	intergenic	noORC
chr2L	14498116	14509912	0.694048830111902	intergenic	noORC
chr2L	14512083	14513308	0.609795918367347	intergenic	noORC
chr2L	14513506	14524311	0.638130495141138	intergenic	noORC
chr2L	14525656	14528444	0.682926829268293	intergenic	noORC
chr2L	14528646	14529067	0.961995249406176	intergenic	noORC
chr2L	14529298	14532483	0.684458398744113	intergenic	noORC
chr2L	14533471	14537172	0.680086463118076	intergenic	noORC
chr2L	14537472	14540576	0.59729381443299	intergenic	noORC
chr2L	14540729	14547497	0.650856973995272	intergenic	noORC
chr2L	14549109	14550394	0.638910505836576	intergenic	noORC
chr2L	14550960	14557938	0.643307537976498	intergenic	noORC
chr2L	14558852	14560314	0.562927496580027	intergenic	noORC
chr2L	14560644	14560777	0.601503759398496	intergenic	noORC
chr2L	14561355	14563014	0.613019891500904	intergenic	noORC
chr2L	14563726	14568654	0.641030844155844	intergenic	noORC
chr2L	14569253	14570236	0.552390640895219	intergenic	noORC
chr2L	14570425	14573061	0.630500758725341	intergenic	noORC
chr2L	14573199	14576472	0.527956003666361	intergenic	noORC
chr2L	14577097	14581020	0.715778740759623	intergenic	noORC
chr2L	14581134	14587919	0.579513633014001	intergenic	noORC
chr2L	14588234	14598769	0.613478879924063	intergenic	noORC
chr2L	14598874	14599195	0.429906542056075	intergenic	noORC
chr2L	14689397	14706313	0.560770867817451	intergenic	noORC
chr2L	14706521	14712470	0.498234997478568	intergenic	noORC
chr2L	14713298	14713749	0.631929046563193	intergenic	noORC
chr2L	14714526	14724616	0.623191278493558	intergenic	noORC
chr2L	14730177	14732560	0.696600923206043	intergenic	noORC
chr2L	14733008	14735842	0.50211714890614	intergenic	noORC
chr2L	14737067	14737089	0.5	intergenic	noORC
chr2L	14737769	14739913	0.161847014925373	intergenic	noORC
chr2L	14741138	14741160	0	intergenic	noORC
chr2L	14741840	14743192	0.156065088757396	intergenic	noORC
chr2L	14743879	14744420	0	intergenic	noORC
chr2L	14744817	14744844	0	intergenic	noORC
chr2L	14745210	14745870	0.206060606060606	intergenic	noORC
chr2L	14746176	14760766	0.586771761480466	intergenic	noORC
chr2L	14761924	14761971	0	intergenic	noORC
chr2L	14762691	14762764	0.246575342465753	intergenic	noORC
chr2L	14764065	14765907	0.549945711183496	intergenic	noORC
chr2L	14767225	14773813	0.558287795992714	intergenic	noORC
chr2L	14774981	14783300	0.479504748166847	intergenic	noORC
chr2L	14784598	14794515	0.5510739134819	intergenic	noORC
chr2L	14796642	14802333	0.53558249868213	intergenic	noORC
chr2L	14803293	14810760	0.232355698406321	intergenic	noORC
chr2L	14812599	14840433	0.5859380613638	intergenic	noORC
chr2L	14842209	14842357	0.445945945945946	intergenic	noORC
chr2L	14843108	14844992	0.551486199575372	intergenic	noORC
chr2L	14851749	14851773	1	intergenic	noORC
chr2L	14851942	14870370	0.572335576296939	intergenic	noORC
chr2L	14872022	14874375	0.475563110922227	intergenic	noORC
chr2L	14876333	14876831	0.512048192771084	intergenic	noORC
chr2L	14877136	14879049	0.731834814427601	intergenic	noORC
chr2L	14881652	14882100	0.542410714285714	intergenic	noORC
chr2L	14883721	14885104	0.569775849602314	intergenic	noORC
chr2L	14885411	14907488	0.645332246229107	intergenic	noORC
chr2L	14972300	14974467	0.454083987078911	intergenic	noORC
chr2L	14975001	14975746	0.546308724832215	intergenic	noORC
chr2L	14997614	15005732	0.6270017245627	intergenic	noORC
chr2L	15007431	15007812	0.341207349081365	intergenic	noORC
chr2L	15009724	15009938	0.11214953271028	intergenic	noORC
chr2L	15011764	15011814	0	intergenic	noORC
chr2L	15012667	15016330	0.589407589407589	intergenic	noORC
chr2L	15034704	15035393	0.423802612481858	intergenic	noORC
chr2L	15038861	15039377	0.170542635658915	intergenic	noORC
chr2L	15043334	15044962	0.695945945945946	intergenic	noORC
chr2L	15058020	15058302	0.117021276595745	intergenic	noORC
chr2L	15061118	15061655	0.273743016759777	intergenic	noORC
chr2L	15074311	15074775	0.579741379310345	intergenic	noORC
chr2L	15096915	15109404	0.669068780526864	intergenic	noORC
chr2L	15113092	15113290	0.292929292929293	intergenic	noORC
chr2L	15118069	15119782	0.56333917104495	intergenic	noORC
chr2L	15120819	15129700	0.570318657808805	intergenic	noORC
chr2L	15130205	15159507	0.574363524674084	intergenic	noORC
chr2L	15160126	15160650	0.49236641221374	intergenic	noORC
chr2L	15161083	15161881	0.476190476190476	intergenic	noORC
chr2L	15200459	15201612	0.612315698178664	intergenic	noORC
chr2L	15202092	15202258	0.0481927710843374	intergenic	noORC
chr2L	15203967	15207849	0.522668727460072	intergenic	noORC
chr2L	15208768	15215221	0.592437625910429	intergenic	noORC
chr2L	15216160	15228727	0.569268719662608	intergenic	noORC
chr2L	15247714	15248878	0.248281786941581	intergenic	noORC
chr2L	15254715	15254818	0.902912621359223	intergenic	noORC
chr2L	15256304	15256580	0	intergenic	noORC
chr2L	15264943	15265244	0.435215946843854	intergenic	noORC
chr2L	15272024	15274180	0.544063079777365	intergenic	noORC
chr2L	15275091	15277796	0.632902033271719	intergenic	noORC
chr2L	15279497	15280027	0.532075471698113	intergenic	noORC
chr2L	15280449	15284999	0.680659340659341	intergenic	noORC
chr2L	15286047	15291425	0.616772034213462	intergenic	noORC
chr2L	15292239	15292467	0.0219298245614035	intergenic	noORC
chr2L	15294136	15295635	0.734489659773182	intergenic	noORC
chr2L	15297699	15297807	0.111111111111111	intergenic	noORC
chr2L	15299367	15317953	0.689067039707307	intergenic	noORC
chr2L	15318901	15333799	0.62189555645053	intergenic	noORC
chr2L	15336138	15339589	0.637786148942336	intergenic	noORC
chr2L	15339878	15360920	0.678547666571619	intergenic	noORC
chr2L	15361627	15396333	0.682475652624906	intergenic	noORC
chr2L	15396934	15398686	0.585045662100457	intergenic	noORC
chr2L	15399003	15399122	0.882352941176471	intergenic	noORC
chr2L	15399392	15399559	0.191616766467066	intergenic	noORC
chr2L	15399858	15400084	0.969026548672566	intergenic	noORC
chr2L	15400497	15417928	0.702541449142333	intergenic	noORC
chr2L	15418361	15423296	0.786626139817629	intergenic	noORC
chr2L	15425580	15433308	0.717650103519669	intergenic	noORC
chr2L	15435304	15435746	0.658371040723982	intergenic	noORC
chr2L	15436320	15441600	0.620075757575758	intergenic	noORC
chr2L	15442314	15463253	0.443287645064234	intergenic	noORC
chr2L	15463666	15468943	0.642410460488914	intergenic	noORC
chr2L	15469527	15476592	0.647699929228592	intergenic	noORC
chr2L	15478260	15484728	0.671150278293135	intergenic	noORC
chr2L	15485545	15485696	0.0993377483443709	intergenic	noORC
chr2L	15485951	15498857	0.608709127537579	intergenic	noORC
chr2L	15505018	15515820	0.603314201073875	intergenic	noORC
chr2L	15516727	15522001	0.67026924535457	intergenic	noORC
chr2L	15523993	15547518	0.612157279489904	intergenic	noORC
chr2L	15548243	15549868	0.476923076923077	intergenic	noORC
chr2L	15550276	15550371	1	intergenic	noORC
chr2L	15552029	15552722	0.47041847041847	intergenic	noORC
chr2L	15583978	15610170	0.452695479535736	intergenic	noORC
chr2L	15611719	15612493	0.468992248062016	intergenic	noORC
chr2L	15613335	15613904	0.101933216168717	intergenic	noORC
chr2L	15614828	15615356	0.361742424242424	intergenic	noORC
chr2L	15616351	15616996	0.142635658914729	intergenic	noORC
chr2L	15617915	15622067	0.620183044315992	intergenic	noORC
chr2L	15623558	15628677	0.508497753467474	intergenic	noORC
chr2L	15629552	15630001	0.334075723830735	intergenic	noORC
chr2L	15634987	15643908	0.645443335948885	intergenic	noORC
chr2L	15644065	15644182	0.0598290598290598	intergenic	noORC
chr2L	15718272	15727580	0.0301890846583584	intergenic	noORC
chr2L	15748324	15749318	0.0845070422535211	intergenic	noORC
chr2L	15751078	15751556	0.759414225941423	intergenic	noORC
chr2L	15751682	15752262	0.418965517241379	intergenic	noORC
chr2L	15755900	15756001	0.128712871287129	intergenic	noORC
chr2L	15762814	15764219	0.245551601423488	intergenic	noORC
chr2L	15768349	15768629	0.0214285714285714	intergenic	noORC
chr2L	15771159	15771262	0.155339805825243	intergenic	noORC
chr2L	15773113	15776441	0.576622596153846	intergenic	noORC
chr2L	15776852	15784084	0.645326327433628	intergenic	noORC
chr2L	15790146	15807180	0.669249735822473	intergenic	noORC
chr2L	15810319	15810570	0.282868525896414	intergenic	noORC
chr2L	15812141	15822295	0.553476462477841	intergenic	noORC
chr2L	15822942	15834568	0.442628591088939	intergenic	noORC
chr2L	15835658	15841009	0.398803961876285	intergenic	noORC
chr2L	15841427	15846953	0.611111111111111	intergenic	noORC
chr2L	15847381	15852591	0.611708253358925	intergenic	noORC
chr2L	15854110	15854125	0	intergenic	noORC
chr2L	15856450	15863199	0.571640242998963	intergenic	noORC
chr2L	15863663	15864928	0.626086956521739	intergenic	noORC
chr2L	15865461	15876937	0.584698501219937	intergenic	noORC
chr2L	15880156	15882782	0.559405940594059	intergenic	noORC
chr2L	15883190	15888639	0.434208111580106	intergenic	noORC
chr2L	15893811	15895453	0.313641900121803	intergenic	noORC
chr2L	15897071	15898878	0.598782512451577	intergenic	noORC
chr2L	15900524	15900934	0.28780487804878	intergenic	noORC
chr2L	15902410	15905133	0.362835108336394	intergenic	noORC
chr2L	15962435	15979485	0.583870967741935	intergenic	noORC
chr2L	15981455	15989755	0.658313253012048	intergenic	noORC
chr2L	15989957	16000290	0.570599051582309	intergenic	noORC
chr2L	16041703	16042046	0.268221574344023	intergenic	noORC
chr2L	16048757	16049684	0.445523193096009	intergenic	noORC
chr2L	16049819	16049964	0.537931034482759	intergenic	noORC
chr2L	16081684	16094996	0.615459735576923	intergenic	noORC
chr2L	16095944	16133507	0.582647818331869	intergenic	noORC
chr2L	16134412	16134713	0.578073089700997	intergenic	noORC
chr2L	16135272	16135364	0.33695652173913	intergenic	noORC
chr2L	16136204	16165830	0.349760345642341	intergenic	noORC
chr2L	16190540	16194999	0.604395604395604	intergenic	noORC
chr2L	16195321	16195844	0.520076481835564	intergenic	noORC
chr2L	16196245	16203109	0.606351981351981	intergenic	noORC
chr2L	16203476	16211458	0.611751440741669	intergenic	noORC
chr2L	16213304	16216238	0.629516019086571	intergenic	noORC
chr2L	16217044	16231474	0.561954261954262	intergenic	noORC
chr2L	16241527	16241938	0.248175182481752	intergenic	noORC
chr2L	16245559	16245834	0.00727272727272727	intergenic	noORC
chr2L	16257683	16257687	0	intergenic	noORC
chr2L	16261877	16262140	0.0418250950570342	intergenic	noORC
chr2L	16263483	16263555	0.666666666666667	intergenic	noORC
chr2L	16287950	16288193	0	intergenic	noORC
chr2L	16291195	16291283	0.125	intergenic	noORC
chr2L	16291948	16292009	0	intergenic	noORC
chr2L	16293025	16293068	1	intergenic	noORC
chr2L	16293721	16294182	0.158351409978308	intergenic	noORC
chr2L	16299915	16299942	0.481481481481481	intergenic	noORC
chr2L	16302954	16303263	0.0517799352750809	intergenic	noORC
chr2L	16307298	16307345	1	intergenic	noORC
chr2L	16309274	16309291	0.470588235294118	intergenic	noORC
chr2L	16310782	16310955	0.225433526011561	intergenic	noORC
chr2L	16326207	16327068	0.101045296167247	intergenic	noORC
chr2L	16329277	16329924	0.0510046367851623	intergenic	noORC
chr2L	16330521	16330559	0.710526315789474	intergenic	noORC
chr2L	16337885	16337988	0	intergenic	noORC
chr2L	16340368	16340391	0.695652173913043	intergenic	noORC
chr2L	16342324	16342429	0.276190476190476	intergenic	noORC
chr2L	16354539	16354885	0.228323699421965	intergenic	noORC
chr2L	16356777	16365902	0.531397260273973	intergenic	noORC
chr2L	16367039	16400174	0.641195110909914	intergenic	noORC
chr2L	16450508	16450906	0.665829145728643	intergenic	noORC
chr2L	16455194	16466511	0.677653088274278	intergenic	noORC
chr2L	16486590	16487701	0.646264626462646	intergenic	noORC
chr2L	16487860	16488147	0	intergenic	noORC
chr2L	16490182	16490223	0	intergenic	noORC
chr2L	16490890	16491255	0.0849315068493151	intergenic	noORC
chr2L	16507621	16508077	0.146929824561404	intergenic	noORC
chr2L	16533731	16534056	0.249230769230769	intergenic	noORC
chr2L	16534543	16534961	0.12200956937799	intergenic	noORC
chr2L	16535228	16535597	0.265582655826558	intergenic	noORC
chr2L	16535805	16542545	0.482937685459941	intergenic	noORC
chr2L	16543263	16545015	0.125570776255708	intergenic	noORC
chr2L	16663218	16663453	0.595744680851064	intergenic	noORC
chr2L	16676701	16677184	0.486542443064182	intergenic	noORC
chr2L	16679691	16679968	0.133574007220217	intergenic	noORC
chr2L	16699926	16704285	0.212434044505621	intergenic	noORC
chr2L	16719635	16719655	0	intergenic	noORC
chr2L	16722644	16722882	0.0378151260504202	intergenic	noORC
chr2L	16727900	16729776	0.28091684434968	intergenic	noORC
chr2L	16732133	16732549	0.430288461538462	intergenic	noORC
chr2L	16738442	16738849	0.245700245700246	intergenic	noORC
chr2L	16743100	16743404	0.151315789473684	intergenic	noORC
chr2L	16753704	16754335	0.637083993660856	intergenic	noORC
chr2L	16760554	16766565	0.651971385792713	intergenic	noORC
chr2L	16788766	16788773	1	intergenic	noORC
chr2L	16790721	16791513	0.482323232323232	intergenic	noORC
chr2L	16793444	16794210	0.22976501305483	intergenic	noORC
chr2L	16796009	16796594	0.300854700854701	intergenic	noORC
chr2L	16798273	16799024	0.396804260985353	intergenic	noORC
chr2L	16801584	16802025	0.233560090702948	intergenic	noORC
chr2L	16826964	16827077	0.141592920353982	intergenic	noORC
chr2L	16834502	16835135	0.614533965244866	intergenic	noORC
chr2L	16837258	16837971	0.642356241234222	intergenic	noORC
chr2L	16841884	16842299	0.120481927710843	intergenic	noORC
chr2L	16848716	16849017	0.215946843853821	intergenic	noORC
chr2L	16852368	16853619	0.382094324540368	intergenic	noORC
chr2L	16858714	16860028	0.119482496194825	intergenic	noORC
chr2L	16861489	16861496	0.857142857142857	intergenic	noORC
chr2L	16862431	16869345	0.609343361295921	intergenic	noORC
chr2L	16878300	16878325	0.72	intergenic	noORC
chr2L	16879290	16879516	0.163716814159292	intergenic	noORC
chr2L	16886319	16887108	0.524714828897338	intergenic	noORC
chr2L	16888080	16888353	0	intergenic	noORC
chr2L	16917052	16944722	0.589266353451391	intergenic	noORC
chr2L	16945374	16947609	0.500223713646532	intergenic	noORC
chr2L	16950070	16965474	0.395157102051415	intergenic	noORC
chr2L	16965767	16973090	0.617916154581456	intergenic	noORC
chr2L	16993984	16998326	0.542607093505297	intergenic	noORC
chr2L	16998551	16998682	1	intergenic	noORC
chr2L	16998941	17011475	0.561273336524653	intergenic	noORC
chr2L	17014700	17017746	0.486211424819435	intergenic	noORC
chr2L	17018049	17042480	0.585976832712537	intergenic	noORC
chr2L	17043165	17047160	0.601251564455569	intergenic	noORC
chr2L	17048281	17085649	0.569845857418112	intergenic	noORC
chr2L	17086419	17087640	0.594594594594595	intergenic	noORC
chr2L	17089186	17105144	0.541922546685048	intergenic	noORC
chr2L	17105687	17123306	0.533798739996595	intergenic	noORC
chr2L	17125961	17131023	0.500197550375346	intergenic	noORC
chr2L	17173118	17173480	0.104972375690608	intergenic	noORC
chr2L	17174105	17176617	0.259554140127389	intergenic	noORC
chr2L	17177921	17178771	0.00941176470588235	intergenic	noORC
chr2L	17180064	17180337	0.043956043956044	intergenic	noORC
chr2L	17181632	17181937	0	intergenic	noORC
chr2L	17183654	17187636	0.622551481667504	intergenic	noORC
chr2L	17260903	17267465	0.514477293508077	intergenic	noORC
chr2L	17267580	17280234	0.351509404140983	intergenic	noORC
chr2L	17280536	17286239	0.542346133613887	intergenic	noORC
chr2L	17287663	17291074	0.622398123717385	intergenic	noORC
chr2L	17292202	17311467	0.574565273812614	intergenic	noORC
chr2L	17311820	17319076	0.614112458654906	intergenic	noORC
chr2L	17319308	17320249	0.616365568544102	intergenic	noORC
chr2L	17320712	17353729	0.571039161644002	intergenic	noORC
chr2L	17354668	17354876	0.0721153846153846	intergenic	noORC
chr2L	17355523	17361038	0.588213961922031	intergenic	noORC
chr2L	17361511	17363495	0.440020161290323	intergenic	noORC
chr2L	17364351	17367510	0.616650838873061	intergenic	noORC
chr2L	17384234	17384596	0	intergenic	noORC
chr2L	17410406	17410585	0.0446927374301676	intergenic	noORC
chr2L	17433161	17433861	0.47	intergenic	noORC
chr2L	17435800	17435890	0.0111111111111111	intergenic	noORC
chr2L	17436600	17436829	0.266375545851528	intergenic	noORC
chr2L	17452384	17452923	0.0556586270871985	intergenic	noORC
chr2L	17458775	17459604	0.0205066344993969	intergenic	noORC
chr2L	17474773	17474911	0.289855072463768	intergenic	noORC
chr2L	17477888	17478441	0	intergenic	noORC
chr2L	17481029	17481230	0.154228855721393	intergenic	noORC
chr2L	17485624	17485756	0.598484848484849	intergenic	noORC
chr2L	17486365	17486563	0.838383838383838	intergenic	noORC
chr2L	17486801	17486805	0.5	intergenic	noORC
chr2L	17497697	17497993	0.547297297297297	intergenic	noORC
chr2L	17498821	17499267	0.551569506726457	intergenic	noORC
chr2L	17501224	17501400	0.0625	intergenic	noORC
chr2L	17525515	17525584	0.101449275362319	intergenic	noORC
chr2L	17529122	17529310	0.356382978723404	intergenic	noORC
chr2L	17532234	17541853	0.628547666077555	intergenic	noORC
chr2L	17542383	17547184	0.570506144553218	intergenic	noORC
chr2L	17547849	17554353	0.399138991389914	intergenic	noORC
chr2L	17555765	17560812	0.574202496532594	intergenic	noORC
chr2L	17566551	17574609	0.563291139240506	intergenic	noORC
chr2L	17574702	17575151	0.514476614699332	intergenic	noORC
chr2L	17575490	17579477	0.653373463757211	intergenic	noORC
chr2L	17580006	17583908	0.608918503331625	intergenic	noORC
chr2L	17584468	17584724	0	intergenic	noORC
chr2L	17585095	17588202	0.639523656260058	intergenic	noORC
chr2L	17588720	17589183	0.298056155507559	intergenic	noORC
chr2L	17591267	17591314	0.0638297872340425	intergenic	noORC
chr2L	17604387	17606464	0.593163216177179	intergenic	noORC
chr2L	17607260	17625097	0.558726243202332	intergenic	noORC
chr2L	17625690	17625745	0.0363636363636364	intergenic	noORC
chr2L	17626381	17627858	0.564658090724441	intergenic	noORC
chr2L	17628389	17644447	0.57516502677793	intergenic	noORC
chr2L	17644844	17647052	0.632699275362319	intergenic	noORC
chr2L	17778340	17784738	0.500156298843389	intergenic	noORC
chr2L	17784935	17786970	0.495331695331695	intergenic	noORC
chr2L	17875247	17893811	0.626589097177332	intergenic	noORC
chr2L	17894734	17901806	0.610011312217195	intergenic	noORC
chr2L	17902691	17902777	0.0813953488372093	intergenic	noORC
chr2L	17903073	17914364	0.494198919493402	intergenic	noORC
chr2L	17915023	17918551	0.665249433106576	intergenic	noORC
chr2L	17919131	17939018	0.641172625333132	intergenic	noORC
chr2L	17939715	17948146	0.609892064998221	intergenic	noORC
chr2L	17951740	17962624	0.507717750826902	intergenic	noORC
chr2L	17982472	17986398	0.60570555272542	intergenic	noORC
chr2L	17988619	17990417	0.53559510567297	intergenic	noORC
chr2L	17991951	17993538	0.635160680529301	intergenic	noORC
chr2L	17994283	18002846	0.671376853906341	intergenic	noORC
chr2L	18003083	18003367	0.426056338028169	intergenic	noORC
chr2L	18003616	18006626	0.605647840531562	intergenic	noORC
chr2L	18007216	18007359	0	intergenic	noORC
chr2L	18007842	18007934	0.0652173913043478	intergenic	noORC
chr2L	18011475	18012379	0.346238938053097	intergenic	noORC
chr2L	18070246	18078268	0.550236848666168	intergenic	noORC
chr2L	18081307	18081627	0.46875	intergenic	noORC
chr2L	18083608	18084255	0.238021638330757	intergenic	noORC
chr2L	18086714	18090736	0.627797115862755	intergenic	noORC
chr2L	18092256	18096567	0.652748782185108	intergenic	noORC
chr2L	18098120	18112829	0.583316336936569	intergenic	noORC
chr2L	18113179	18114546	0.132406730065838	intergenic	noORC
chr2L	18115220	18119994	0.62316715542522	intergenic	noORC
chr2L	18129862	18129883	0.0476190476190476	intergenic	noORC
chr2L	18138141	18138674	0.0318949343339587	intergenic	noORC
chr2L	18152706	18153122	0.122596153846154	intergenic	noORC
chr2L	18154516	18154850	0.152694610778443	intergenic	noORC
chr2L	18155942	18156042	0.32	intergenic	noORC
chr2L	18159272	18159810	0	intergenic	noORC
chr2L	18275770	18278652	0.558986814712006	intergenic	noORC
chr2L	18279475	18284844	0.49562302104675	intergenic	noORC
chr2L	18285720	18290426	0.543986400339991	intergenic	noORC
chr2L	18291236	18291252	0	intergenic	noORC
chr2L	18291462	18291681	0.0547945205479452	intergenic	noORC
chr2L	18292092	18292521	0.205128205128205	intergenic	noORC
chr2L	18292833	18293732	0.71301446051168	intergenic	noORC
chr2L	18294056	18294839	0.358876117496807	intergenic	noORC
chr2L	18297347	18308087	0.569553072625698	intergenic	noORC
chr2L	18308684	18309186	0.663346613545817	intergenic	noORC
chr2L	18309446	18309613	0.0718562874251497	intergenic	noORC
chr2L	18309961	18310123	0.666666666666667	intergenic	noORC
chr2L	18310606	18310878	0.533088235294118	intergenic	noORC
chr2L	18311451	18313520	0.566457225712905	intergenic	noORC
chr2L	18314051	18319916	0.48695652173913	intergenic	noORC
chr2L	18393441	18400461	0.514814814814815	intergenic	noORC
chr2L	18401232	18403947	0.58232044198895	intergenic	noORC
chr2L	18404600	18433458	0.550627209092799	intergenic	noORC
chr2L	18434096	18441334	0.615915998894722	intergenic	noORC
chr2L	18443324	18444506	0.125211505922166	intergenic	noORC
chr2L	18448957	18449516	0.0608228980322004	intergenic	noORC
chr2L	18455419	18455614	0.205128205128205	intergenic	noORC
chr2L	18484516	18485416	0.381111111111111	intergenic	noORC
chr2L	18503978	18509559	0.653108761870632	intergenic	noORC
chr2L	18513512	18517486	0.668847508807247	intergenic	noORC
[truncated: 168,270 more rows]
